# Supplementary material for: Shipping routes through core habitat of endangered sperm whales along the Hellenic Trench, Greece: Can we reduce collision risks?
Source: PLoS One. 2019 Feb 27;14(2):e0212016. doi: 10.1371/journal.pone.0212016 (PMC6392247; doi:10.1371/journal.pone.0212016)
Supplement: S2 File — In each of the four sheets the first row is longitude and the first column is latitude for grid squares. Shipping density in sheets ‘A_AllShipDensityExceptFishing’, ‘B_ContainershipDensity’ and ‘C_RoRoShipDensity’ is given in km-1year-1. ‘D_FishingTime’ is given in days per year. The four sheets correspond to the A, B, C, D panels on Fig 5. (XLSX) [file pone.0212016.s003.xlsx]

## Sheet: A_AllExceptFishing
	18	18.0111	18.0222	18.0334	18.0445	18.0556	18.0667	18.0779	18.089	18.1001	18.1112	18.1224	18.1335	18.1446	18.1557	18.1669	18.178	18.1891	18.2002	18.2114	18.2225	18.2336	18.2447	18.2558	18.267	18.2781	18.2892	18.3003	18.3115	18.3226	18.3337	18.3448	18.356	18.3671	18.3782	18.3893	18.4005	18.4116	18.4227	18.4338	18.4449	18.4561	18.4672	18.4783	18.4894	18.5006	18.5117	18.5228	18.5339
34	0	0	0	0	0	0	0	0	0	0	0	0	0	0	0	0	0	0	0	0	0	0	0	0	0	0	0	0	0	0	0	0	0	0	0	0	0	0	0	0	0	0	0	0	0	1.54642	1.55568	0	0
34.009	0	0	0	0	0	0	0	0	0	0	0	0	0	0	0	0	0	0	0	0	0	0	0	0	0	0	0	0	0	0	0	0	0	0	0	0	0	0	0	0	0	0	0	0	0	0	0	1.59889	0
34.018	0	0	0	0	0	0	0	0	0	0	0	0	0	0	0	0	0	0	0	0	0	0	0	0	0	0	0	0	0	0	0	0	0	0	0	0	0	0	0	0	0	0	0	0	0	0	0	0	1.06737
34.027	0	0	0	0	0	0	0	0	0	0	0	0	0	0	0	0	0	0	0	0	0	0	0	0	0	0	0	0	0	0	0	0	0	0	0	0	0	0	0	0	0	0	0	0	0	0	0	0	0
34.036	0	0	0	0	0	0	0	0	0	0	0	0	0	0	0	0	0	0	0	0	0	0	0	0	0	0	0	0	0	0	0	0	0	0	0	0	0	0	0	0	0	0	0	0	0	0	0	0	0
34.045	0	0	0	0	0	0	0	0	0	0	0	0	0	0	0	0	0	0	0	0	0	0	0	0	0	0	0	0	0	0	0	0	0	0	0	0	0	0	0	0	0	0	0	0	0	0	0	0	0
34.054	0	0	0	0	0	0	0	0	0	0	0	0	0	0	0	0	0	0	0	0	0	0	0	0	0	0	0	0	0	0	0	0	0	0	0	0	0	0	0	0	0	0	0	0	0	0	0	0	0
34.063	0	0	0	0	0	0	0	0	0	0	0	0	0	0	0	0	0	0	0	0	0	0	0	0	0	0	0	0	0	0	0	0	0	0	0	0	0	0	0	0	0	0	0	0	0	0	0	0	0
34.072	0	0	0	0	0	0	0	0	0	0	0	0	0	0	0	0	0	0	0	0	0	0	0	0	0	0	0	0	0	0	0	0	0	0	0	0	0	0	0	0	0	0	0	0	0	0	0	0	0
34.081	0	0	0	0	0	0	0	0	0	0	0	0	0	0	0	0	0	0	0	0	0	0	0	0	0	0	0	0	0	0	0	0	0	0	0	0	0	0	0	0	0	0	0	0	0	0	0	0	0
34.09	0	0	0	0	0	0	0	0	0	0	0	0	0	0	0	0	0	0	0	0	0	0	0	0	0	0	0	0	0	0	0	0	0	0	0	0	0	0	0	0	0	0	0	0	0	0	0	0	0
34.099	0	0	0	0	0	0	0	0	0	0	0	0	0	0	0	0	0	0	0	0	0	0	0	0	0	0	0	0	0	0	0	0	0	0	0	0	0	0	0	0	0	0	0	0	0	0	0	0	0
34.108	0	0	0	0	0	0	0	0	0	0	0	0	0	0	0	0	0	0	0	0	0	0	0	0	0	0	0	0	0	0	0	0	0	0	0	0	0	0	0	0	0	0	0	0	0	0	0	0	0
34.117	0	0	0	0	0	0	0	0	0	0	0	0	0	0	0	0	0	0	0	0	0	0	0	0	0	0	0	0	0	0	0	0	0	0	0	0	0	0	0	0	0	0	0	0	0	0	0	0	0
34.126	0	0	0	0	0	0	0	0	0	0	0	0	0	0	0	0	0	0	0	0	0	0	0	0	0	0	0	0	0	0	0	0	0	0	0	0	0	0	0	0	0	0	0	0	0	0	0	0	0
34.135	0	0	0	0	0	0	0	0	0	0	0	0	0	0	0	0	0	0	0	0	0	0	0	0	0	0	0	0	0	0	0	0	0	0	0	0	0	0	0	0	0	0	0	0	0	0	0	0	0
34.144	0	0	0	0	0	0	0	0	0	0	0	0	0	0	0	0	0	0	0	0	0	0	0	0	0	0	0	0	0	0	0	0	0	0	0	0	0	0	0	0	0	0	0	0	0	0	0	0	0
34.153	0	0	0	0	0	0	0	0	0	0	0	0	0	0	0	0	0	0	0	0	0	0	0	0	0	0	0	0	0	0	0	0	0	0	0	0	0	0	0	0	0	0	0	0	0	0	0	0	0
34.162	0	0	0	0	0	0	0	0	0	0	0	0	0	0	0	0	0	0	0	0	0	0	0	0	0	0	0	0	0	0	0	0	0	0	0	0	0	0	0	0	0	0	0	0	0	0	0	0	0
34.171	0	0	0	0	0	0	0	0	0	0	0	0	0	0	0	0	0	0	0	0	0	0	0	0	0	0	0	0	0	0	0	0	0	0	0	0	0	0	0	0	0	0	0	0	0	0	0	0	0
34.18	0	0	0	0	0	0	0	0	0	0	0	0	0	0	0	0	0	0	0	0	0	0	0	0	0	0	0	0	0	0	0	0	0	0	0	0	0	0	0	0	0	0	0	0	0	0	0	0	0
34.189	0	0	0	0	0	0	0	0	0	0	0	0	0	0	0	0	0	0	0	0	0	0	0	0	0	0	0	0	0	0	0	0	0	0	0	0	0	0	0	0	0	0	0	0	0	0	0	0	0
34.198	0	0	0	0	0	0	0	0	0	0	0	0	0	0	0	0	0	0	0	0	0	0	0	0	0	0	0	0	0	0	0	0	0	0	0	0	0	0	0	0	0	0	0	0	0	0	0	0	0
34.207	0	0	0	0	0	0	0	0	0	0	0	0	0	0	0	0	0	0	0	0	0	0	0	0	0	0	0	0	0	0	0	0	0	0	0	0	0	0	0	0	0	0	0	0	0	0	0	0	0
34.216	0	0	0	0	0	0	0	0	0	0	0	0	0	0	0	0	0	0	0	0	0	0	0	0	0	0	0	0	0	0	0	0	0	0	0	0	0	0	0	0	0	0	0	0	0	0	0	0	0
34.225	0	0	0	0	0	0	0	0	0	0	0	0	0	0	0	0	0	0	0	0	0	0	0	0	0	0	0	0	0	0	0	0	0	0	0	0	0	0	0	0	0	0	0	0	0	0	0	0	0
34.234	0	0	0	0	0	0	0	0	0	0	0	0	0	0	0	0	0	0	0	0	0	0	0	0	0	0	0	0	0	0	0	0	0	0	0	0	0	0	0	0	0	0	0	0	0	0	0	0	0
34.243	0	0	0	0	0	0	0	0	0	0	0	0	0	0	0	0	0	0	0	0	0	0	0	0	0	0	0	0	0	0	0	0	0	0	0	0	0	0	0	0	0	0	0	0	0	0	0	0	0
34.252	0	0	0	0	0	0	0	0	0	0	0	0	0	0	0	0	0	0	0	0	0	0	0	0	0	0	0	0	0	0	0	0	0	0	0	0	0	0	0	0	0	0	0	0	0	0	0	0	0
34.261	0	0	0	0	0	0	0	0	0	0	0	0	0	0	0	0	0	0	0	0	0	0	0	0	0	0	0	0	0	0	0	0	0	0	0	0	0	0	0	0	0	0	0	0	0	0	0	0	0
34.27	0	0	0	0	0	0	0	0	0	0	0	0	0	0	0	0	0	0	0	0	0	0	0	0	0	0	0	0	0	0	0	0	0	0	0	0	0	0	0	0	0	0	0	0	0	0	0	0	0
34.279	0	0	0	0	0	0	0	0	0	0	0	0	0	0	0	0	0	0	0	0	0	0	0	0	0	0	0	0	0	0	0	0	0	0	0	0	0	0	0	0	0	0	0	0	0	0	0	0	0
34.288	0	0	0	0	0	0	0	0	0	0	0	0	0	0	0	0	0	0	0	0	0	0	0	0	0	0	0	0	0	0	0	0	0	0	0	0	0	0	0	0	0	0	0	0	0	0	0	0	0
34.297	0	0	0	0	0	0	0	0	0	0	0	0	0	0	0	0	0	0	0	0	0	0	0	0	0	0	0	0	0	0	0	0	0	0	0	0	0	0	0	0	0	0	0	0	0	0	0	0	0
34.306	0	0	0	0	0	0	0	0	0	0	0	0	0	0	0	0	0	0	0	0	0	0	0	0	0	0	0	0	0	0	0	0	0	0	0	0	0	0	0	0	0	0	0	0	0	0	0	0	0
34.315	0	0	0	0	0	0	0	0	0	0	0	0	0	0	0	0	0	0	0	0	0	0	0	0	0	0	0	0	0	0	0	0	0	0	0	0	0	0	0	0	0	0	0	0	0	0	0	0	0
34.324	0	0	0	0	0	0	0	0	0	0	0	0	0	0	0	0	0	0	0	0	0	0	0	0	0	0	0	0	0	0	0	0	0	0	0	0	0	0	0	0	0	0	0	0	0	0	0	0	0
34.333	0	1.43396	0	0	0	0	0	0	0	0	0	0	0	0	0	0	0	0	0	0	0	0	0	0	0	0	0	0	0	0	0	0	0	0	0	0	0	0	0	0	0	0	0	0	0	0	0	0	0
34.342	0	0	1.42604	0	1.41678	0	0	0	0	0	0	0	0	0	0	0	0	0	0	0	0	0	0	0	0	0	0	0	0	0	0	0	0	0	0	0	0	0	0	0	0	0	0	0	0	0	0	0	0
34.351	0	0	0	0	0	1.41678	0	0	0	0	0	0	0	0	0	0	0	0	0	0	0	0	0	0	0	0	0	0	0	0	0	0	0	0	0	0	0	0	0	0	0	0	0	0	0	0	0	0	0
34.36	0	0	0	0	0	0	1.47357	0.998228	0	0	0	0	0	0	0	0	0	0	0	0	0	0	0	0	0	0	0	0	0	0	0	0	0	0	0	0	0	0	0	0	0	0	0	0	0	0	0	0	0
34.369	0	0	0	0	0	0	0	0	0.998228	0.950693	0	0	0	0	0	0	0	0	0	0	0	0	0	0	0	0	0	0	0	0	0	0	0	0	0	0	0	0	0	0	0	0	0	0	0	0	0	0	0
34.378	0	0	0	0	0	0	0	0	0	0.964841	1.00471	0	0	0	0	0	0	0	0	0	0	0	0	0	0	0	0	0	0	0	0	0	0	0	0	0	0	0	0	0	0	0	0	0	0	0	0	0	0
34.387	0	0	0	0	0	0	0	0	0	0	0	1.04458	0.956867	0	0	0	0	0	0	0	0	0	0	0	0	0	0	0	0	0	0	0	0	0	0	0	0	0	0	0	0	0	0	0	0	0	0	0	0
34.396	0	0	0	0	0	0	0	0	0	0	0	0	0	0.956867	0.956867	0	0	0	0	0	0	0	0	0	0	0	0	0	0	0	0	0	0	0	0	0	0	0	0	0	0	0	0	0	0	0	0	0	0
34.405	0	0	0	0	0	0	0	0	0	0	0	0	0	0	0	1.9234	0	0	0	0	0	0	0	0	0	0	0	0	0	0	0	0	0	0	0	0	0	0	0	0	0	0	0	0	0	0	0	0	0
34.414	0	0	0	0	0	0	0	0	0	0	0	0	0	0	0	0	0.982383	0	1.55846	0	0	0	0	0	0	0	0	0	0	0	0	0	0	0	0	0	0	0	0	0	0	0	0	0	0	0	0	0	0
34.423	0	0	0	0	0	0	0	0	0	0	0	0	0	0	0	0	0	0	0	1.41678	0	0	0	0	0	0	0	0	0	0	0	0	0	0	0	0	0	0	0	0	0	0	0	0	0	0	0	0	0
34.432	0	0	0	0	0	0	0	0	0	0	0	0	0	0	0	0	0	0	0	0	1.46401	1.42604	0	0	0	0	0	0	0	0	0	0	0	0	0	0	0	0	0	0	0	0	0	0	0	0	0	0	0
34.441	0	0	0	0	0	0	0	0	0	0	0	0	0	0	0	0	0	0	0	0	0	0	1.42604	0	0	0	0	0	0	0	0	0	0	0	0	0	0	0	0	0	0	0	0	0	0	0	0	0	0
34.45	0	0	0	0	0	0	0	0	0	0	0	0	0	0	0	0	0	0	0	0	0	0	0	1.05369	1.12555	0	0	0	0	0	0	0	0	0	0	0	0	0	0	0	0	0	0	0	0	0	0	0	0
34.459	0	0	0	0	0	0	0	0	0	0	0	0	0	0	0	0	0	0	0	0	0	0	0	0	0	0	1.61356	1.10194	0	0	0	0	0	0	0	0	0	0	0	0	0	0	0	0	0	0	0	0	0
34.468	0	0	0	0	0	0	0	0	0	0	0	0	0	0	0	0	0	0	0	0	0	0	0	0	0	0	0	0	1.07833	0	0	0	0	0	0	0	0	0	0	0	0	0	0	0	0	0	0	0	0
34.477	0	0	0	0	0	0	0	0	0	0	0	0	0	0	0	0	0	0	0	0	0	0	0	0	0	0	0	0	0	1.49549	0	0	0	0	0	0	0	0	0	0	0	0	0	0	0	0	0	0	0
34.486	0	0	0	0	0	0	0	0	0	0	0	0	0	0	0	0	0	0	0	0	0	0	0	0	0	0	0	0	0	0	1.52111	1.47975	0	0	0	0	0	0	0	0	0	0	0	0	0	0	0	0	0
34.495	0	0	0	0	0	0	0	0	0	0	0	0	0	0	0	0	0	0	0	0	0	0	0	0	0	0	0	0	0	0	0	0	1.0311	0.977444	0	0	0	0	0	0	0	0	0	0	0	0	0	0	0
34.504	0	0	0	0	0	0	0	0	0	0	0	0	0	0	0	0	0	0	0	0	0	0	0	0	0	0	0	0	0	0	0	0	0	0	1.22	1.12602	0	0	0	0	0	0	0	0	0	0	0	0	0
34.513	0	0	0	0	0	0	0	0	0	0	0	0	0	0	0	0	0	0	0	0	0	0	0	0	0	0	0	0	0	0	0	0	0	0	0	0	1.18075	0	0	0	0	0	0	0	0	0	0	0	0
34.522	0	0	0	0	0	0	0	0	0	0	0	0	0	0	0	0	0	0	0	0	0	0	0	0	0	0	0	0	0	0	0	0	0	0	0	0	0	1.46401	0	0	0	0	0	0	0	0	0	0	0
34.531	0	0	0	0	0	0	0	0	0	0	0	0	0	0	0	0	0	0	0	0	0	0	0	0	0	0	0	0	0	0	0	0	0	0	0	0	0	0	0	1.98349	1.05471	0	0	0	0	0	0	0	0
34.54	0	0	0	0	0	0	0	0	0	0	0	0	0	0	0	0	0	0	0	0	0	0	0	0	0	0	0	0	0	0	0	0	0	0	0	0	0	0	0	0	0	1.0862	1.12555	0	0	0	0	0	0
34.549	0	0	0	0	0	0	0	0	0	0	0	0	0	0	0	0	0	0	0	0	0	0	0	0	0	0	0	0	0	0	0	0	0	0	0	0	0	0	0	0	0	0	0	1.07833	0.985264	0	0	0	0
34.558	0	0	0	0	0	0	0	0	0	0	0	0	0	0	0	0	0	0	0	0	0	0	0	0	0	0	0	0	0	0	0	0	0	0	0	0	0	0	0	0	0	0	0	0	0.938347	0.938347	0	0	0
34.567	0	0	0	0	0	0	0	0	0	0	0	0	0	0	0	0	0	0	0	0	0	0	0	0	0	0	0	0	0	0	0	0	0	0	0	0	0	0	0	0	0	0	0	0	0	0	0.938347	1.08692	0
34.576	0	0	0	0	0	0	0	0	0	0	0	0	0	0	0	0	0	0	0	0	0	0	0	0	0	0	0	0	0	0	0	0	0	0	0	0	0	0	0	0	0	0	0	0	0	0	0	0	1.47975
34.585	0	0	0	0	0	0	0	0	0	0	0	0	0	0	0	0	0	0	0	0	0	0	0	0	0	0	0	0	0	0	0	0	0	0	0	0	0	0	0	0	0	0	0	0	0	0	0	0	0
34.594	0	0	0	0	0	0	0	0	0	0	0	0	0	0	0	0	0	0	0	0	0	0	0	0	0	0	0	0	0	0	0	0	0	0	0	0	0	0	0	0	0	0	0	0	0	0	0	0	0
34.603	0	0	0	0	0	0	0	0	0	0	0	0	0	0	0	0	0	0	0	0	0	0	0	0	0	0	0	0	0	0	0	0	0	0	0	0	0	0	0	0	0	0	0	0	0	0	0	0	0
34.612	0	0	0	0	0	0	0	0	0	0	0	0	0	0	0	0	0	0	0	0	0	0	0	0	0	0	0	0	0	0	0	0	0	0	0	0	0	0	0	0	0	0	0	0	0	0	0	0	0
34.621	0	0	0	0	0	0	0	0	0	0	0	0	0	0	0	0	0	0	0	0	0	0	0	0	0	0	0	0	0	0	0	0	0	0	0	0	0	0	0	0	0	0	0	0	0	0	0	0	0
34.6299	0	0	0	0	0	0	0	0	0	0	0	0	0	0	0	0	0	0	0	0	0	0	0	0	0	0	0	0	0	0	0	0	0	0	0	0	0	0	0	0	0	0	0	0	0	0	0	0	0
34.6389	0	0	0	0	0	0	0	0	0	0	0	0	0	0	0	0	0	0	0	0	0	0	0	0	0	0	0	0	0	0	0	0	0	0	0	0	0	0	0	0	0	0	0	0	0	0	0	0	0
34.6479	0	0	0	0	0	0	0	0	0	0	0	0	0	0	0	0	0	0	0	0	0	0	0	0	0	0	0	0	0	0	0	0	0	0	0	0	0	0	0	0	0	0	0	0	0	0	0	0	0
34.6569	0	0	0	0	0	0	0	0	0	0	0	0	0	0	0	0	0	0	0	0	0	0	0	0	0	0	0	0	0	0	0	0	0	0	0	0	0	0	0	0	0	0	0	0	0	0	0	0	0
34.6659	0	0	0	0	0	0	0	0	0	0	0	0	0	0	0	0	0	0	0	0	0	0	0	0	0	0	0	0	0	0	0	0	0	0	0	0	0	0	0	0	0	0	0	0	0	0	0	0	0
34.6749	0	0	0	0	0	0	0	0	0	0	0	0	0	0	0	0	0	0	0	0	0	0	0	0	0	0	0	0	0	0	0	0	0	0	0	0	0	0	0	0	0	0	0	0	0	0	0	0	0
34.6839	0	0	0	0	0	0	0	0	0	0	0	0	0	0	0	0	0	0	0	0	0	0	0	0	0	0	0	0	0	0	0	0	0	0	0	0	0	0	0	0	0	0	0	0	0	0	0	0	0
34.6929	0	0	0	0	0	0	0	0	0	0	0	0	0	0	0	0	0	0	0	0	0	0	0	0	0	0	0	0	0	0	0	0	0	0	0	0	0	0	0	0	0	0	0	0	0	0	0	0	0
34.7019	0	0	0	0	0	0	0	0	0	0	0	0	0	0	0	0	0	0	0	0	0	0	0	0	0	0	0	0	0	0	0	0	0	0	0	0	0	0	0	0	0	0	0	0	0	0	0	0	0
34.7109	0	0	0	0	0	0	0	0	0	0	0	0	0	0	0	0	0	0	0	0	0	0	0	0	0	0	0	0	0	0	0	0	0	0	0	0	0	0	0	0	0	0	0	0	0	0	0	0	0
34.7199	0	0	0	0	0	0	0	0	0	0	0	0	0	0	0	0	0	0	0	0	0	0	0	0	0	0	0	0	0	0	0	0	0	0	0	0	0	0	0	0	0	0	0	0	0	0	0	0	0
34.7289	0	0	0	0	0	0	0	0	0	0	0	0	0	0	0	0	0	0	0	0	0	0	0	0	0	0	0	0	0	0	0	0	0	0	0	0	0	0	0	0	0	0	0	0	0	0	0	0	0
34.7379	0	0	0	0	0	0	0	0	0	0	0	0	0	0	0	0	0	0	0	0	0	0	0	0	0	0	0	0	0	0	0	0	0	0	0	0	0	0	0	0	0	0	0	0	0	0	1.14824	1.20869	1.88441
34.7469	0	0	0	0	0	0	0	0	0	0	0	0	0	0	0	0	0	0	0	0	0	0	0	0	0	0	0	0	0	0	0	0	0	0	0	0	0	0	0	0	0	0	0	0	1.15441	1.19608	0	0	0
34.7559	0	0	0	0	0	0	0	0	0	0	0	0	0	0	0	0	0	0	0	0	0	0	0	0	0	0	0	0	0	0	0	0	0	0	0	0	0	0	0	0	0	0	1.23806	1.17026	0	0	0	0	0
34.7649	0	0	0	0	0	0	0	0	0	0	0	0	0	0	0	0	0	0	0	0	0	0	0	0	0	0	0	0	0	0	0	0	0	0	0	0	0	0	1.21213	0	1.23482	1.23467	0	0	0	0	0	0	0
34.7739	0	0	0	0	0	0	0	0	0	0	0	0	0	0	0	0	0	0	0	0	0	0	0	0	0	0	0	0	0	0	0	0	0	0	0	1.15781	2.17209	0	0	0	0	0	0	0	0	0	0	0	0
34.7829	0	0	0	0	0	0	0	0	0	0	0	0	0	0	0	0	0	0	0	0	0	0	0	0	0	0	0	0	0	0	0	0	1.89516	0	1.26985	0	0	0	0	0	0	0	0	0	0	0	0	0	0
34.7919	0	0	0	0	0	0	0	0	0	0	0	0	0	0	0	0	0	0	0	0	0	0	0	0	0	0	0	0	0	0	0	0	0	0	0	0	0	0	0	0	0	0	0	0	0	0	0	0	0
34.8009	0	0	0	0	0	0	0	0	0	0	0	0	0	0	0	0	0	0	0	0	0	0	0	0	0	0	0	1.37789	4.77476	0	0	0	0	0	0	0	0	0	0	0	0	0	0	0	0	0	0	0	0
34.8099	0	0	0	0	0	0	0	0	0	0	0	0	0	0	0	0	0	0	0	0	0	0	0	0	0	1.44302	0	0	0	0	0	0	0	0	0	0	0	0	0	0	0	0	0	0	0	0	0	0	0
34.8189	0	0	0	0	0	0	0	0	0	0	0	0	0	0	0	0	0	0	0	0	0	0	1.26985	0	1.84706	0	0	0	0	0	0	0	0	0	0	0	0	0	0	0	0	0	0	0	0	0	0	0	0
34.8279	0	0	0	0	0	0	0	0	0	0	0	0	0	0	0	0	0	0	0	0	0	0	0	0	0	0	0	0	0	0	0	0	0	0	0	0	0	0	0	0	0	0	0	0	0	0	0	0	0
34.8369	0	0	0	0	0	0	0	0	0	0	0	0	0	0	0	0	0	0	0	0	0	0	0	0	0	0	0	0	0	0	0	0	0	0	0	0	0	0	0	0	0	0	0	0	0	0	0	0	0
34.8459	0	0	0	0	0	0	0	0	0	0	0	0	0	0	0	0	0	0	0	0	0	0	0	0	0	0	0	0	0	0	0	0	0	0	0	0	0	0	0	0	0	0	0	0	0	0	0	0	0
34.8549	0	0	0	0	0	0	0	0	0	0	0	0	0	0	0	0	0	0	0	0	0	0	0	0	0	0	0	0	0	0	0	0	0	0	0	0	0	0	0	0	0	0	0	0	0	0	0	1.67729	0.90748
34.8639	0	0	0	0	0	0	0	0	0	14.9451	0	0	0	0	0	0	0	0	0	0	0	0	0	0	0	0	0	0	0	0	0	0	0	0	0	1.80688	21.3541	0	0	0	0	0	0	0	0	0	2.41897	1.423	0
34.8729	0	0	0	0	0	1.82782	0	1.7594	0	0	0	0	0	0	0	0	0	0	0	0	0	0	0	0	0	0	0	0	0	0	0	0	3.09449	0	0	0	0	0	0	0	0	0	0	0.969213	2.21185	2.05145	0	0	0.9723
34.8819	0	0	0	1.29702	1.17293	0	0	0	0	0	0	0	0	0	0	0	0	0	0	0	0	0	0	0	0	0	0	0	0	2.62819	0	0	0	0	0	0	0	0	0	0	0	0	3.28421	1.28714	0	0.802533	0.856036	3.23596	2.25203
34.8909	1.17911	1.17911	1.23806	0	0	0	0	0	0	0	0	0	0	0	0	0	0	0	0	0	0	0	0	0	0	0	0	0	1.79629	0	0	0	0	0	0	0	0	0	0	0.882787	1.88853	2.11426	0	0.654373	2.83305	3.08914	2.59522	0	0
34.8999	0	0	0	0	0	0	0	0	0	0	0	0	0	0	0	0	0	0	0	0	0	0	0	0	0	0	0	0	0	0	0	0	0	0	0	0	0.876613	0.971065	2.46527	1.06613	0	2.45735	3.35433	1.86162	0	0	0	0	1.389
34.9089	0	0	0	0	0	0	0	0	0	0	0	0	0	0	0	0	0	0	0	0	1.66911	0.995141	5.82866	0	0	0	0	0	0	0	0	0	0	0	0	3.2285	1.55074	0.6482	2.85486	1.41627	3.63815	1.15441	0	0	0.70376	0.729225	1.24238	0.932173	1.50012
34.9179	0	0	0	0	0	0	0	0	0	0	0	0	0	0	0	0	0	0.662347	1.00147	1.02189	0	0	0	0	0	0	0	0	0	0	0	0	0.90748	2.39278	2.03669	2.39484	2.36058	2.20306	1.15441	1.15441	0	1.02045	1.44662	0.738948	2.33326	1.27567	1.29429	0	5.14239
34.9269	0	0	0	0	0	0	0	0	0	0	0	0	0	0	0.734627	1.58963	0.936289	0	0	0	0	0	0	0	0	0	0	0	0	1.32305	0.980017	2.41079	2.08247	2.04852	2.11529	1.15441	1.15441	0	1.27155	0.950693	0.973535	0	0	1.44327	0	0	0	0	1.53485
34.9359	0	0	0	0	0	0	0	0	0	0	0	0.94452	1.05976	1.57672	0	0	0	0	0	0	0	0	0	0	0	0	0	0.94452	0.94452	4.36943	2.81674	2.16684	0	1.14824	1.15441	0.72228	1.38247	0.554571	0	0	2.01127	1.11737	0	0	0	0	0	0	0
34.9449	0	0	0	0	0	0	0	0	1.77885	0.676906	0.752426	0	0	0	0	0	0	0	0	0	0	0	0	0	0	1.41678	5.12773	1.47774	3.48742	0	1.96158	0	1.68496	1.02596	0.950693	0.479308	0	1.33154	1.40603	0	0	8.4657	0	0	0	0	1.12643	1.12643	0
34.9539	0	0	0	0	0.688841	0.850685	1.36431	0.699439	0	0	0	0	0	0	0	0	0	0	0	0	0	0	0	2.16735	4.36887	3.18338	0	1.82762	0	1.37789	0.558532	1.34682	0.590222	1.39672	1.17324	0	1.45382	0	0	0	0	0	0	0	0	12.8665	0	0	0
34.9629	0.73653	1.01207	0.847804	1.10744	0.688841	0	0	0	0	0	0	0	0	0	0	0	0	0	0	0	2.10511	3.86929	3.10992	1.76048	1.50135	0	1.67452	1.2359	1.00718	0.956867	0.55061	1.34085	1.40443	0	0	0	0	3.97763	0	0	0	0	0	0	0	0	0	0	0
34.9719	0	0	0	0	0	0	0	0	0	0	0	0	0	0	0	0	0	1.02786	3.15288	3.51993	2.50493	1.42604	1.37789	0	2.96073	0.48152	1.20781	0	1.33889	0	1.45259	0	0	0	15.0166	0	0	0	0	0	0	0	0	0	0	0	0	0	0
34.9809	0	0	0	0	0	0	0	0	0	0	0	0	0	0	1.42851	3.81944	3.34163	2.08839	1.11861	1.05369	0	2.06683	0.96304	1.24393	0.786483	1.34826	0	1.62914	0	0	0	0	0	0	0	0	0	0	0	0	0	0	0	0	0	0	0	0	0
34.9899	0	0	0	0	0	0	0	0	0	0	0	1.03712	2.41969	1.49086	1.02786	1.08496	2.20511	1.15158	0	2.53729	1.04947	0.96304	0	0	2.07856	0	0	0	0	0	0	0	0	5.50044	0	0	0	0	0	0	0	0	1.84583	0.969213	0.969213	0.96304	0.956867	0.94452	0
34.9989	1.8983	1.0186	1.11861	0	1.40603	1.06346	0	0	0.768271	2.7922	3.31508	0.679067	1.42758	0	0.964841	2.71241	1.88173	1.30463	1.30458	0	0	1.91003	1.35566	0	0	0	0	0	0	0	0	0	0	0	0	0	0	0	0	0	1.05832	0.959336	0	0	0	0	0	0	1.2964
35.0079	0	0	0	0	0	0.743269	2.1619	3.1074	2.06714	2.7033	1.64118	2.4147	1.52656	4.81926	3.82371	2.0301	0	0	1.40443	1.69458	0	0	0	0	0	0	0	0	6.29474	0	0	0	0	0	0	0	0	1.39826	1.42758	0	0	0	0	0	0	0	0	0	0
35.0169	0	0	0	0.70376	1.97732	1.07154	2.10891	1.02786	1.02786	1.41158	2.8456	0.776245	2.8279	0	0	1.62914	2.24277	19.5534	0.956867	0.956867	0.956867	0.956867	0.956867	0.956867	0.971065	0.96304	0	0	0	0	0	0	0	0	0	1.39049	1.40603	0	0	0	0	0	0	0	0	0	0	0	0
35.0259	0.70376	0.697587	2.88151	1.02786	2.5821	1.02786	1.01603	2.00505	2.02552	1.63593	1.4353	0	0	1.45259	1.2359	0	1.12643	0	0	0	0	0	0	0	0	0	0.956867	0.956867	0.966538	0.974461	0.94452	1.83965	1.02714	1.47388	0	0	0	0	0	0	0	0	0	0	0	0	0	0	0
35.0349	0.70376	2.53971	1.76866	1.09731	0.532399	2.76267	2.39031	2.89195	0	0	1.4619	1.50845	0	2.51172	0	0	0	0	0	0	0	0	0	0	0	0	0	0	0	0	0	0	0	0	0	0	0	0	0	0	0	0	0	0	0	0	0	0	0
35.0439	0.597887	0.495822	0.849399	1.00615	3.32804	0	0	1.55568	3.03959	0.902541	3.22536	0	0	0	0	0	0	0	0	0	0	0	0	21.8297	0	0	0	0	0	0	0	0	0	0	0	0	0	0	0	0	0	0	0	0	0	0	0	0	0
35.0529	0	1.56371	0	1.31338	2.59512	0	2.84976	0.972506	0	0	0	0	0	0	0	0	0	0	0	0	0	0	0	0	0	0	0	0	0	0	0	0	0	0	0	0	0	0	0	0	0	0	0	0	0	0	0	0	0
35.0619	0	1.42733	1.51658	2.68931	0	0	0	0	0	0	0	0	0	0	0	0	0	0	0	0	0	0	0	0	0	0	0	0	0	0	0	0	0	0	0	0	0	0	0	0	0	0	0	0	0	0	0	0	0
35.0709	0	0	0	0	0	0.857064	33.3153	0	0	0	0	0	0	0	0	0	0	0	0	0	0	0	0	0	0	0	0	0	0	0	0	0	0	0	0	0	0	0	0	0	0	0	0	0	0	0	0	0	0
35.0799	0	0	0	0.916637	1.21213	0	0	0	0	0	0	0	0	0	0	0	0	0	0	0	0	0	0	0	0	0	6.50464	0	0	0	0	0	0	0	0	0	0	0	0	0	0	0	0	0	0	0	0	0	0
35.0889	0	1.32943	0	0.910567	0	0	0	0	0	0	0	0	0	0	0	0	0	0	0	0	0	0	0	0	0	0	0	0	0	0	0	0	0	0	0	0	0	0	0	0	0	0	0	0	0	0	0	1.08033	1.07416
35.0979	1.9321	0	0	0	0	0	0	0	0	0	0	0	0	0	0	0	0	0	0	0	0	0	0	0	0	0	0	0	0	0	0	0	0	0	0	0	0	0	0	0	0	0	0	0	0	1.08311	1.08033	0	0
35.1069	0	0	0	0	0	0	0	0	0	0	0	0	0	0	0	0	0	0	0	0	0	0	0	0	0	0	0	0	0	0	0	0	0	0	0	0	0	0	0	0	0	0	1.12535	1.07416	1.07416	0	0	0	0
35.1159	0	0	0	0	0	0	0	0	0	0	0	0	15.4086	0	0	0	0	0	0	0	0	0	0	0	0	0	0	0	0	0	0	0	0	0	0	0	0	0	0	0	1.08934	1.08033	0	0	0	0	0	0	0
35.1249	0	0	0	0	0	0	0	0	0.883198	1.20545	2.13638	0	0	0	0	0	0	0	2.23835	0	0	0	0	0	0	0	0	0	0	0	0	0	0	0	0	0	0	0	1.12535	1.13435	0	0	0	0	0	0	0	0	0
35.1339	0	0	0	0	0	2.69137	0	0	0	0	0	0	0	0	0	0	3.06197	0	0	0	0	0	0	0	0	0	0	0	0	0	0	0	0	0	0	1.13029	1.11634	1.09556	0	0	0	0	0	0	0	0	0	0	0
35.1429	0	1.04638	1.17731	2.51234	0	0	0	0	0	0	0	0	0	0.806649	0	0	0	0	0	0	0	0	0	0	0	0	0	0	0	0	0	0	1.61088	0	1.70878	0	0	0	0	0	0	0	0	0	0	0	0	0	0
35.1519	1.05564	0	0	0	0	0	0	0	0	0	0	0	0	0	0	0	0	0	0	0	0	0	0	0	0	0	0	0	0	0	0	1.69988	0	0	0	0	0	0	0	0	0	0	0	0	0	0	0	0	0
35.1609	0	0	0	0	0	0	0	0	0	0	0	0	0	0	0	0	0	0	0	0	0	0	0	0	0	0	0	0	1.12139	1.12139	0	0	0	0	1.24105	0	1.27047	1.59128	0	0	0	0	0	0	0	0	0	0	0
35.1699	0	0	0	0	0	0	0	0	0	0	0	0	0	0	0	0	0	0	0	0	0	0	0	0	0	0	1.12375	1.06181	0	0	0	2.04939	0.990666	1.59565	0	0	0	0	0	0	0	0	0	0	0	0	0	0	0
35.1789	0	0	0	0	0	0	0	0	0	0	0	0	0	0	0	0	0	0	0	0	0	0	0	1.06799	1.06799	1.06799	0	0	0	12.2964	0	0	0	0	0	0	0	0	0	0	0	0	0	0	0	0	0	0	0
35.1879	0	0	0	0	0	0	0	0	0	0	0	0	0	0	0	0	0	0	0	0	0	1.08033	1.08033	0	0	0	0	0	0	0	0	0	0	0	0	0	0	0	0	0	0	0	0	0	0	0	0	1.56494	1.57363
35.1969	0	0	0	0	0	0	0	0	0	0	0	0	0	0	0	0	0	0	0	1.08033	1.13435	0	0	0	0	0	0	0	0	0	0	0	0	0	0	0	0	0	0	0	0	0	0	0	1.60754	0	1.56494	3.56942	0
35.2059	0	0	0	0	0	0	0	0	0	0	0	0	0	0	0	0	1.13435	1.12535	1.08033	0	0	0	0	0	0	0	0	0	0	0	0	0	0	0	0	0	0	0	0	0	0	1.55568	1.79459	2.60515	1.19979	0	1.37058	2.68777	3.58053
35.2149	0	0	0	0	0	0	0	0	0	0	0	0	0	0	1.63881	1.62976	1.47697	1.46951	0	0	0	0	0	0	0	0	0	0	0	5.5079	0	0	0	0	0	0	0	0	1.24454	1.57363	3.23359	0	0	0	1.40443	0	1.17293	0	6.67492
35.2239	0	0	0	0	0	0	0	0	0	0	0	0	3.26322	0.863752	0	1.38951	0	0	0	0	0	0	0	0	0	0	0	0	0	0	0	0	0	0	0	2.78366	1.04329	2.64301	0	0	0	0	0	2.60021	0	0	0	0	0
35.2329	0	0	0	0	0	0	0	0	0	1.62976	1.02899	3.17875	0	0	0	0	0	0	0	0	0	0	0	1.65847	0	0	0	0	0	0	0	0	2.66096	1.09546	2.62367	0	0	0	2.74513	0	0	7.8032	4.98589	0	0	0	1.22824	6.43539	2.10999
35.2419	0	0	0	0	0	0	0	0	1.62976	0	0	0	0	0	0	0	0	0	0	0	0	1.08501	1.49086	0	0	0	0	0	0	1.04947	1.05199	9.64892	0	0	0	0	0	0	0	2.39957	0	0	0	0.932173	3.29867	2.1298	2.22086	1.42604	0
35.2509	0	0	0	0	0	1.63902	1.62976	0	0	0	0	0	0	0	0	0	0	1.2429	1.0933	0	1.14299	0	0	0	0	0	1.04947	1.04947	1.04947	0	0	0	0	0	0	1.19608	1.16367	25.3054	0	26.3542	1.57693	1.81928	1.81604	6.34408	0	0	0.987733	0.987733	4.86119
35.2599	0	0	1.63902	1.63902	0	0	0	0	0	0	0	0	0	0	1.19351	1.27603	1.07154	0	0	0	0	0	0	1.84531	1.5742	1.09319	0	0	0	0	0	0	0	1.43396	1.08537	0	1.14731	0.857064	2.52284	1.82792	0	0	0	1.35006	2.74631	2.64368	4.44665	3.13914	2.57428
35.2689	0	0	0	0	0	0	0	0	0	0	0	1.48052	0	1.51324	0	0	0	0	0	0	1.36431	2.98167	0	16.7479	0	0	0	0	0	0	0	1.90139	1.75086	0.734524	2.40739	7.23278	0.921884	1.1787	0	0	2.13031	2.04337	1.13589	1.14762	4.35652	2.58354	1.20997	1.61988	1.04329
35.2779	0	0	0	0	0	0	0	0	1.70955	1.12879	1.32511	0	0	0	0	0	11.9886	1.1612	2.62984	0	1.56494	0	0	0	0	0	0	0	0	2.54995	0.728453	1.77257	2.1047	1.83533	2.55494	0	1.04947	2.48168	2.82739	1.11069	0	5.38104	2.2367	2.14009	1.17139	1.04947	1.67297	1.83703	2.85609
35.2869	0	0	0	0	0	1.13697	1.27603	0	0	0	0	0	1.42511	0	1.0186	5.77289	0	1.58346	0	0	0	0	0	0	0	0	1.76768	3.2854	0.795846	2.07321	2.2795	3.16244	0	0	1.6171	1.13893	0	0	1.5636	1.68069	3.32305	2.30142	1.36683	2.27878	1.89604	2.90615	2.17687	1.06104	3.78734
35.2959	0	0	0.98156	0.987733	1.22695	0	0	0	1.22788	1.30689	1.21399	2.98635	2.35564	0	1.58346	0	0	0	0	0	0	0	0	0.801967	2.60005	3.81502	0.862723	1.26754	0	0	1.60841	1.56494	0	1.6258	0	0	7.83607	4.05799	2.41007	2.53688	4.72116	1.67092	3.15354	2.2472	4.69945	4.90142	3.7415	4.86129	1.14083
35.3049	0	0	0	0	0	0	1.62667	0	3.49524	8.40736	0	1.58346	0	0.98974	1.23513	0	1.51324	0	0	0	1.10194	2.9259	1.21213	3.28812	1.32356	0	0.912161	2.60144	2.29957	2.90764	7.54999	0.734627	6.37932	2.9045	3.38947	2.27456	5.44462	0.927646	2.55792	0.864267	2.24812	3.63717	4.61719	3.92511	2.53631	1.19629	1.18044	0	3.0522
35.3139	0	0	0	1.5742	0	3.25335	2.58354	2.23552	1.58346	0	0	0	0	1.28158	0	0	0.918283	0.801967	3.00641	2.88861	7.72263	2.82291	2.39937	0.784013	40.9472	2.63817	1.54056	0	1.4816	0	1.84274	2.26505	1.90931	9.86643	2.88567	2.8456	0.792244	0	2.98234	3.80308	3.54138	5.21719	4.56333	1.14875	0	18.733	2.08016	3.1555	4.95482
35.3229	0	15.3839	2.67614	1.15441	0	0	0	0	0	0	1.06181	1.06181	1.07689	1.91857	5.75452	1.10194	15.0726	2.22034	1.12046	1.56072	1.04329	1.04329	1.04947	3.64124	0	1.54056	0	2.10243	2.2653	3.30268	3.0915	0.924302	1.80014	26.4091	0	4.84144	5.66239	2.45395	6.16577	2.24802	0	1.56072	0.993907	2.53107	7.33052	4.81119	3.95284	4.8989	2.0977
35.3319	0	1.04947	0	0	0	0	2.21201	3.15694	0.7408	3.32604	2.27132	1.60399	3.00641	0.876613	15.921	0	2.03072	1.66927	1.09546	1.09546	0	2.15017	0	0.930116	2.11375	2.01199	3.69248	1.46061	1.49086	1.76094	0	0	3.86914	5.24908	2.34041	1.72143	6.52773	1.19608	0	2.15624	1.96312	4.91274	6.05851	1.07416	4.19668	4.13809	3.94476	1.66058	1.58346
35.3409	0	1.15704	0.795846	0.734627	2.61888	0.740749	3.17124	1.17911	1.21826	16.7225	0.7408	1.11737	0	2.15665	2.46223	2.47211	0	0	2.03751	1.90015	0	0.858505	2.71755	4.24067	1.56494	0	1.54056	1.8165	0	4.38461	6.4819	2.04955	3.71094	20.2432	1.14824	1.1004	0	2.518	6.18547	3.65214	3.97131	4.27992	8.68284	5.11785	0	1.15632	0	0	0
35.3499	0	0	1.84932	1.20339	1.97747	2.46007	4.54409	0	0	0	0	2.43219	1.10415	0	0	0	0	0	2.13829	0.930116	3.79922	1.28158	0	0	0	6.19067	4.22256	4.27318	4.2203	3.58172	0.998228	1.04576	0	0	4.12656	3.81975	7.10468	4.7226	28.7841	3.98489	3.07545	1.04947	0	0	0	0	1.17911	1.23806	0
35.3589	0	0.933717	0.883918	2.18485	2.87677	0	0	0	1.04576	2.49464	2.49279	0	0	0	0.806649	0.864267	3.43777	3.47836	1.66927	0	0	0	2.1974	3.81183	2.19462	3.98586	1.26157	3.17618	1.6241	0	0	0	2.67984	3.42152	10.9816	5.64613	3.73564	0.821053	1.57363	0	0	0	0	0	1.23158	1.17293	0	0	0
35.3679	0	0.856036	0.921884	47.548	0	1.03712	1.03712	1.08033	1.18852	23.4642	0	0	0.877797	5.45934	2.37061	1.7612	0	0	0	2.27487	5.58676	6.16994	3.23092	13.4327	5.04588	0	3.30232	1.35556	2.3613	2.2062	9.43069	6.89695	6.03047	3.61521	2.02352	1.65939	0	0	0	0	0	0	1.17911	1.17293	0	0	0	0.789724	1.46925
35.3769	0	0	1.15632	1.03712	2.62243	0	0	2.29113	0	0	4.67445	2.51399	1.19912	0	0	0	2.59897	2.05572	8.32453	2.76627	1.8325	1.20689	1.12555	3.08543	0	14.8728	1.18158	4.55438	5.1677	6.81052	13.4137	2.14462	1.08898	0	0	0	0	0	0	5.66527	1.18528	1.18528	0	0	0.728453	1.62976	4.45077	4.01236	2.55319
35.3859	0	0	0	1.4816	1.17293	1.17293	2.48075	2.25455	2.49464	1.71403	1.13589	0	3.06599	4.04935	1.04947	10.2342	3.85432	1.16028	2.65258	2.24164	2.1903	1.14875	6.32108	4.46425	5.22459	1.59797	5.86899	4.37175	2.77491	1.08033	0	0	0	0	0	0	1.20138	0	1.19145	1.25103	0	8.27381	1.14124	3.43062	0.90748	4.90677	4.71689	0	21.4669
35.3949	0	1.13384	3.49905	0	2.1406	2.05402	0.813851	1.46185	0	1.09885	1.56494	10.1565	3.34399	4.39979	1.0933	1.81311	3.72983	3.79629	0	1.11892	3.1521	3.11043	3.31235	6.25462	3.09161	5.7911	1.04329	0	0	0	0	0	1.20097	0	2.96392	1.19145	0	0	0.802996	0.871469	2.80681	4.08922	3.1626	4.14668	3.67648	3.2215	1.4087	3.57302	2.34422
35.4039	0	0	2.22415	2.50977	1.12679	0	1.30947	3.89939	1.27284	2.6517	6.14288	1.09546	2.92004	3.29383	2.91963	3.62869	2.37802	1.07416	2.68602	2.62032	5.36545	8.0741	3.57462	0.983515	0	0	0	0	0	1.06845	0.993907	1.10158	1.18528	1.18528	0	1.136	1.12046	2.5802	4.44573	3.76625	3.12829	4.28244	1.33154	2.88794	1.22911	1.34826	6.46502	0	0
35.4129	2.41861	1.58809	2.58045	3.15426	2.82584	2.85753	3.67648	4.73803	2.20357	2.93233	3.09654	1.3302	4.91284	2.96906	3.90901	3.74629	4.379	2.95836	5.83452	2.64131	7.32672	1.61957	0	0	0	0	0	1.38319	1.15956	0	1.78718	1.35319	0	1.14824	3.47667	1.60198	3.37398	3.45465	3.41061	2.06498	3.428	0	1.45197	0	2.17795	0	0	0	0
35.4219	0	4.30744	1.53716	0	0	3.50347	2.43569	0	3.20118	2.42031	1.08033	2.78417	4.36547	5.93376	22.4528	5.46093	3.46015	1.5279	1.45382	1.46308	0	0	0	0	1.62976	0	3.48305	0	1.85668	0	0.816269	3.3246	3.36287	13.5808	2.08859	4.26274	0.98974	3.5579	2.43523	3.07494	0	1.36498	0	0	0	0	0	0	0
35.4309	1.13589	0	1.37207	1.57693	3.20447	0	1.08033	12.5194	1.12535	5.89337	2.94056	1.57883	6.72688	1.75261	1.02477	1.51185	1.46308	0	0	0	0	1.0042	1.05188	2.30636	1.25103	0	1.32881	2.72275	3.49442	4.61405	0.990306	2.04769	3.3175	2.16139	5.63584	9.77974	1.08033	0	18.0027	0	0	0	0	0	0	0	0	0	0
35.4399	0	2.28665	0	4.29458	2.21623	3.44194	4.51518	4.19493	2.70587	1.56494	0	0	1.58732	1.03064	1.04535	0	0	1.15128	1.62153	0	2.67305	1.25103	1.19516	0	1.21841	2.84189	3.80123	2.11745	1.12169	5.87187	2.95831	3.23688	1.08033	1.13435	0	0	0	0	0	0	0	0	0	0	0	0	0	0	0
35.4489	0	2.23397	2.78726	7.68487	6.50927	3.63933	1.56494	1.9446	0	2.9206	1.11871	0.969213	0.975387	0	0	1.24238	0.993907	0	1.98627	2.0638	0.765493	0.771872	2.61111	14.21	2.47335	2.26222	4.73541	2.87832	0.906708	1.12535	1.07416	1.08033	0	0	0	0	0	0	0	0	0	0	0	0	0.82949	0.823523	0.966744	1.19948	0.948841
35.4579	0.751398	0.83412	5.16543	1.56494	0	0	1.85313	0	1.0096	0.975387	0.98156	0	1.82731	0	3.55682	0	2.58045	0.765648	0.822597	0.75932	3.94497	1.09474	4.72769	6.22848	1.34085	0	1.62976	0	1.75739	0	0	0	0	0	0	0	0	0	1.64797	1.05307	0.793685	0.895133	0.78247	1.44456	0	0	0	0	0
35.4669	0	0	0	1.60841	0	1.70106	1.12982	0.98156	1.2838	1.0933	3.40598	0	1.86589	0	1.28611	0.771667	1.91013	3.38484	3.38576	5.39832	4.0957	2.22688	1.94609	1.69365	0	1.69407	0	0	0	0	0	0	0.70376	1.45331	0.70376	0.70376	1.40752	0.709625	0	0	0	0	0	0	0	0	0	0	0
35.4759	0	0	0	0	1.4942	2.4539	0	1.7168	0	1.81496	0	1.1575	1.1575	13.0243	3.26364	2.83037	5.13143	2.52191	2.39623	5.22727	2.36536	1.63902	0	0	0	0	1.17731	1.07082	0.763178	0.715849	0.70376	1.4603	0	0	0	0	0	0	0	0	0	0	0	0	0	0	0	0	0
35.4849	0	1.01047	2.0586	2.17888	1.03532	1.8057	0	2.57428	0.765648	0.829542	2.30152	3.76975	4.8296	4.86664	5.12222	4.55777	1.15915	1.60229	1.12787	0	0	1.39517	0.697587	4.12271	1.06737	1.0649	0	0	0	0	0	0	0	0	0	0	0	0	0	0	0	0	0	0	0	0	0	0	3.0558
35.4939	0	0	1.8057	0	3.32434	0.75932	35.0777	1.61957	3.62406	6.30081	4.45427	4.29777	1.35165	1.60198	1.27418	1.06181	2.86011	1.10842	2.22322	0.715026	3.92089	0	0	0	0	0	0	0	0	0	0	0	0	0	0	0	0	0	0	0	0	0	0	0	0	1.97238	0	0	0
35.5029	0	1.51247	0.765648	0.75932	0	5.79933	5.54617	5.18004	4.6263	3.53254	2.58328	0.763178	3.19074	4.85332	1.05564	1.05564	0	13.786	0	0	0	0	0	0	0	0	0	0	1.90674	0	0	0	0	0	0	0	0	0	0	0	0	0	0	2.87724	0	0	1.76526	1.8751	0
35.5119	1.0578	43.7831	5.58332	4.43091	6.71473	6.23682	2.19688	1.51308	2.16946	1.13029	1.33498	0	0	0	0	0	0	0	0	0	0	0	0	0	0	0	1.5102	0	0	0	0	0	0	0	0	0	0	0	1.39672	1.14531	1.32017	0	0.79636	0.855881	1.38699	0	0	0	0
35.5209	0.68524	4.02645	4.19941	1.04453	1.11249	1.18369	1.06181	0	0	0	0	0	0	0	0	0	0	0	0	0	0	0	0	0	1.5777	1.28241	0	0	0	0	0	0	0	6.58319	0	1.6295	1.7415	0	1.25427	1.67236	0.856087	0.856087	0	0	0	0	0	0	1.2964
35.5299	0	0	1.80668	1.06799	0	0	0	0	0	0	0	0	0	0	0	0	0	0	0	0	0	1.46802	1.46802	0	0	0	0	0	0	0	0	0	0	0	1.2038	1.21049	0	1.2038	0	0	0	0	0	0	0	0.900998	1.2964	1.30566	0
35.5389	0	0	0	0	0	0	0	0	0	0	0	0	0	0	0	0	0	0	0	1.45907	0	0	0	0	0	0	0	8.49214	0	0	0	1.21049	1.2038	1.2573	0	0	0	0	0	0	0	0	0.858093	1.72236	0.864267	0	0	0	0
35.5479	0	0	0	0	0	0	0	0	0	0	0	0	0	0	0	0	0	1.45907	1.66207	0	0	0	0	0	0	0	1.28719	1.35813	1.00414	0	1.21306	0	0	0	0	0	0	0	0.858093	0.864267	0.864267	0.864267	0	0	0	0	0	0	0
35.5569	0	0	0	0	0	0	0	0	13.2305	0	0	0	0	0	0	1.47646	0	0	0	0	0	0	0.875996	0.808707	0.815446	1.27371	0	0	0	0	0	0	0	0	0.858093	0.858093	0.9153	0.85192	0.858093	0	0	0	0	0	0	1.9839	0	1.84356	0
35.5659	0	0	0	0	0	1.42604	0.770638	1.26939	0	0	0	0	0	1.51864	1.46802	0	2.46753	0	2.48873	1.27567	2.27688	0.808707	0	0	0	0	0	0	0	0	0.894516	0.893076	0.864267	1.75276	0	0	0	0	0	0	0	1.50598	0	2.30286	0	0	0	0	0
35.5749	0	0	1.00826	1.25319	0.691413	0	0	0	0	0	0	1.45068	2.29993	0	1.66675	2.99612	1.33437	1.13023	0	0	0	0	0	0	0	0	2.25193	0	1.39723	0.900998	0	0	0	0	0	0	0	21.3749	0	0	3.07473	0	0	0	0	0	0	0	0
35.5839	1.47646	1.02992	0	0	0	0	0	0	0	3.23899	2.93743	0	2.63498	0	0	0	0	0	0	0	0	0	0.922913	1.17139	0.894516	0.893847	0	0	0	0	0	0	0	0	0	0	0	0	0	0	0	0	0	0	0	0	0	1.18559	1.14263
35.5929	0	0	0	0	0	1.68532	0	1.75086	3.39184	0.935723	0	0	0	0	0	0	0	0	0	1.70384	0.858093	0.894516	0	0	0	0	0	0	0	0	0	0	0	0	0	0	0	0	0	0	0	43.2615	1.22973	1.17849	1.17849	0	1.74211	0	0
35.6019	0	0	1.69468	0	1.73213	1.55846	1.50938	0.79636	0	0	0	0	0	0	0	0.85192	0.85192	0.85192	0.85192	0	0	0	0	0	0	0	0	0	0	0	0	0	0	0	0	0	0	1.24454	1.18559	0	1.38344	1.33221	0	0	0	0	0	0	0
35.6109	0	0	0	0	1.45068	0	0	0	0	0	0	0	0.858093	0.865244	0.85192	0.85192	0	0	0	0	0	0	0	0	0	0	0	0	0	0	0	0	0	0	1.30504	1.34826	1.18559	0	0	0	0	0	0	0	0	0	0	0	0
35.6199	0	0	1.45907	0	0	0	0	0	0	0.909178	1.69767	0.85192	0	0	0	0	0	0	0	0	0	0	0	0	0	0	0	0	0	0	0	1.24573	1.79767	0	0	0	0	0	0	0	0	0	0	0	0	0	0	0	0
35.6289	0	0	0	0	0	0.908715	0.85192	0.85192	0.859019	0	0	0	0	0	0	0	8.82673	0	0	0	0	0	0	0	0	0	0	0	1.34826	1.35628	0	0	0	0	0	0	0	0	0	0	0	0	0	0	0	0	0	0	0
35.6379	0	0	1.28498	1.27788	1.28498	0	0	0	0	0	0	0	0	0	0	0	0	0	0	0	0	0	0	0	1.14762	0	1.24454	1.28868	0	0	0	0	0	0	0	0	0	0	0	0	0	0	0	0	0	0	0	1.20997	1.51247
35.6469	1.3515	0	0	0	0	0	0	1.11351	0.837721	0	0	0	0	0	0	0	0	0	0	0	0	1.14083	1.31183	1.30412	0	0	0	0	0	0	0	0	0	0	0	0	0	0	0	0	0	0	0	0	1.92608	0	1.62513	0	0
35.6559	0	0	0	0	0.776451	0.716107	1.49112	0	0	0	0	0	0	0	0	0	0	0	0	1.35628	1.25195	0	0	0	0	0	0	0	0	0	0	0	0	0	0	0	0	0	0	1.49703	1.74654	0	1.84634	0	0	0	0	0	0
35.6649	0	1.07416	1.08342	1.14361	0	0	0	0	0	0	0	0	0	0	0	1.34023	1.34023	1.34023	0	0	0	0	0	0	0	0	0	0	0	0	0	0	0	0	0	0	1.81496	0	1.30741	0	0	0	0	0	0	0	0.835252	1.70214	1.2822
35.6739	0	0	0	0	0	0	0	0	0	0	0	1.45197	1.34826	0	1.23714	0	0	0	0	0	0	0	0	0	0	0	0	0	0	0	0	1.45197	1.8057	0	1.81496	0	0	0	0	0	0	1.21203	0	1.15462	1.14824	2.34355	0.914682	0.98655	0.96695
35.6829	0	0	0	0	0	0	0	0	0	1.36431	1.19269	0	0	0	0	0	0	0	0	0	0	0	0	0	0	0	0	1.52255	1.56288	0	1.46205	0	0	0	0	0	0	0	0.75932	1.57559	1.14531	2.0869	0.980017	1.16949	0.921216	5.522	2.69229	3.65667	2.55946
35.6919	0	0	0	0	0	0	2.55607	1.34826	0	0	0	0	0	0	0	0	0	0	0	0	0	0	0	1.45197	1.20997	1.57297	0	0	0	0	0	0	0	0	1.50614	0.822597	0.75932	2.81504	2.36037	1.28992	0	35.6575	2.61718	2.36737	2.01868	0	0	1.74438	0
35.7009	0	0	1.34023	0	1.45197	0	0	0	0	0	0	0	0	0	0	0	0	0	0	0	1.25396	1.74551	0	0	0	0	0	0	0	0	1.19593	0.828924	3.27799	3.40284	0.98655	2.5894	2.33877	2.93172	1.14536	1.25627	1.14207	0	0	0	0	0	1.81496	0	0
35.7099	0	0	0	0	0	0	0	0	0	0	0	0	0	0	0	0	0	1.2038	1.62513	0	0	0	0	0	0	1.52142	2.33249	2.44881	2.2525	2.59692	3.19624	0.921216	0	0	1.72236	1.72236	0	0	0	0	1.89516	4.23491	0	0	0	0	0	0	1.68023
35.7189	0	0	0	0	0	0	0	0	0	0	0	0	0	0	0	0	0	0	0	1.02246	1.17787	2.52896	2.18639	2.20285	1.11722	2.18706	0.980017	0.987733	0	1.68532	1.70384	0	1.7701	1.39147	0	1.20997	1.09453	2.84344	0	0	0	0	0	0	0	1.52188	1.21563	0	0
35.7279	0	0	0	0	0	0	0	10.4589	0	0	0	0	1.07972	1.16969	1.48052	0	1.52142	2.63941	1.93092	1.13898	2.13098	0.921216	1.36549	0.724338	1.7415	1.72262	0	1.73193	0	1.21615	1.69247	0	1.75446	0	0	0	0	0	0	0	0	0	1.5742	0	1.73162	0	0	0	9.20444
35.7369	0	0	0	0	1.58099	1.57297	1.50372	0	1.46308	1.46308	0	1.93791	0.75932	0.765493	1.53716	0.771667	1.80879	0.90748	0.836178	1.31322	1.70405	0	1.68532	0	1.69396	0	1.26399	1.88554	0	0	0	0	0	0	0	0	0	0	1.11069	12.6664	0	1.74181	0	0	0	0	0	0	0
35.7459	4.15589	0	1.56062	0	1.41431	1.36554	0	1.14824	0.899455	0.810147	0.765648	0.75932	1.01243	0.885873	0.899455	2.98074	0	1.12355	1.12355	1.16738	1.33421	0	1.07889	1.32418	0	0	0	0	0	0	0	0	0	0	1.27685	1.20689	1.09546	1.14567	0	0	0	0	0	0	0	0	0	0	0
35.7549	0	0	1.14824	0	1.14824	1.20565	1.14824	0	1.32881	8.5336	0.999771	2.01889	1.2038	1.136	1.17972	0	1.39147	1.82422	0	1.2038	0	0	0	0	0	0	0	0	4.21505	0	0	1.67143	1.20689	0	0	0	0	0	0	0	0	0	0	0	0	0	0	0	0
35.7639	1.1575	1.14824	0	0.893076	0.956867	0.893076	1.02704	2.05058	1.1112	1.1112	2.32735	0	1.2038	1.25751	2.17795	0	0	0	0	0	1.487	0	0	0	3.45532	0	0	1.15441	1.20689	0	1.73162	0	0	0	0	0	0	0	0	0	0	0	0	0	0	0	0	0	0
35.7729	0	0	3.38659	1.10503	1.1112	1.1112	0	1.38437	1.2038	1.20997	0	0	0	0	0	0	0	0	5.13549	1.16882	0	0	0	1.19979	1.18405	0	1.78229	0	0	0	0	0	0	0	0	0	0	0	0	0	0	0	0	0	0	0	0	0	0
35.7819	0	0	0	1.36122	1.20997	1.56494	0	0	3.69212	1.27839	1.22726	0	1.21862	1.04453	0	0	0	0	0	1.5742	1.5742	0	1.26811	0	0	0	0	0	0	0	0	0	0	0	0	0	0	0	0	0	0	0	0	0	0	0	0	0	0
35.7909	0	3.40151	0	1.9446	0.957484	0	0	0	0	0	0	0	0	0	0	1.11722	1.04329	1.13219	0	0	0	0	0	0	0	0	0	0	0	0	0	0	0	0	0	0	0	0	0	0	0	0	0	8.9538	0	0	0	0	0
35.7999	0	0	0	0	0	0	0	0	0	0	0	1.16316	1.03712	1.04329	1.09963	0	0	0	0	0	0	0	0	0	0	0	0	0	0	0	0	0	0	0	9.07444	0	0	0	0	0	0	0	0	0	0	0	0	0	0
35.8089	0	0	0	0	0	0	0	0	0	1.58346	1.09319	0	0	0	0	0	0	0	0	0	0	0	0	0	0	0	0	0	0	0	0	0	0	0	0	0	0	0	0	0	0	0	0	0	0	0	0	0	0
35.8179	0	0	0	0	1.15915	1.05564	1.05199	1.31183	0	0	0	0	0	0	0	0	0	0	0	0	0	0	0	0	0	4.55541	2.71956	0	0	0	0	0	0	0	0	0	0	0	0	0	0	0	0	0	0	0	0	0	0
35.8269	0	1.06181	1.05564	1.06444	0	0	0	0	0	0	0	0	0	0	0	0	0	0	0	0	5.31128	1.09474	1.02426	0.962011	0	0	0	0	0	0	0	0	0	0	0	0	0	0	0	0	0	0	0	0	0	0	0	0	0
35.8359	0	0	0	0	0	0	0	0	0	0	0	0	0	0	0	0	0	0	8.19083	0	0	0	0	0	0	0	0	0	0	0	0	0	0	0	0	0	0	0	0	0	0	0	0	0	0	0	0	0	0
35.8449	0	0	0	0	0	0	0	0	0	0	0	0	0	0	0	0	0	0	0	0	0	0	0	0	0	0	0	0	0	0	0	0	0	0	0	0	0	0	0	0	0	0	0	0	1.94254	0.950693	0.94452	0.980788	0
35.8539	0	0	0	0	0	0	0	0	0	0	0	0	0	0	0	0	0	0	0	0	0	0	0	0	0	0	0	0	0	0	0	0	0	0	0	0	0	0	0	0	0.958616	0.950693	0.996736	0.938347	0	0	0	0	0
35.8629	0	1.54642	1.55568	0	1.55568	0	1.55568	1.54642	0	1.55568	1.55568	0	1.55568	1.55568	0	0	0	0	0	0	0	0	0	0	0	0	0	0	0	0	0	0	0	0	0	0.950693	0.94452	0.956867	1.00471	1.00471	0	0	0	0	0	0	0	0	0
35.8719	0	0	0	0	0	0	0	0	0	0	0	0	0	0	0	1.55568	1.59889	0	1.55568	0	1.54642	1.55501	0	1.55568	1.06531	1.03954	1.03954	1.08033	1.05672	1.06531	1.03095	1.42604	2.08288	1.96929	0.950693	0	0	0	0	0	0	0	0	0	0	0	0	0	0
35.8808	0	0	0	0	0	0	0	0	0	0	0	0	0	0	0	0	0	0	0	0	0	0	0	0	0	0	0	1.41678	1.42604	0	1.42604	0	0	0	1.03712	1.03712	1.03712	1.03712	1.03712	1.08033	1.04576	1.03712	1.03712	1.03095	1.03095	1.03095	1.03095	1.03712	1.03712
35.8898	0	1.58346	0	1.58346	1.36353	0	1.26811	1.36354	37.2839	1.17	1.62745	0	1.5742	0	1.10194	17.5348	0	0	0	0	0	0	0	1.43396	1.45613	0	1.41678	0	0	0	0	0	0	0	0	0	0	0	0	0	0	0	0	0	0	0	0	0	0
35.8988	0	0	0	0	0	0	0	0	0	0	0	0	0	0	0	0	0	0	0	1.45444	1.40752	0	1.41678	0	0	0	0	0	0	0	0	0	0	0	0	0	0	0	0	0	0	0	0	0	0.947349	1.19269	1.0294	1.20843	0
35.9078	0	0	0	0	0	0	0	0	0	0	0	0	0	0	0	1.40752	1.40752	1.41678	0	0	0	0	0	0	0	0	0	0	0	0	0	0	0	0	0	0	0	0	0	0	0	0	0	0	0	0	0	0	0
35.9168	0	0	0	0	0	0	0	0	0	1.40752	1.389	0	1.389	1.40752	0	0	0	0	0	0	0	0	0	0	0	0	0	0	0	0	0	0	0	0	0	0	0	0	0	0	0	0	0	0	0	0	0	0	0
35.9258	0	0	0	0	0	1.39826	1.39826	0	1.39826	0	0	0	0	0	0	0	0	0	0	0	0	0	0	0	0	0	0	0	0	0	0	0	0	0	0	0	0	0	0	0	0	0	0	0	0	0	0	0	0
35.9348	0	1.39826	1.4353	0	1.39826	0	0	0	0	0	0	0	0	0	0	0	0	0	0	0	0	0	0	0	0	0	0	0	0	0	0	0	0	0	0	0	0	0	0	0	0	0	0	0	0	0	0	0	0
35.9438	0	0	0	0	0	0	0	0	0	0	0	0	0	0	0	0	0	0	0	0	0	0	0	0	0	0	0	0	0	0	0	0	0	0	0	0	0	0	0	0	0	0	0	0	0	0	0	0	0
35.9528	0	0	0	0	0	0	0	0	0	0	0	0	0	0	0	0	0	0	0	0	0	0	0	0	0	0	0	0	0	0	0	0	0	0	0	0	0	0	0	0	0	0	0	0	0	0	0	0	0
35.9618	0	0	0	0	0	0	0	0	0	0	0	0	0	0	0	0	0	0	0	0	0	0	0	0	0	0	0	0	0	0	0	0	0	0	0	0	0	0	0	0	0	0	0	0	0	0	0	0	0
35.9708	0.771667	0	0	0	0	0	0	0	0	0	0	0	0	0	0	0	0	0	0	0	0	0	0	0	0	0	0	0	0	0	0	0	0	0	0	0	0	0	0	0	0	0	0	0	0	0	0	0	0
35.9798	0.778097	0.829284	1.21203	1.20565	1.21841	0	3.76368	0	0	34.2558	0	0	0	0	0	0	0	0	0	0	0	0	0	0	5.77824	0	1.91214	0	0	0	0	0	0	0	0	0	0	0	0	0	0	0	0	39.7702	0.987733	1.42604	1.04947	1.08033	0
35.9888	0	1.0186	1.13178	0	2.01868	0.785042	0.848833	1.13178	1.0186	1.41472	0.679067	0.907943	0	2.50123	0	0	0	0	4.5925	0	0	0	0	0	0	0	0	0	0	0	4.59867	0	0	0	0	0	0	0	0	0	0	0	0	0	0	5.32923	0	1.70384	0
35.9978	0	0	0	0	0	0	0	0	0	0	0	0	0	0	0	0	0	0	0	0	0	0	0	0	0	0	0	0	0	0	0	0	0	0	0	0	0	0	0	0	2.13474	0	0	3.2373	0	0	1.22767	0	34.8127
36.0068	0	0	0	0	0	0	0	0	0	0	0	0	0	0	0	0	0	0	0	0	0	0	0	0	0	0	0	0	0	0	0	0	0	0	0	0	0	0	3.67159	0	0	0	0	0	0	0	0	0	0
36.0158	0	0	0	0	0	0	0	0	0	0	0	0	0	0	0	0	0	0	0	0	0	0	0	0	0	0	0	0	0	0	0	1.18621	1.18621	0	2.41563	0	0	0	0	0	0	0	0	0	0	0	0	0	0
36.0248	0	0	0	0	0	0	0	0	0	0	0	0	0	0	0	0	0	0	0	0	0	0	0	0	0	0	1.12972	1.12972	0	1.12972	1.12972	0	0	0	0	0	0	0	0	0	0	0	0	0	0	0	0	0	0
36.0338	0	0	0	0	0	0	0	0	0	0	0	0	0	0	0	0	0	0	0	0	0	0	1.68532	1.70399	0	1.86404	0	0	0	0	0	0	0	0	0	0	0	0	0	0	0	0	0	0	0	0	0	0	0
36.0428	0	0	0	0	0	0	0	0	0	0	0	0	0	0	0	0	0	1.7878	1.67606	0	1.67606	0	0	0	0	0	0	0	0	0	0	0	0	0	0	0	0	0	0	0	0	0	0	0	0	0	0	0	0
36.0518	0	0	0	0	0	0	0	0	0	0	2.41316	0	2.27688	2.9009	1.01088	3.42301	0	1.13023	0.876099	52.2315	0	0	0	0	0	0	0	0	0	0	0	0	0	0	0	0	0	0	0	0	0	0	0	0	0	0	0	0	0
36.0608	1.35813	0	1.0186	1.62976	0.882787	1.0186	2.19832	2.20481	2.27734	2.22302	0	0	0	0	0	0	1.53716	1.28097	0	1.07601	1.02477	1.02477	1.02477	1.0186	1.0186	1.0186	1.05039	1.05039	1.02477	1.0186	1.02477	1.02477	1.0186	1.06747	1.53716	0	1.55501	1.53716	0	1.57986	1.5279	0	1.5279	1.53639	0	1.53716	1.53716	0	1.53716
36.0698	1.0186	2.15156	1.01243	2.14215	2.19863	2.13597	1.01243	1.01243	1.01243	1.01243	1.06305	1.5279	0	1.5279	1.63964	0	0	0	0	0	0	0	0	0	0	0	0	0	0	0	0	0	0	0	0	0	0	0	0	0	0	0	0	0	0	0	0	0	0
36.0788	0	0	0	0	0	0	0	0	0	0	0	0	0	0	0	0	0	0	0	0	0	0	0	0	0	0	0	0	0	0	0	0	0	0	0	0	0	0	0	0	2.23475	0	1.03954	22.8046	2.31814	3.66603	4.10799	1.09309	3.85545
36.0878	0	0	0	0	0	0	0	0	0	0	0	0	0	0	0	0	0	0	0	0	0	0	1.90885	0	2.12301	0	1.33154	0	1.46997	1.5636	0	1.46061	2.56687	3.97815	4.23738	2.68699	4.61951	4.10707	2.778	5.3263	2.06189	3.24537	2.07666	1.03095	0	0	0	0	0
36.0968	1.4691	1.5296	1.47234	0	1.02416	0.969213	0.975387	0.98156	0	0	0	0	0	0	0	0	0	0	0	1.03712	1.03712	1.04576	2.16931	2.07424	2.54959	1.08033	2.63884	5.00009	1.71989	1.55568	0	3.20519	1.55568	0	0	0	0	0	1.17479	1.33612	1.53078	0	3.3978	0	0	1.61088	0	1.69005	0
36.1058	0	2.01745	0	1.50408	0	1.26533	2.54835	0	2.52798	2.35389	8.847	3.05158	3.09284	5.15931	4.30528	2.01868	5.12263	5.02067	14.3525	1.59889	0	1.56432	0	0	0	0	0	1.58346	1.46925	0	1.27557	1.31075	1.58346	0	1.36354	1.12375	1.48654	0	0	0	0	0	0	0	0	0	1.10914	2.15449	3.21785
36.1148	3.41689	2.06189	3.15056	3.15056	3.25366	2.77923	2.06807	4.25152	1.54642	1.03712	1.58938	1.54642	0	0	0	0	1.10842	1.05564	2.38399	4.53647	3.28246	11.3614	4.4734	0	1.11069	9.85598	0	0	0	0	0	0	0	0	0	1.81496	0	4.26269	2.50113	2.9061	2.54326	4.32082	0.98655	4.48693	2.28166	3.21507	1.05008	0.829696	1.12375
36.1238	0	0	0	0	0	0	0	0	0	0	0	0	0	0	1.10842	1.1612	1.74181	0	0	0	0	0	0	0	1.21615	0.980017	3.20087	3.54308	3.39626	3.00436	3.08842	2.7459	4.43338	36.6782	3.36591	4.49851	0.914682	13.7709	3.15581	0	0	0	0	0	0	0	6.35236	0	0
36.1328	0	0	0	0	0	0	1.16316	1.36431	1.26677	0	1.35628	1.90242	0	2.60618	3.08409	1.4353	4.2915	3.61366	5.4918	2.42571	4.04405	4.03556	5.5205	3.53655	1.9446	2.47381	1.51926	0	2.08412	0	0	2.49907	0	2.20105	0	1.79181	0	0	0	0	0	0	0	0	0	0	0	0	0
36.1418	0	2.64682	1.74037	2.44341	3.66351	5.02509	5.42332	3.36941	5.18699	4.77682	1.77504	4.72404	5.34508	0.932173	2.3613	1.0186	0	0	0	0	0	0	0	0	0	0	0	0	0	0	0	0	0	0	0	0	0	0	0	0	0	1.07807	0	0	0	0	0	0	0
36.1508	1.11943	2.34278	3.69206	0.926	0.932173	0	0	0	0	0	0	0	0	0	0	0	0	0	0	0	0	0	0	0	0	0	0	0	1.57986	1.5457	0	1.53716	1.54642	0	1.59889	1.5884	0	1.53716	0	1.53716	1.53716	0	1.53716	1.5884	0	1.53716	1.07601	3.43109	1.87551
36.1598	0	0	0	0	0	0	0	0	0	0	1.56082	0	1.53639	1.12046	0	1.0186	1.0186	1.06305	1.0186	1.0186	1.06747	1.02477	1.02477	1.02477	1.59694	1.02477	1.12725	0	0	0	0	0	0	0	0	0	0	0	0	0	0.765493	1.53099	0.822905	0.828924	1.52497	2.45375	1.97547	0.778097	3.39734
36.1688	1.05657	1.00625	1.00625	1.00625	1.00625	1.01243	1.07148	1.56082	0	1.5777	0	0	0	0	0	0	0	0	0	0	0	0	0	0	0	0	0.771667	0.77784	1.54951	2.67773	0	2.27976	2.28943	2.61132	2.78541	1.1575	13.6032	0.822905	0.765493	0.765493	0	0	0.808038	1.41987	0	0	0	0	0
36.1778	0	0	0	0	0	0	0	0	0	0	0	0	0	0	0	0	0	0.965818	0.90748	1.16676	1.16676	1.15462	0.893076	0.765493	1.66551	0.765493	0	0	0	0	0	0	0	0	1.1629	1.78255	0	1.17849	1.12725	1.33221	2.06426	2.90548	1.17988	0	1.16429	1.21491	1.21491	2.92369	1.10523
36.1868	0	0	0	0	0	0	0	0	1.82283	0.77784	0.913962	0.784013	0.921884	1.047	0.77784	2.14554	0	1.16558	1.19912	1.16429	1.01243	1.11367	0	1.16429	1.22232	1.22232	1.73162	0	1.12046	1.12046	1.12046	2.10974	5.88735	0	0	0	1.21183	1.21496	3.12221	3.06599	15.1545	1.1612	1.21399	1.48592	4.47526	2.66673	1.48592	4.06756	2.1298
36.1958	0	1.10688	2.29617	2.05824	4.99603	1.0436	1.14299	0	2.51625	2.57058	2.21129	4.04045	2.72738	4.82508	1.15441	2.78479	3.29378	1.14361	3.43546	4.02532	3.94311	6.61133	5.90356	3.88472	5.20021	3.58115	5.92609	5.40666	5.4455	4.06427	5.66038	4.51219	3.93041	2.72419	2.66426	7.54654	4.36686	3.61912	3.62308	2.17507	2.40683	3.66984	2.18418	2.36284	1.39826	0.971014	0.932173	0	0
36.2048	2.58097	3.80457	5.15417	5.49344	0.913653	6.31784	6.30045	3.39302	4.26608	3.6881	2.71683	2.43538	4.21459	2.44973	2.73602	4.30621	2.44629	2.68494	1.50845	1.43288	0	0	0	0	0	0	0	0	0	0	1.52327	0	0.864267	0.858505	0.996788	0	0	0	0	0	0	1.08311	2.18999	2.41403	1.59272	1.6295	3.22248	1.62019	19.2749
36.2138	1.48546	0	1.45958	1.45907	0	0	0	0	0	0	0	0	1.72956	0.865244	0.858093	0.858093	0.858093	0.885873	0.90748	0.950693	2.82986	0.913962	1.60754	3.05194	0.95023	2.45277	3.44107	0.876613	2.56574	2.37159	2.18104	3.49946	1.10997	3.24753	21.8165	1.76341	1.04947	2.2579	2.23732	2.13597	2.226	1.05564	0	0	0	0	0	0	0
36.2228	0	0.85192	2.4147	1.9446	3.11002	3.11563	3.43124	3.46941	2.14791	3.49025	2.39129	3.08281	2.14446	2.11745	2.14446	2.15346	2.17867	2.88233	1.03712	17.0711	0	1.63851	1.10734	1.10734	1.13435	0	1.11634	1.91173	1.90591	1.89964	0	0	0	0	0	0	0	0	0	0	0	0	0	0	0	0	0	0	0
36.2318	1.08033	2.64219	1.08651	0	0	0	0	0	0	0	0	0	2.11313	0	5.54211	0	0	0	0	0	0	0	0	0	1.04864	0.802225	1.7594	0	0	0	0	0	0	0	0	0	0	0	1.82731	0	1.31585	1.31585	0	1.33375	1.36122	1.3248	0	1.3427	1.3427
36.2408	0	0	0	0	0	0	0	0	0	0	0	0	1.0186	0.889577	0.746973	0.875996	1.49395	1.0186	1.03218	0	0.998228	1.90617	2.0176	1.87201	1.41112	1.19958	0.95023	0.808707	0.801967	0.808707	1.14361	0.996479	1.27068	1.2038	1.07673	1.27371	0	1.09175	1.46462	1.00317	0.929601	1.09175	1.26399	0	1.06336	1.48469	0.930013	1.09175	0.932173
36.2498	1.4779	1.11526	0.964738	1.3	1.09474	0.992106	0.916843	0.950693	1.0186	1.0186	1.02539	1.0186	0	0	0	0	0	0	0	0.756542	0.768271	0.8797	0	0	0	0	0	0	0	0	0	0	0	0	0	0	0	0	0	0	0	0	0.932173	1.86435	0.971014	0.939941	0.939941	0.978782	0.996479
36.2588	0	0	0	0	0	0	0	0	0	0	0	0	0	0	0	0	0	1.29609	0.999823	0	0	0	0	0	0	0	0	0	0	0	0	0	0	0	1.4371	0	1.39826	1.45264	0	2.2012	2.21607	0.932173	1.22278	1.26677	1.19814	1.11722	1.82782	0	1.26811
36.2678	0	0	0	0	0	0	0	0	0	0	0	1.08033	1.14335	1.12535	1.72853	0.932482	6.60238	0	0	0	0	1.08033	1.18158	30.9985	0	1.16316	1.19814	1.20689	1.39826	2.64836	2.54599	1.20689	2.58714	2.86597	0	1.67915	0	1.32835	1.30309	0	0	0	0	0	0	0	0	0	0
36.2768	4.24293	0	0	0	1.24238	0	1.95571	1.85817	1.6205	2.57196	1.26677	1.4691	0.774136	2.62444	1.00286	1.73162	1.30309	0	1.11069	1.73162	1.15441	1.39826	2.49094	2.5964	1.25936	1.389	1.389	0	0	0	0	0	0	0	0	0	0	0	0	0	0	0	0	0	0	0	0	0	0
36.2858	0	1.22818	1.22993	1.22109	1.22109	0	1.37151	0	0	0	1.70343	0	1.17293	0.938347	0.938347	1.00985	0.932173	0.978782	1.39826	1.44487	0	0	0	0	0	0	0	0	0	0	0	0	0	0	0	0	0	0	0	0	10.9721	0	0	0	0	0	0	0	0
36.2948	0	0	1.03712	1.03712	2.07115	1.96312	1.96929	3.60759	2.75331	2.93532	1.98941	1.97547	2.01431	1.09546	1.04329	1.03712	1.03712	1.04329	1.04329	1.04329	1.04329	0	1.03712	1.03712	1.03712	1.03712	1.03712	1.04329	1.14762	0	1.65075	0	0	0	0	0	0	0	0	0	0	0	0	0	0	0	0	0	0
36.3038	4.40159	2.68591	2.39999	3.96194	3.3407	2.39726	3.23848	2.47036	0.83412	2.44279	0.847907	2.46347	2.89776	4.56996	3.73482	4.2847	2.04348	3.07591	2.44814	2.3934	1.11943	2.82816	0.84729	1.9358	2.50432	2.39834	0	1.59102	1.60044	0	1.58346	18.3344	1.58346	3.15725	1.59889	1.59272	3.13914	1.14083	2.67321	1.03712	2.66379	2.62058	1.19418	0	1.54642	0	1.55568	1.59797	0
36.3128	0	0	1.01166	1.84171	0	0	0	0	0	0	0	0	0	0	0	0	0	0	0	0	0	0	0	0	0	0	0.87507	0.86118	1.39229	0.986499	0.90285	0.90285	1.02786	1.02848	1.22926	0.826455	1.09731	0.826455	0.98619	1.10426	0.98619	0.8334	1.77792	4.24895	4.2346	2.40991	2.41686	2.25018	3.50306
36.3218	0	0.887417	0	0	0	0	0	0	0	0	0	0	0	0	0	0	11.5183	0	1.21306	0	0	0	4.6763	0	0	0	0	0	0	1.25843	1.27459	0.938347	1.02436	1.45444	0	1.17293	0.991746	0.938347	0.938347	1.03897	0.94452	0.94452	19.001	1.42851	1.22474	1.15107	0	1.1112	1.11737
36.3308	0.882787	2.77491	2.61544	1.81239	0.919569	2.82276	1.69149	1.68532	1.68532	3.37681	1.68532	1.68532	1.81908	1.95432	1.68532	2.48785	2.57593	1.67915	3.13605	1.95283	4.0887	3.6292	1.27068	4.12538	3.23817	2.30147	6.7668	4.13598	2.66842	2.18433	0.869411	4.17122	2.59743	2.82085	6.93775	2.13289	2.20028	2.58812	0	7.37199	4.62537	2.14215	2.59661	1.09175	1.35196	3.87721	1.13692	3.62632	31.883
36.3398	1.0791	1.07128	1.55609	0	1.21985	1.59519	0	2.58045	3.7253	0.938347	0.838956	1.17293	5.12232	12.9572	0	0	2.5002	0	0	0	0	0	0	0	0	0	0	0	0	0	0	0	0	0	0	0	0	0	0	0	0	0	0	0	0	0	0	0	0
36.3488	1.19145	1.19145	1.19145	1.19145	1.19145	0	0	0	0	0	0	0	0	0	0	0	0	0	0	0	0	0	0	0	0	0	0	0	0	0	0	0	0	0	0	1.7878	1.82731	0	1.77792	0	1.83718	0	1.30381	1.19516	1.18528	1.22479	0	1.31369	1.18528
36.3578	0	0	0	0	0	0	1.18528	1.19763	1.19763	1.19763	18.2684	0	1.25396	1.19763	1.2038	1.2038	1.2038	0	1.19763	1.19763	1.19763	1.19763	1.35731	0	1.8964	0	1.34038	17.4323	1.19145	1.19145	0	1.19145	1.19145	1.53896	0	0	0	0	0	0	0	0	0	0	0	0	0	0	0
36.3668	0	0	0	0	0	0	0	0	0	0	0	0	0	0	0	0	0	0	0	0	0	0	0	0	0	0	0	0	0	0	0	0	0	0	0	0	0	0	0	0	0	1.65939	1.19109	1.13404	0	1.19269	1.71125	0	1.6258
36.3758	0	0	1.69782	1.14361	1.1503	1.1326	1.1326	1.11249	0	1.78255	0	1.81712	1.24238	0	1.7097	0	1.70153	1.7203	0	1.12272	1.1291	1.11367	1.13821	1.17463	1.24748	0	1.69314	1.19516	1.13821	0	1.20421	1.13178	1.14335	0	1.73841	1.24948	1.17936	1.13682	1.14335	1.09319	0	0	0	0	0	0	0	0	0
36.3848	0	0	0	0	0	0	0	0	0	0	0	0	0	0	0	0	0	0	0	0	0	0	0	0	0	0	0	0	0	0	0	0	0	0	0	0	0	0	0	0	0	0	0	0	0	0	0	0	0
36.3938	0	0	0	0	0	0	0	0	0	1.2038	1.03198	0.910567	1.09582	0	0	0	0	0	0	0	0	0	0	11.8574	0.995553	0	1.14361	1.20982	0.82949	1.25915	0.762407	0.82949	1.2038	1.08013	1.07416	0.763178	0	2.01148	1.00872	0.828256	1.43098	1.0615	0.70376	1.28436	0	0	0	3.90067	0
36.4028	1.00625	2.42982	0	1.01243	0	0	10.2002	0	1.61618	1.17252	1.6241	0	1.22798	1.50074	0	1.15565	1.05255	0	0	0	0	0	0	0	0	0	0	0	0	0	0	0	0	0	0	0	0	0	0	0	0	2.74837	0	0	1.268	2.31253	0.932173	0.971014	0.919827
36.4118	1.5992	0.938347	1.96189	2.01004	3.47332	4.40061	0	3.51793	3.88951	1.04458	17.1986	2.62181	1.14824	2.52443	3.0524	0	2.48657	3.44318	2.89015	2.89982	3.04716	3.0327	3.04021	2.60823	21.3695	1.87052	2.00572	2.03658	2.23567	2.48106	0	3.00065	2.03705	2.60432	0.932173	2.06004	2.31253	2.17348	1.0311	2.56507	1.66865	2.54979	3.03018	1.11768	2.2152	1.21877	0	1.21923	1.21923
36.4208	0	1.25854	1.24748	1.42048	0	1.91219	0	0	0	0	0	0	0	0	0	0	0	0	0	0	0	1.14083	1.08898	1.75261	0	1.12545	12.549	0	1.80416	1.14083	1.24454	0	1.7736	1.24326	0	1.26065	1.30412	3.39142	0	3.00749	1.24454	1.19269	1.14947	1.24454	1.05518	2.31418	2.09806	2.9346	1.67308
36.4298	0	1.2359	1.2964	1.67796	0	1.19269	3.03913	1.24454	1.41246	1.13219	2.4965	3.56695	0	2.43291	2.98393	1.18837	3.02555	1.18405	3.00292	1.31842	1.19269	1.38036	1.1149	1.92011	0	1.84932	0	1.59226	0	1.46925	1.09962	1.31955	0	1.28302	2.47381	1.27418	1.22993	3.39225	1.47769	1.28302	1.44116	2.82199	1.3427	1.23528	1.18158	8.30874	3.07082	3.5046	2.71195
36.4388	0	0	0	0	0	0	0	1.12031	0	0	0	0	0	0	0	0	2.78618	18.2457	1.91378	1.57826	2.14482	2.16427	2.10819	2.12517	1.60923	2.15501	2.51764	1.92073	2.3719	0.88896	14.7018	3.36138	1.96189	3.24712	3.33123	20.2301	4.87066	2.45555	1.90879	3.85895	2.64836	4.0352	3.11383	4.03649	5.07026	4.02877	0	2.27858	2.80928
36.4478	0	1.40196	3.82083	3.93133	1.98936	3.28771	2.69358	3.21939	4.15476	2.00067	2.97735	4.1403	1.78409	4.17564	1.8396	2.84899	1.27428	1.72936	1.08651	1.15642	1.09885	1.13821	1.09268	1.09268	1.09268	1.08651	1.08651	0	1.08033	2.76005	2.32477	1.22633	1.46848	2.69373	2.52536	1.06799	1.80287	1.06305	1.06305	1.2075	1.20843	0	1.04329	1.03712	1.09546	1.03095	1.03095	1.04329	1.03712
36.4568	1.17787	0	1.21111	1.27603	1.12982	1.70693	0	1.71439	0	1.17113	2.60515	3.98319	0	4.36799	4.61174	1.1896	2.71133	4.45519	2.37442	2.89694	3.83585	1.11357	4.58812	1.40011	2.95667	4.10017	2.78469	3.08425	2.21499	2.83104	2.217	2.15974	1.17787	1.40011	1.02416	2.95296	2.22549	2.78582	1.09546	2.13397	2.12332	2.6158	1.0862	0	1.12555	1.60568	1.09407	1.03218	1.59519
36.4658	0	2.54382	2.30898	2.44917	0	2.49927	1.85612	2.20388	1.29542	2.74343	1.12895	0	0	0	0	0	0	0	1.08311	1.06799	1.07416	0	1.07416	1.06799	1.12139	1.06181	1.06799	1.07416	1.10359	1.08311	1.08311	1.06181	1.06799	1.06181	1.07416	0	1.12139	1.06181	1.04947	1.04947	1.04947	1.04947	1.04329	1.09546	0	1.5742	1.62667	0	1.56494
36.4748	0	0	0	0	0	0	0	0	0	0	0	1.62976	1.09556	1.13178	1.08651	1.08651	1.08033	1.07416	0	0	1.86682	1.19418	1.03712	1.177	0	1.65811	1.32367	0	1.69088	1.69088	0	1.08455	1.177	3.33916	1.2501	2.83341	1.22232	2.56142	0.993907	2.72187	2.56708	0	1.37511	1.04535	1.47234	2.02923	0	0.993907	2.29072
36.4838	1.31369	1.60754	1.6668	2.9951	7.69336	0	4.69729	7.45399	2.43157	3.99301	2.80578	2.84719	5.89054	4.02182	3.80257	2.96937	3.87721	10.8279	4.80908	5.38752	4.4965	2.26345	2.60206	1.99476	4.57866	9.87661	0	2.79261	1.66207	10.648	1.71269	4.67095	4.12101	3.49565	3.58501	2.93527	2.56903	2.79138	2.79282	3.73229	2.88264	2.51718	2.05922	3.99343	2.47967	2.36902	1.77175	1.21491	2.32164
36.4928	0	1.55012	2.76102	1.02416	2.0693	2.12388	2.01806	3.50769	4.02949	2.03658	3.90679	1.01243	7.47786	2.09399	2.71858	1.96497	2.01919	1.05934	1.05934	0.926926	1.0223	1.49467	0	2.6711	0.908818	1.89521	2.6606	2.194	2.16931	2.58601	1.02632	2.50967	1.10158	0	0	0	0	0	0	0	0	0	0	0	0	1.50012	1.54884	0	0.901307
36.5018	1.0436	1.0436	1.09654	1.13435	1.53515	0	1.08898	0	0	0	0	0	0	0	0	0	0	0	0	0	0	0	0	0	0	0	0	0	0	0	0	0	0	0	1.09474	1.15812	1.02632	1.10158	1.16316	1.09474	0.958204	1.10986	0.896162	0.965355	0.971991	0.965098	2.06704	0.901307	0
36.5108	0	0	0	0	0	0	0	0	0	0	2.98789	0	0	0	0	0	0	0	0	0	0	0	0	0	0	0	0	0	0	0	0	0	0	0	0	0	0	0	0	0	0	0	0	0	0	1.80261	0	1.10297	0.9723
36.5198	0	0	0	0	0	0	0	0	0	0	0	0	0	0	0	0	0	0	0	0	0	0	0	0	0	0	0	0	0	0	0	0	0	0	0	0	0	0	0	0	0	0	31.5173	0.938861	3.00775	0	2.0835	0	0
36.5288	49.7198	1.12668	1.70384	0	1.73162	1.6668	0	1.66675	0	1.7131	0	1.65754	1.71279	0	1.65754	0	1.65754	1.65754	0	1.64828	0	1.63902	1.63902	0	1.63902	0	1.63902	1.63902	0	1.63902	1.63902	0	1.62976	0	1.62976	1.6205	0	1.6205	0	1.61124	1.61124	1.08908	2.51255	0	1.61124	1.66495	0	1.61124	3.34152
36.5378	0	0	0	0	0	0	0	0	0	0	0	0	0	0	0	0	0	0	0	0	0	0	0	0	0	0	0	0	0	0	0	0	0	0	0	0	0	0	0	0	1.3427	0	0	0	0	0	0	0	0
36.5468	0	0.491757	0	0	0	4.01534	0.915042	0	0	0	0	0	0	0	0	0	0	0	0	0	0	0	15.4598	0	0	0	0	0	0	0	0	0	0	0	0	0	0	0	0.908818	1.42475	0	0	0	0	0	0	0	0	0
36.5558	0	0	0	0	0	0	0	0	0	0	0	0	0	0	0	0	0	0	0	0	0	0	0	0	0	0	0	0	0	0	0	0	0	0	0	0	0	1.88523	0	0	0	0	0	0	0	0	0	0	1.74088
36.5648	0	0	0	0	0	0	0	0	0	0	0	0	0	0	0	0	0	0	0	0	0	0	0	0	0	0	0	0	0	0	0	0	0	0	0.90748	0.90748	0.901307	0	0	0	0	0	0	0	0	0	0	1.74088	2.66379
36.5738	0	0	0	0	0	0	0	0	0	0	0	0	0	0	0	0	0	0	0	0	0	0	0	0	0	0	0	0	0	0	0	0	0	1.81496	0	0	0	0	0	0	0	0	0	0	0	1.74088	5.82855	2.22466	6.42479
36.5828	0	0	0	0	0	0	0	0	0	0	0	0	0	0	0	0	0	0	0	0	0	0	0	0	0	0	0	0	0	0	0	0.90748	0.915042	0	0	0	0	0	0	0	0	0	0	0	5.94353	4.37864	2.31238	0	0
36.5918	0	0	0	0	0	0	0	0	0	0	0	0	0	0	0	0	0	0	0	0	0	0	0	0	0	0	0	0	0	0.990666	0.998228	0	0	0	0	0	0	0	0	0	0	1.73162	1.75055	17.242	3.97727	0	0	0	0
36.6008	0	0	0	0	0	0	0	0	0	0	0	0	0	0	0	0	0	0	0	0	0	0	0	0	0	0	0	0	1.36878	0	0	0	0	0	0	0	0	0	0	1.74088	3.26693	0.926	3.14223	1.64828	0	0	0	0	0
36.6098	0	0	0	0	0	0	0	0	0	0	0	0	0	0	0	0	0	0	0	0	0	0	0	0	0	0	0	1.36122	0	0	0	0	0	0	0	0	0	1.78924	1.98349	0	5.67298	4.45164	0	0	0	0	0	0	0
36.6188	0	0	0	0	0	0	0	0	0	0	0	0	0	0	0	0	0	0	0	0	0	0	0	0	0	1.36878	1.39903	0	0	0	0	0	0	0	0	0	1.73162	2.55946	2.60396	1.99676	2.20882	0	0	0	0	0	0	0	0
36.6278	0	0	0	0	0	0	0	0	0	0	0	0	0	0	0	0	0	0	0	0	0	0	0	0	1.36122	0	0	0	0	0	0	0	0	1.51843	1.21213	1.02539	3.64227	3.32743	2.35111	0	0	0	0	0	0	0	0	0	0
36.6368	0	0	0	0	0	0	0	0	0	0	0	0	0	0	0	0	0	0	0	0	0	1.36122	1.39903	0	0	0	0	0	0	0	0	0	1.84727	0	1.76866	3.60893	2.73787	0	0	0	0	0	0	0	0	0	0	1.1112	1.1112
36.6458	0	0	0	0	0	0	0	0	0	0	0	0	0	0	0	0	0	0	0	0	1.36122	0	0	0	0	0	0	0	0	0	1.80858	0	3.18544	1.4816	2.81813	2.76504	0	0	0	0	0	0	0	0	0	7.82007	8.02791	1.2609	13.9431
36.6548	0	0	0	0	0	0	0	0	0	0	0	0	0	0	0	0	0	0	1.36122	1.36122	0	0	0	0	0	0	0	0	1.17026	1.17993	0	4.90595	3.18544	1.6668	0	0	0	0	0	0	0	0	0	2.78212	2.81236	1.19454	2.65145	0.728453	1.08033
36.6638	0	0	0	0	0	0	0	0	0	0	0	0	0	0	0	0	1.36122	0	0	0	0	0	0	0	0	0	1.17993	0	1.30381	5.41926	2.79312	1.71125	1.6668	0	0	0	0	0	0	8.25406	1.16676	0	3.35459	0	2.71117	0.728453	1.08033	1.12535	0
36.6728	0	0	0	0	0	0	0	0	0	0	0	0	0	0	0	1.37048	0	0	0	0	0	0	0	0	1.15441	1.16403	0	2.09893	2.56193	3.12494	0	0	0	0	0	0	0	0	1.17648	1.16676	1.92927	1.90756	2.24709	0.783087	1.08033	1.08033	0	0	0
36.6818	0	0	0	0	0	0	0	0	0	0	0	0	0	1.37974	1.37048	0	0	0	0	0	0	0	1.15441	1.21213	0	2.41069	2.4397	5.67268	0	0	0	0	0	0	0	0	1.22181	1.27371	10.3144	3.8573	1.15338	0.789158	1.08934	1.08311	0	0	0	1.14824	1.14824
36.6908	0	0	0	0	0	0	0	0	0	0	0	0	1.389	0	0	0	0	0	0	0	1.15781	1.18651	0	1.1575	1.11861	2.87492	1.6668	0	0	0	0	0	0	1.93488	0	1.18271	0.79636	3.52713	1.08342	0	1.08033	1.12535	0	0	0	1.21522	1.16738	0	0
36.6998	0	0	0	0	0	0	0	0	0	0	2.60947	0	0	0	0	0	0	0	1.14824	1.15441	0	2.59717	5.36797	0	5.08034	0	0	0	0	0	0	0	3.43592	0	1.67863	2.63601	2.62212	0	1.07416	1.07416	0	0	0	0	1.7702	0	0	0	0
36.7088	0	0	0	0	0	0	0	0	1.03712	1.06305	0	0	0	0	0	0	1.50876	1.26985	0	0	3.05333	3.30582	1.06531	3.23971	0	0	0	0	0	1.79891	5.06337	1.45073	1.94151	2.71575	2.56193	1.12787	1.07416	1.07416	0	0	1.82731	0	1.7131	0	0	0	0	0	0
36.7178	0	0	0	0	0	0	0	1.07066	0	0	0	0	0	0	0	1.16059	0	0	2.2634	4.59708	2.77656	1.03095	0	0	0	0	2.85856	0	0	0.876099	2.58652	4.02506	1.83965	1.10359	1.07416	0	0	0	0	1.7131	0	0	0	0	0	0	0	0	0
36.7268	0	0	0	0	0	1.26368	1.08651	0	0	0	0	0	0	1.15441	1.15441	0	2.13515	2.06807	4.48611	1.03095	0	0	0	0	0	16.3643	0	0	2.50853	4.29263	1.84274	1.35278	1.22818	0	0	0	1.74165	1.73213	0	0	0	0	0	0	11.9193	0	0	1.11737	1.87309
36.7358	0	0	0	1.6668	0	0	0	0	0	0	1.2251	0	1.16059	0	0.946166	3.21811	1.14464	2.70701	0	0	0	0	0	1.79891	0	1.93287	12.5752	0.734524	1.91116	2.18845	1.06799	0	0	0	1.70358	0	0	0	0	0	0	0	0	0	0	1.11737	2.57104	7.16631	6.93209
36.7448	0	0	1.6668	0	0	0	0	0	1.16059	1.16059	0	0	2.30667	2.0372	3.45614	3.20396	1.14263	0	0	0	1.38303	0	1.44106	1.87361	2.71781	0	1.12972	2.24185	1.06799	0	0	0	1.7131	0	0	0	0	0	0	0	0	0	0	1.11737	2.01364	12.3142	4.4057	16.4829	4.73001
36.7538	1.65754	0	0	0	0	0	1.17293	1.15441	0	0	0	3.7629	3.22824	1.15107	1.54642	0	0	1.52811	0	1.79891	0	2.689	1.87978	0	1.64648	2.28629	1.08579	0	0	0	1.17062	1.76069	0	0	0	0	0	0	0	0	0	1.16393	1.852	3.34137	6.73948	11.0772	3.54601	3.01413	1.12169
36.7628	0	0	0	0	1.17648	1.17293	0	0	1.41678	1.40752	2.92616	1.09885	1.09885	0	0	0	1.34435	0	0.86936	1.89521	1.89799	0	1.66428	1.1112	1.12046	0	0	1.14207	1.14207	1.14207	0	0	0	0	0	0	0	0	0	1.05564	3.91698	8.44965	5.92594	8.50289	1.23158	20.1274	3.75184	1.59113	0
36.7718	0	0	0	1.16059	0	0	0	2.94705	1.09268	2.61796	1.10801	3.53547	0	1.80858	1.76989	0	3.26749	2.07383	2.42843	1.59272	0	2.71935	1.1112	0	0	1.19917	1.14207	0	0	0	0	0	0	0	0	0	1.4815	1.932	3.00883	6.98379	19.3482	3.81975	4.52207	3.18477	0	0	0	0	0
36.7808	0	1.15441	1.16059	0	0	1.12555	4.07286	1.10179	1.15107	2.33475	2.24339	1.20894	0	0	3.38546	2.64805	0	0	1.22109	1.12668	1.1112	0	1.13589	1.14207	0	0	0	0	0	0	0	0	1.44662	0	1.4815	1.48314	1.85812	8.5958	7.81199	4.81438	4.19751	2.04209	1.03784	0	0	0	0	1.5742	1.5742
36.7898	0	0	0	0	1.08651	1.09268	1.2179	2.1298	2.33054	1.16059	0	0.72228	5.53897	4.55294	0	1.06181	1.1149	1.06181	0.753198	0.790547	1.19269	1.13589	0	0	0	0	0	0	0	0	0	1.14083	0	1.7878	3.59967	5.03651	23.8214	4.87822	4.60099	2.15537	3.39662	0	0	0	1.46925	1.62667	7.99128	1.00625	1.60162
36.7988	0	0	1.08651	1.08651	0	1.20632	2.39757	1.16676	0	1.65754	0.776451	2.04955	0	1.06181	1.10606	0	0.753147	1.50012	1.13589	1.13589	0	0	0	0	0	0	0	0	0	1.44456	1.24393	0	4.07203	5.13513	6.57403	3.60703	0.987733	2.14395	1.09242	1.68738	0	0	2.62192	1.15441	2.20388	16.0581	0	0	0
36.8078	0	1.08651	0	1.77725	1.16059	1.16059	0	1.73779	1.61016	1.59118	0	1.06181	1.07066	0	0	2.73401	1.2182	1.14207	0	0	0	0	0	0	0	0	0	1.4353	0	0	2.53513	6.31429	7.36916	3.17849	14.3419	0.998228	1.08537	0	0	0	0.923273	3.60409	0	0	0	0	0	0	0
36.8168	2.85378	1.18621	1.64828	1.3515	2.49557	2.22343	1.61746	0.789724	0	1.06181	1.06181	0	0	3.22567	0.753147	0	0	0	0	0	0	0	0	0	0	1.61309	1.02066	1.161	1.7486	10.9608	11.1175	1.30154	0.993444	1.14083	0	17.9875	0	0	3.37527	1.10194	0	0	0	0	0	0	0	0	0
36.8258	0	2.63987	0	2.95908	1.75168	0.7408	0	1.05564	1.06181	0	0	0.753147	2.53827	0	0	0	0	0	0	0	0	0	0	0	1.05934	1.12355	2.83387	7.9565	6.49466	4.64898	1.03897	1.61356	0	0	0	0.993752	2.11282	2.0996	0	0	0	0	0	0	0	0	0	0	0
36.8348	1.78018	2.25013	1.93328	0	1.04947	1.05564	1.05564	0	1.72236	0.753147	2.53199	0.746973	0	0	0	0	0	0	0	0	0	0	15.8747	2.57613	4.92154	8.03536	10.0455	3.82747	1.62667	0	0	0	0	1.05718	2.11282	1.05564	0	0	0	0	0	0	0	0	0	0	0	0	0
36.8438	0	0	1.08445	1.09319	0	0	0	1.7131	0.746973	0.746973	0	0	0	0	0	0	0	0	0	0	0	2.10264	6.71607	5.38917	8.02328	5.99071	0.996736	1.05369	0	1.38283	0.987733	1.40958	2.23578	1.10194	0	0	0	0	0	0	0	0	0	0	0	0	0	0	0
36.8528	0	1.14567	0	0	1.7131	1.70384	0.79636	0.746973	0.746973	0	0	0	0	0	0	0	0	0	0.786586	1.9892	7.72778	10.9967	6.86994	9.3152	0	0	0.883404	0	2.53107	1.39229	0	1.68902	0	0	0	0	0	0	0	0	0	0	0	0	0	0	0	0	0
36.8618	0	0	1.72262	0	0	1.1112	0	0	0	0	0	0	0	0	0	0	0.813851	0.97374	5.17125	11.3935	5.06589	4.49959	1.0791	0.999617	14.5691	1.23467	1.1112	1.9446	1.58346	0	1.58346	0	0	0	0	0	0	0	0	0	0	0	0	0	0	0	0	1.50743	0
36.8708	1.7131	0	0	1.09268	1.10194	0	0	0	0	0	0	0	0	0	0.691413	3.3942	5.93566	6.20405	10.8974	1.52903	0	0	0	0	0.98619	0.9723	0	1.58346	0	0	0	0	0	0	0	0	0	0	0	0	0	0	0	0	0	0	1.50629	1.17911	1.17911
36.8798	0	1.13759	1.09268	0	0	0	0	0	0	0	0	0	0	4.05434	12.204	10.6344	7.68868	1.16419	0	0	0	0	0.896162	1.09608	0	1.58346	0	0	0	0	0	0	0	0	0	0	0	0	0	0	0	0	0	1.50012	2.66997	1.18528	1.17911	0	0
36.8888	2.16355	0	0	0	0	0	0	0	0	0	0.813851	1.94738	6.76649	10.3036	6.13851	1.04684	0	0	2.26073	1.04947	0.979245	1.03481	0	1.58346	1.63624	0	0	0	0	0	0	0	0	0	0	0	0	0	0	0	1.50938	1.17911	1.50938	1.17911	0	0	0	0	0
36.8978	0	0	0	0	0	0	0	0	2.42952	2.96984	8.73012	9.46989	5.54448	1.61618	0	0	1.3853	0.979502	0.9723	0	1.04947	1.09319	0	0	0	0	0	0	0	0	0	0	0	0	0	0	0	0	0	2.70305	1.18528	0	0	0	0	0	1.26579	1.66428	3.7058
36.9068	0	0	0	0	0	0	0.736633	4.6389	10.7058	7.16518	4.58118	1.10122	0	0	2.02984	1.26023	2.02172	0	1.04947	1.05821	0	0	0	0	0	0	0	0	0	0	0	0	0	0	0	0	2.70305	2.72707	1.18528	0	0	0	0	0	0	4.046	2.55612	5.12201	2.80269
36.9158	0	0	0	0	1.89562	5.31323	12.2341	9.86375	2.58539	0	0	1.21213	1.21213	8.81783	0.979245	0.965355	1.10842	1.1612	0	0	0	0	0	0	0	0	0	0	0	0	0	0	0	1.55131	1.18528	2.70392	0	0	0	0	0	3.52127	0	2.33537	5.13199	10.8053	1.08537	1.64828	0
36.9248	0	0.768271	2.77183	6.25786	9.3293	7.51156	1.04	1.07128	0	0	1.26985	0.9723	1.31955	0	1.09963	1.05564	0	0	0	0	0	0	0	0	0	0	0	0	0	0	0	1.18528	2.69466	0	0	0	0	0	0	0	3.25088	3.25088	5.1624	3.27665	1.65754	0	15.3685	0	0
36.9338	2.80578	5.9459	8.2769	7.48429	1.04576	1.58737	0	0.765648	5.95711	0.965098	0.90285	0	1.58346	1.11722	0	0	0	0	0	0	0	0	0	0	0	0	0	0	1.17911	2.69466	2.69466	0	0	0	0	0	0	1.65651	3.71084	2.22857	1.0862	4.56868	1.65754	0	0	0	0	0	0
36.9428	4.6248	2.72923	1.04576	0	0	0.876613	1.36194	0.971991	1.44765	0	0	1.63624	0	0	0	0	0	0	0	0	0	0	0	0	0	0	2.73041	1.17911	1.49914	0	0	0	0	0	0	0	3.26755	4.62851	1.60568	3.94193	0	0	0	0	0	0	0	0	0
36.9518	1.03897	1.56633	0	0.896368	2.03206	1.02092	0.909949	0	1.58346	1.58346	0	0	0	0	0	0	0	0	0	0	0	0	0	0.987733	2.16067	2.17919	0	0	0	0	0	0	1.75107	0	6.61174	5.09413	2.98656	0	1.65754	1.58037	4.5053	0	0	0	0	0	0	1.7594	1.80827
36.9608	1.68897	0.841014	2.08021	1.82607	0	0	1.68902	0	0	0	0	0	0	0	0	0	0	0	0	0	0	2.2258	2.2258	0	0	0	0	0	0	0	2.08998	2.22857	2.06004	5.08096	1.71279	1.5777	1.06305	0	0	0	0	1.75014	0	1.7594	0	1.7594	0	0	0
36.9698	2.23629	0	0	1.58346	0	1.58346	0	0	0	0	0	0	0	0	0	0	0	0	1.86692	1.05008	3.75905	0	0	0	3.16414	0	0	0	3.40027	2.23475	4.63	1.66371	3.35181	3.22757	0	0	1.7594	0	1.76917	0	29.7413	0	0	0	0	0	0	1.2359	3.14423
36.9788	0	0	1.58346	0	0	0	0	0	0	0	0	0	0	0	0	0	2.88295	1.00625	1.06104	0	0	0	0	0	0	2.97678	2.21077	6.9414	3.96637	2.82615	4.16119	2.94777	2.05263	7.01291	1.7594	0	0	0	1.40536	1.39641	0	0	0	0	0	1.18255	2.50956	1.42156	3.0061
36.9878	0	0	0	0	0	0	0	0	0	0	0	0	1.17293	1.23158	2.80758	1.01464	0	0	0	0	0	0	0	1.24948	9.56136	3.88107	3.37404	2.8919	2.33661	0.938347	0	1.19269	0.993907	0	0	0	0	1.3427	0	0	0	0	0	2.60129	1.13589	1.78862	4.84607	2.68509	0.771667
36.9968	0	0	0	0	0	0	0	0	0	1.65075	0	2.17301	1.34177	1.01243	0	0	0	0	0	0	3.30026	2.87811	2.62253	3.56047	1.11249	1.72236	1.73162	0	0	1.78903	0	0	0	0	1.3427	3.26914	0	1.21862	0.920444	0.771667	4.31156	2.46018	2.55381	6.02147	1.53099	1.35844	0	0	1.60754
37.0058	0	0	0	0	0	0	1.7594	0	1.7594	1.00841	0.993907	0	0	0	1.94511	0	1.7594	0	2.94494	3.00765	4.43091	1.29023	3.3425	1.16676	1.73162	1.22232	2.2223	2.25162	1.03712	1.18528	1.18255	1.16676	1.92299	1.95571	0.778097	0.829542	1.11737	1.34085	0	2.51224	0	3.09099	1.2001	0	0	0	1.14824	2.24277	1.03712
37.0148	0	0	0	0	1.7594	0	0.993907	0.993907	2.20825	1.23158	0	1.17293	1.22181	1.17293	0	1.5992	1.50228	3.234	1.96312	3.62467	2.57145	0.790187	3.71475	0	1.2609	2.8243	0	0	0	1.13682	1.17262	0	0	0	0	1.22911	0	1.35566	1.40443	0	0	0	0	1.15441	1.03712	2.19153	2.12579	3.93334	4.05403
37.0238	0	1.7594	0	2.74914	2.86072	1.00008	1.23158	1.17293	0.842866	0.842814	1.76403	1.24135	0	4.8186	1.85632	3.39688	3.03111	3.61618	0	3.39842	1.7131	0	0	0	0	0	1.76341	0	1.60198	0	0	1.08249	3.23971	3.59489	0	1.79814	1.10801	4.60603	0	0	0	2.71256	3.36941	2.35153	2.55751	3.77767	1.02889	0	0
37.0328	0.842814	3.1021	4.09199	1.19845	1.24789	1.25113	0	1.18528	0	0	0	2.48508	1.1075	1.18528	2.25599	1.06799	1.74088	3.43623	0	0	5.33376	0	0	0	0	1.68352	0	0	0	0	2.5607	2.46362	1.29208	2.2189	1.98905	6.02394	0	0	1.54642	2.75578	2.76874	4.86634	2.61389	0.993907	0	0	0	0	0
37.0418	1.02889	0	0	0	0	0	0	0	0	2.31562	3.72129	1.18528	1.10359	1.07689	13.1967	0	1.6668	0	0	0	0	1.84706	0	1.62976	0	0	0	37.8158	3.01444	2.57798	0	0	2.68303	0	0	1.60754	3.23977	1.72236	5.78277	3.07	0	0	0	0	0	0	0	1.03712	1.02786
37.0508	0	0	0	22.622	0	0	0.969213	2.50128	4.02779	2.25599	1.06799	1.06799	1.74088	1.70358	0	0	0	0	0	0	1.78368	0	0	0	1.27788	1.22911	1.86229	1.13898	5.76975	1.84706	0	2.03288	1.49518	2.77985	1.06953	4.55314	2.58354	1.1112	0	0	0	0	0	0	0.68524	1.37665	1.68712	0.789724	1.52985
37.0598	0	0	0	1.63717	1.30859	4.19879	1.17911	2.23475	1.06181	1.75014	0	3.45367	0	0	0	0	1.67452	0	2.18207	0	0	0	1.161	1.4138	0	1.45125	3.7077	1.57543	0	1.09319	2.66997	3.17983	2.69312	31.1309	1.46601	0	0	0	0	0	0	1.02426	1.02786	2.4538	1.21826	1.25499	0	0	0
37.0688	0	2.35019	2.30204	1.17911	1.17911	1.1149	1.10606	0	3.4262	0	1.65754	0	0	0	1.54858	1.24238	0	0	0	1.36508	0	1.12355	1.48746	3.04901	1.08501	2.79554	1.04947	1.04947	3.70323	2.11869	3.89789	1.00625	1.7131	0	0	0	0	1.02426	1.02786	1.02786	2.54851	0.924405	0	0	0	0	0	0	0
37.0778	3.01655	0	1.17911	1.06181	1.06181	0	1.7594	1.65754	0	38.5113	10.875	0	1.61124	0	0	0	0	0	1.76989	0	1.95818	1.40443	3.05796	1.08033	1.05199	3.70801	2.44155	4.2294	0	1.7131	0	0	0	0	0	1.66376	1.02786	1.97274	0.728505	0.961137	0	0	0	0	0	0	0	0	0
37.0868	0	1.06181	43.897	1.87669	1.7594	1.65754	0	0	0	0	1.11249	1.60198	0	0	0	1.39147	0	1.7701	1.27788	3.85756	2.41444	2.68288	3.94785	1.54884	3.39204	3.69263	0	1.7131	0	0	0	0	1.03712	1.04638	2.0105	1.83657	0	0	0	0	0	0	0	0	0	0	0	0	1.5705
37.0958	1.07689	2.24447	2.82121	0	1.64828	0	0	1.05564	1.06181	1.06799	0	0	0	0	1.30628	1.23328	1.81697	2.64219	6.40879	1.23338	2.80372	4.55767	0	0	1.72236	0	0	0	0	1.03712	1.03712	3.43392	1.16928	0.857064	0	0	0	0	0	0	0	0	0	0	0	2.83912	2.74991	2.85311	2.69569
37.1048	2.81504	0	0	0	0	1.05564	1.06444	0	0	0	1.76069	0	1.71331	2.34077	4.02043	5.05102	3.82639	4.54491	0	1.28344	0	0	1.72236	0	0	0	1.04638	1.03712	3.12504	0	0	0	0	0	0	0	0	0	0	0	0	0	0	2.40482	5.00987	2.00428	0.822597	1.05461	1.01464
37.1138	0	0	1.26677	0	1.06181	0	0	0	1.20565	1.82731	0	4.48524	4.23146	1.48422	4.4038	1.59025	1.40011	0	0	1.78934	0	1.73162	0	0.754793	1.82072	2.21227	0	1.15704	0	33.0987	0	0	0	0	0	0	0	0	0	0	6.6405	1.02066	4.84401	2.2617	1.06305	2.26067	4.02501	1.81496	2.69096
37.1228	1.58346	1.27418	0	0	0	1.26841	0	2.31994	3.95464	1.46864	3.90052	5.79733	1.50012	2.70577	0	0	0	1.77977	0	0	0	3.39276	1.49281	0.740594	0.783602	0	1.28158	1.49518	0	0	0	0	0	0	0	0	2.65968	0	2.22446	3.89043	2.12136	1.04617	2.86031	3.85983	3.31199	1.07416	1.07416	1.06799	1.0436
37.1317	0	0	0	2.25028	28.2386	0	4.79627	3.39317	2.87616	3.49092	2.648	0	0	0	0	1.15441	1.78934	1.88441	1.52579	1.96137	0	1.19588	0	0	0	0	0	0	0	0	0	0	0	0	1.17787	3.66074	2.99839	2.128	1.15843	1.60013	8.50289	0	1.07416	1.07416	1.07416	0.987733	3.15226	4.01884	5.14074
37.1407	0	1.03712	5.32826	2.96814	4.74189	1.0186	2.71071	1.31862	3.56057	0	0	0	0	1.20251	1.89105	2.28084	1.76238	0.746665	0.843792	0	0	0	0	0	0	0	0	0	0	0	0	3.50213	0	4.27236	2.32195	1.00625	1.00625	2.82265	0	2.96834	1.06799	2.06189	0.987733	2.97555	4.0298	9.63369	3.44292	2.04337	0
37.1497	3.3157	34.1745	3.36709	5.96704	1.50845	1.66047	1.28421	0	0	0	1.15441	0.742343	3.70004	1.77792	1.10482	0	0	0	0	0	0	0	0	0	0	0	0	0	1.48052	0.952854	4.54018	1.19269	1.04175	4.72944	2.89221	1.84675	1.6739	0	2.64311	1.96724	2.98378	3.06383	4.14308	2.11128	1.1861	0.895905	1.74993	5.04269	4.29628
37.1587	1.51571	2.26284	2.15542	2.25759	0	0	0	0	2.23891	3.55389	2.18464	0.788489	0	0	0	0	0	0	0	0	0	0	0	0	0	0	4.18969	2.82708	2.81504	5.093	2.25111	2.80578	1.78718	1.70878	0.987733	2.6072	0.987733	4.01267	3.095	4.1349	2.11745	1.09268	0.8334	3.30093	4.59764	4.42093	4.62161	1.46565	2.87245
37.1677	1.76557	1.78615	0	0	0	0.691413	2.84447	3.16548	1.62081	0	0	0	0	0	0	0	0	0	0	0	0	0	0	16.153	4.55654	2.09616	0.993907	2.23012	0.993907	1.23755	1.58346	0.987733	2.58045	1.93225	3.01876	3.02493	4.75609	0	1.32032	2.30435	3.7771	1.99455	5.50996	2.71411	2.81972	1.6168	1.97917	2.3862	2.98532
37.1767	0	0.691413	0.691413	2.39942	3.51314	2.50205	0	0	0	0	0	0	0	0	0	0	0	0	0	0.975387	1.88817	3.99646	1.82422	3.52055	2.19153	3.12618	1.19377	3.0558	2.61235	0.987733	2.95085	3.02756	3.01876	3.71326	1.64813	0	2.02213	3.76342	2.24787	4.74524	1.92608	2.91783	2.29617	3.94538	3.10519	2.4787	4.54908	9.45569	5.70221
37.1857	0	0.865244	1.15441	1.15441	0	0	0	0	0	0	0	0	0	0	0	0	0	2.51995	3.34209	4.15995	2.22909	0.98156	1.19763	1.21383	2.6499	1.62744	1.50506	2.43538	3.62992	3.07386	2.20028	1.63902	0.90213	1.9446	3.03533	2.8814	4.11972	2.20141	5.04392	1.61001	2.15017	2.70742	1.28302	4.43122	5.22357	4.61148	1.61124	1.37048	3.08667
37.1947	1.15441	1.15441	0	0	0	0	0	0	0	0	0	0	0	0	1.22232	3.68239	3.74593	3.39003	2.18299	1.19763	0	2.53415	1.06181	5.0342	2.43394	2.5928	4.00032	1.09885	1.10801	1.9446	2.15552	4.0228	2.33352	2.18227	3.35984	4.87344	2.19246	2.15388	2.26705	4.70881	4.13521	8.04632	5.75015	1.71866	2.61286	0.950693	0.950693	0.950693	1.72236
37.2037	0	0	0	0	0	0	0	0	0	0	2.16684	2.16684	4.48472	9.2617	4.04302	1.02066	1.22386	0	2.06776	2.08401	6.70501	2.45112	2.60155	1.5742	1.09582	1.10503	4.10558	2.10912	1.9446	3.52364	3.75786	2.25635	4.6533	2.30656	2.74111	2.14318	4.51765	5.7838	6.33415	2.87214	2.0709	0.971065	0.956867	0.956867	0	1.79896	0	3.18673	0
37.2127	0	0	0	0	0	0	1.4245	1.21759	3.42908	6.46898	3.45738	2.21623	0.987733	0	0.975387	2.09029	4.103	6.12919	2.52983	2.58663	0	1.10503	1.09885	4.0496	0.915814	3.21322	2.24709	5.14331	2.37591	3.1734	5.10679	3.66079	5.55286	4.31639	4.167	6.24741	3.50491	3.48299	0.956867	0.96304	0	0	1.73162	1.73162	1.5191	1.22798	1.50012	2.56255	9.64218
37.2217	0	0	1.24753	1.37727	1.50228	3.68167	5.42564	5.93242	1.46308	1.9213	0	2.33234	2.03915	2.9667	4.74431	3.53423	0	1.10503	1.10503	1.28714	3.44241	3.47662	0	1.11737	4.40303	5.3816	3.37532	4.58632	3.9587	4.26202	6.51811	1.53716	4.90718	2.63138	2.52181	0.956867	0.956867	0	0	0.991746	3.04783	0	3.06959	2.52983	4.05356	25.4165	10.3071	14.1284	20.7595
37.2307	0	1.46308	4.07131	4.21608	1.12632	3.82706	0	1.45382	1.46308	1.20519	6.21608	3.58979	3.57518	0	0	2.39217	3.28144	2.26602	1.29599	1.24084	1.68532	5.82331	3.5026	4.94746	2.92477	4.865	4.47443	5.64037	3.99723	3.67838	1.00471	2.53107	0.956867	0	0	0	2.16267	4.35745	4.13125	1.50012	3.02154	5.14419	14.7692	21.3447	11.9879	34.0022	36.2138	60.2224	81.6881
37.2397	1.46678	2.99278	1.09885	1.13548	1.45382	2.88819	2.07424	3.17618	3.54349	3.58105	0	0	4.27514	1.93915	3.41931	0.965098	2.07645	2.88732	6.71818	3.63146	4.7814	3.93571	7.44288	3.88153	3.65153	4.11669	4.1491	1.2038	2.54033	0	0	0	0	2.28732	4.43863	3.14593	1.4816	2.95394	9.58235	9.14981	24.2238	24.4369	28.5151	36.5844	69.1452	106.886	84.6643	42.3422	61.4322
37.2487	1.09885	1.00152	1.0096	4.68916	2.92256	3.55275	2.53364	0	0.865244	2.85239	2.79035	2.7975	0.827227	1.73193	2.72429	4.2328	3.9747	7.58708	16.6138	6.6956	2.56816	3.96894	1.99862	4.18182	1.44456	1.5742	0	0	0	0	0	4.30322	2.58246	4.40102	4.70079	12.718	11.737	14.677	31.7395	47.7113	40.309	65.1046	60.3332	59.7099	41.4329	52.1198	70.2586	61.2303	38.9107
37.2577	0.950693	2.01374	3.55275	1.58346	0	0.85192	3.71948	3.08127	1.93225	0	0	3.00991	6.79849	5.08492	6.09864	6.00825	5.46834	3.02123	4.00444	2.71009	2.96567	26.845	1.56494	0	0	0	0	1.14824	2.1726	5.95644	9.48996	3.00847	16.9466	46.6101	44.794	37.1209	56.3882	52.5649	74.1926	58.0747	51.2305	56.1032	49.2698	45.4553	57.8441	38.8597	26.5075	26.4637	27.756
37.2667	0	0.845747	2.02635	1.75477	2.82718	1.93843	0.8334	3.23483	5.6378	4.46918	6.20564	12.3829	4.81433	2.40451	2.99386	4.73587	2.06189	2.18207	1.1612	1.74181	1.58346	0	0	1.40752	1.20251	2.66565	8.10425	7.78823	10.6542	15.2179	22.2293	25.2061	35.8409	46.6909	76.6424	54.6601	89.4945	49.6818	47.739	53.804	74.3118	39.5763	31.2102	50.7953	46.1005	19.5801	19.9004	5.9121	3.62359
37.2757	2.77975	3.60595	0.8334	0	0	6.03752	6.05882	2.81134	5.20253	5.7375	2.01251	3.96822	3.78374	2.20877	0	0	1.06444	1.04684	0	0	2.15048	2.60762	4.70285	9.69918	8.40345	16.8668	11.113	30.0094	37.4915	53.4007	78.0608	89.4276	42.9432	66.984	42.663	55.0497	43.5134	50.8124	37.2924	30.1303	36.3106	20.5433	19.5409	10.8707	11.362	6.59549	0	6.39912	0
37.2847	0	2.94056	4.45329	9.45569	6.59358	5.04037	4.84895	3.02936	2.69373	2.64527	2.31104	1.13435	1.05564	1.09319	1.04947	0	1.39826	1.14824	4.04353	7.04244	7.52689	11.8587	12.6126	30.078	31.5533	41.7948	63.7808	74.7664	37.4863	58.438	54.0789	45.623	50.2468	72.9376	43.282	34.2671	36.3308	24.7012	13.9572	9.80166	6.603	3.87809	2.9632	1.88503	5.93587	0	0	0	0
37.2937	4.29535	5.47137	5.39668	3.69752	2.65453	1.00625	3.98931	0	0	3.69613	1.05564	1.05564	1.21985	1.16522	1.21213	4.6033	8.28616	11.0388	15.6136	8.38092	28.2656	53.8713	41.5749	48.2219	67.6931	41.4109	43.4512	69.9824	80.5704	50.2321	67.0704	35.6922	18.8661	36.4629	15.2729	15.6929	16.5702	2.33712	4.70099	1.12972	1.82422	4.59594	1.72684	0	0	0	0	0	0
37.3027	2.11128	4.91269	2.11375	1.65754	1.6989	1.38838	1.04947	1.04947	1.04947	0.98655	2.3258	4.03427	5.42374	8.44882	12.8424	6.02877	19.6336	30.7178	40.1123	53.3234	63.4231	60.4403	52.9599	48.9248	67.0698	45.0001	62.5858	55.1962	42.4623	17.4028	28.2787	18.9257	12.887	10.2494	8.20261	0	1.82422	1.852	5.59849	0	0	0	0	0	0	0	0	0	0.969213
37.3117	1.70322	0	1.58346	1.6187	1.6171	3.55425	2.58704	2.62449	6.61061	7.14707	4.14689	22.59	13.4493	89.6489	40.0095	36.0456	65.3769	57.577	66.6912	92.5554	105.833	51.3459	60.6387	39.0715	36.3035	25.0293	29.3604	21.9168	15.7204	14.9265	2.20805	6.46528	0	0	2.60576	3.15715	0	0	0	0	0	0	0	0	0	1.12267	1.01767	0.969213	0
37.3207	0	1.54642	3.14835	1.51185	4.78932	6.53586	7.79229	7.89785	14.6473	26.265	28.3166	60.8879	44.7209	47.3723	72.4074	43.133	87.9212	40.9309	91.9619	40.5173	45.5	32.8518	36.8144	25.8391	18.2642	56.081	4.9755	3.8288	1.69458	3.09191	0	0	5.28931	1.36122	0	0	0	0	0	0	1.02416	1.01767	0.969213	1.59113	0	0	0	0	0
37.3297	0	0.985264	10.358	8.49929	5.2605	14.1223	36.3832	81.9201	57.2362	79.2382	48.4527	44.8114	115.12	49.8876	52.7547	71.9577	43.3052	35.2456	19.7262	29.6931	20.6794	27.1091	7.2672	8.23049	5.05683	0	2.7709	0	0	2.23351	0	0	0	1.36122	0	0	0	0.98156	1.01603	0.983515	0	0	0	0	0	0	0	0	0
37.3387	0	10.248	24.1424	30.7692	51.522	76.1747	54.9482	47.8963	38.8491	34.9927	57.773	59.8758	46.1356	42.721	34.5036	28.9368	24.2779	53.5473	17.8975	5.58193	2.87492	0	0	0	2.84344	1.87052	3.10714	0	0	0	0	0	1.40659	1.51998	0	1.51324	1.13697	0	0	0	0	0	0	0	0	0	0	0	0
37.3477	15.7997	27.2522	57.3716	53.5849	71.687	23.7616	48.3139	63.0168	52.0907	58.3393	79.2489	30.7227	43.6415	29.0684	24.8832	9.85408	6.44331	1.58737	0	0	0	3.14099	2.50637	0	0	0	0	0	0	0	1.46308	0	1.50372	0	0	0	0	0	0	0	0	0	0	0	0	0	0	0	0
37.3567	23.4832	26.2045	32.4512	41.1241	103.163	50.5146	41.45	39.3979	24.2997	26.2847	42.8716	16.1435	10.2717	3.22125	2.89653	3.19007	0	0	2.84956	0	0	0	0	0	0	0	1.32521	1.53778	0	1.41508	0	0	1.36122	0	0	0	0	0	0	0	0	0	0	0	0	0	0	0	0
37.3657	30.0735	41.5432	40.6642	43.6922	52.2872	24.2857	27.6435	28.9751	11.2465	8.38586	1.10122	0	2.79508	0	0	0	0	0	0	0	0	0	0	2.90718	0	0	0	0	0	0	0	0	1.41616	0	0	0	0	0	0	0	0	0	0	0	0	0	0	0	0
37.3747	29.9317	22.2603	21.7219	19.8129	17.1539	5.63739	4.29304	0	0	3.18004	0	0	0	0	0	0	0	0	0	0.882787	1.97732	2.4877	2.80578	0.858093	0.858093	0	0	0	0	0	0	0	0	0	0	0	0	0	0	0	0	0	0	0	0	0	0	0	0
37.3837	10.585	17.7344	7.08195	2.77553	0	0	0	0	0	0	0	0	0	0	0	0	2.44032	0.926926	1.96862	1.00008	0	0	0	0	0	0.993958	0.858093	0.858093	2.11828	0	0	0	1.33344	0	0	0	0	0	0	0	0	0	0	0	0	0	0	0	0
37.3927	0	0	0	0	0	0	0	0	0	0	0	0	0	2.36356	0	2.38162	1.00625	0	0	0	0	0	0	0	0	0	0	0	0	0	1.28081	1.2501	0	0	0	0	0	0	0	0	0	0	0	0	0	0	0	0	0
37.4017	0	0	0	0	0	0	0	0	0	0	1.56926	2.44207	1.3427	1.0293	0	0	0	0	0	0	0	0	0	0	0	0	0	0	0	0	0	0	0	0	0	0	0	0	0	0	0	0	0	0	0	0	0	0	0
37.4107	0	0	0	0	0	1.54292	0	1.52615	2.94833	1.38	0	0	0	0	0	0	0	0	0	0	0	0	0	0	0	0	0	0	0	0	0	0	0	0	0	0	0	0	0	0	0	0	0	0	0	0	0	0	0
37.4197	0	0	1.50938	0	2.90239	1.3427	0	1.39492	0	0	0	0	0	0	0	0	0	0	0	0	0	0	0	0	0	0	0	0	0	0	0	0	0	0	0	0	7.85999	0	0	0	0	0	0	0	0	0	0	0	0
37.4287	0	1.50938	1.3427	1.3427	0	0	0	0	0	0	0	0	0	0	0	0	0	0	0	0	0	0	0	0	0	0	0	0	0	0	0	0	0	0	0	0	0	0	0	0	0	0	0	0	0	0	0	1.38705	1.13898
37.4377	1.33344	0	0	0	0	0	0	0	0	0	0	0	0	0	0	0	0	0	0	0	0	0	0	0	0	0	0	9.11061	0	0	0	0	0	0	0	0	0	0	0	0	0	0	0	0	0	1.00008	1.42594	0	0
37.4467	0	0	0	0	0	0	0	0	0	0	0	0	0	0	0	0	0	0	0	0	0	0	0	0	0	0	0	0	0	0	0	0	0	0	0	0	0	0	0	0	0	0	0	1.24496	1.12046	0	0	0	0
37.4557	0	0	0	0	0	0	0	0	0	0	0	0	0	0	0	0	0	10.0058	0	0	0	0	0	0	0	0	0	0	0	0	0	0	0	0	0	0	0	0	0	0	0	0.815909	0.746973	0	0	0	0	0	1.2964
37.4647	0	0	0	0	0	0	0	0	0	0	0	0	0	0	0	0	0	0	0	0	0	0	0	0	0	0	0	0	0	0	0	0	0	0	0	0	0	0	0	0	1.0061	0.746973	0	0	1.41987	0.672893	1.39517	0.6482	0
37.4737	0	0	0	0	0	0	0	0	0	0	0	0	0	0	0	0	0	0	0	0	0	0	0	0	0	0	0	0	0	0	0	0	0	0	0	0	0	0	0.836178	1.96713	0.935774	1.32109	0.741314	0.697587	0	0	0	0	0
37.4827	0	0	0	0	0	0	0	0	0	0	0	0	0	0	0	0	0	0	0	0	0	0	0	0	0	0	0	0	0	0	0	0	0	0	0	0	0.709933	2.75644	0.987013	0	0	0	0	0	0	0	0	0	0
37.4917	0	0	0	0	0	0	0	0	0	0	0	0	0	0	0	0	0	0	0	0	0	0	0	0	0	0	0	0	0	0	0	0	0	0	0	0	0	0	0	0	0	0	0	0	0	0	0	0	0
37.5007	0	0	0	0	0	0	0	0	0	0	0	0	0	0	0	0	0	0	0	0	0	0	0	0	0	1.53608	1.85591	0	8.02425	0	0	0	0	0	0	0	0	0	0	0	0	0	0	0	0	0	0	0	0
37.5097	0	0	0	0	0	0	0	0	0	0	0	0	0	0	0	0	0	0	0	0	0	0	0	0	0	0	0	0	0	0	0	0	0	0	0	0	0	0	0	0	0	0	0	0	0	0	0	0	0
37.5187	0	0	0	0	0	0	0	0	0	0	0	0	0	0	0	0	8.38647	0	0	0	0	0	0	0	0	0	0	0	0	0	0	0	0	0	0	0	0	0	0	0	0	0	0	0	0	0	0	0	0
37.5277	0	0	0	0	0	0	0	0	0	0	0	0	0	0	0	0	0	0	0	0	0	0	0	0	0	0	0	0	0	0	0	0	0	0	0	0	0	0	0	0	0	0	0	0	0	0	0	0	0
37.5367	0	0	0	0	0	0	0	0	8.46981	0	0	0	0	0	0	0	0	0	0	0	0	0	0	0	0	12.5031	0	0	0	0	0	0	0	0	0	0	0	0	0	0	0	0	0	0	0	0	0	0	0
37.5457	0	0	0	0	0	0	0	0	0	0	0	0	0	0	0	0	0	0	0	0	0	0	0	0	0	0	0	0	0	0	0	0	0	0	0	0	0	0	0	0	0	0	0	0	0	0	0	0	0
37.5547	0	0	0	0	0	0	0	0	0	0	0	0	0	0	0	0	0	0	0	0	0	0	0	0	0	0	0	0	0	0	0	0	0	0	0	0	0	0	0	0	0	0	0	0	0	0	0	0	0
37.5637	0	0	0	0	0	0	0	0	0	0	0	0	0	0	0	0	0	0	0	0	0	0	0	0	0	0	0	0	0	0	0	0	0	0	0	0	0	0	0	0	0	0	0	0	0	0	0	0	0
37.5727	0	0	0	0	0	0	0	0	0	0	0	0	0	0	0	0	0	0	0	0	0	0	0	0	0	0	0	0	0	0	0	0	0	0	0	0	0	0	0	0	0	0	0	0	0	0	0	0	0
37.5817	0	0	0	0	0	0	0	0	0	0	0	0	0	0	0	0	0	0	0	0	0	0	0	0	0	0	0	0	0	0	0	0	0	0	0	0	0	0	0	0	0	0	0	0	0	0	0	0	0
37.5907	0	0	0	0	0	0	0	0	0	0	0	0	1.28858	0	13.0006	0	0	0	0	0	0	0	0	0	0	0	0	0	0	0	0	0	0	0	0	0	0	0	0	0	0	0	0	0	0	0	0	0	0
37.5997	0	0	0	0	0	0	0	0	0	0	0	0	0	0	0	0	0	0	0	0	0	0	0	0	0	0	0	0	0	0	0	0	0	0	0	0	0	0	0	0	0	0	0	0	0	0	0	0	0
37.6087	0	0	0	0	0	0	0	0	0	0	0	0	0	0	0	0	0	0	0	0	0	0	0	0	0	0	0	0	0	0	0	0	0	0	0	0	0	0	0	0	0	0	0	0	0	0	0	0	0
37.6177	0	0	0	0	0	0	0	0	0	0	0	0	0	0	0	0	0	0	0	0	0	0	0	0	0	0	0	0	0	0	0	0	0	0	0	0	0	0	0	0	0	0	0	0	0	0	0	0	0
37.6267	0	0	0	0	0	0	0	0	0	0	0	0	0	0	0	0	0	0	0	0	0	0	0	0	0	0	0	0	0	0	0	0	0	0	0	0	0	0	0	0	0	0	0	0	0	0	0	0	0
37.6357	0	0	0	0	0	0	0	0	0	0	0	0	0	0	0	0	0	0	0	0	0	0	0	0	0	0	0	0	0	0	0	0	0	0	0	0	0	0	0	0	0	0	0	0	0	0	0	0	0
37.6447	0	0	0	0	0	0	0	0	0	0	0	0	0	0	0	0	0	0	0	0	0	0	0	0	0	0	0	0	0	0	0	0	0	0	0	0	0	0	0	0	0	0	0	0	0	0	0	0	0
37.6537	0	0	0	0	0	0	0	0	0	0	0	0	0	0	0	0	0	0	0	0	0	0	0	0	0	0	0	0	0	0	0	0	0	0	0	0	0	0	0	0	0	0	0	0	0	0	0	0	0
37.6627	0	0	0	0	0	0	0	0	0	0	0	0	0	0	0	0	0	0	0	0	0	0	0	0	0	0	0	0	0	0	0	0	0	0	0	0	0	0	0	0	0	0	0	0	0	0	0	0	0
37.6717	0	0	0	0	0	0	0	0	0	0	0	0	0	0	0	0	0	0	0	0	0	0	0	0	0	0	0	0	0	0	0	0	0	0	0	0	0	0	0	0	0	0	0	0	0	0	0	0	0
37.6807	0	0	0	0	0	0	0	0	0	0	0	0	0	0	0	0	0	0	0	0	0	0	0	0	0	0	0	0	0	0	0	0	0	0	0	0	0	0	0	0	0	0	0	0	0	0	0	0	0
37.6897	0	0	0	0	0	0	0	0	0	0	0	0	0	0	0	0	0	0	0	0	0	0	0	0	0	0	0	0	0	0	0	0	0	0	0	0	0	0	0	0	0	0	0	0	0	0	0	0	0
37.6987	0	0	0	0	0	0	0	0	0	0	0	0	0	0	0	0	0	0	0	0	0	0	0	0	0	0	0	0	0	0	0	0	0	0	0	0	0	0	0	0	0	0	0	0	0	0	0	0	0
37.7077	0	1.09556	1.11634	0	0	0	0	0	0	0	0	0	0	0	0	0	0	0	0	0	0	0	0	0	0	0	0	0	0	0	0	0	0	0	0	0	0	0	0	0	0	0	0	0	0	0	0	0	0
37.7167	0	0	8.3411	0	3.02421	2.33321	2.27055	2.32441	2.21623	1.09885	0	1.1538	1.09885	0	0	0	0	0	0	0	0	0	0	0	0	0	0	0	0	0	0	0	0	0	0	0	0	0	0	0	0	0	0	0	0	0	0	0	0
37.7257	0	3.59535	5.49524	4.94422	13.2315	10.58	11.9104	6.29135	10.6607	14.9598	8.13368	4.09369	2.37426	2.22857	2.23773	2.22857	1.14464	1.09885	1.14731	0	1.64828	0	0	0	0	0	0	0	0	0	0	0	0	0	0	0	0	0	0	0	0	0	0	0	0	0	0	0	0
37.7347	0	0	0	0	0	0	0	0	2.315	3.7324	5.98628	6.49373	9.16082	16.6187	11.199	13.7029	13.058	5.9372	7.55683	2.42581	5.99307	1.12972	11.6827	0	1.76804	1.65754	0	1.16676	1.23158	1.28272	0	1.67606	0	0	0	0	0	0	0	0	0	0	0	0	0	0	0	0	0
37.7437	0	0	0	0	0	0	0	0	0	0	0	0	0	0	0	0	0	4.21021	6.88728	9.70191	7.06579	12.0178	9.27831	16.0763	12.0799	10.2823	4.96845	10.3619	1.12972	4.24041	0	1.82422	0	1.68532	1.75107	0	1.79814	0	0	0	0	0	0	0	0	0	0	0	0
37.7527	0	0	0	0	0	0	0	0	0	0	0	0	0	0	0	0	0	0	0	0	0	0	0	0	0	1.16676	5.04541	7.05288	9.74342	2.79374	18.1193	15.7385	16.7268	13.5376	7.18823	15.7811	5.31894	0	4.91356	1.18837	3.53207	1.17972	1.29208	1.12355	1.12972	0	0	0	0
37.7617	0	0	0	0	0	0	0	0	0	0	0	0	0	0	0	0	0	0	0	0	0	0	0	0	0	0	0	0	0	0	0	0	0	1.31492	5.49288	3.05364	6.88466	10.2751	9.49397	9.06338	9.15366	13.9234	7.03873	20.7614	30.3067	7.125	4.37504	5.3993	4.22781
37.7707	0	0	0	0	0	0	0	0	0	0	0	0	0	0	0	0	0	0	0	0	0	0	0	0	0	0	0	0	0	0	0	0	0	0	0	0	0	0	0	0	0	0	3.09901	9.21524	7.38917	8.03861	11.3312	6.18918	12.4823
37.7797	0	0	0	0	0	0	0	0	0	0	0	0	0	0	0	0	0	0	0	0	0	0	0	0	0	0	0	0	0	0	0	0	0	0	0	0	0	0	0	0	0	0	0	0	0	0	0	0	0
37.7887	0	0	0	0	0	0	0	0	0	0	0	0	0	0	0	0	0	0	0	0	0	0	0	0	0	0	0	0	0	0	0	0	0	0	0	0	0	0	0	0	0	0	0	0	0	0	0	0	0
37.7977	0	0	0	0	0	0	0	0	0	0	0	0	0	0	0	0	0	0	0	0	0	0	0	0	0	0	0	0	0	0	0	0	0	0	0	0	0	0	0	0	0	0	0	0	0	0	0	0	0
37.8067	0	0	0	0	0	0	0	0	0	0	0	0	0	0	0	0	0	0	0	0	0	0	0	0	0	0	0	0	0	0	0	0	0	0	0	0	0	0	0	0	0	0	0	0	0	0	0	0	0
37.8157	0	0	0	0	0	0	0	0	0	0	0	0	0	0	0	0	0	0	0	0	0	0	0	0	0	0	0	0	0	0	0	0	0	0	0	0	0	0	0	0	0	0	0	0	0	0	0	0	0
37.8247	0	0	0	0	0	0	0	0	0	0	0	0	0	0	0	0	0	0	0	0	0	0	0	0	0	0	0	0	0	0	0	0	0	0	0	0	0	0	0	0	0	0	0	0	0	0	0	0	0
37.8337	0	0	0	0	0	0	0	0	0	0	0	0	0	0	0	0	0	0	0	0	0	0	0	0	0	0	0	0	0	0	0	0	0	0	0	0	0	0	0	0	0	0	0	0	0	0	0	0	0
37.8427	0	0	0	0	0	0	0	0	0	0	0	0	0	0	0	0	0	0	0	0	0	0	0	0	0	0	0	0	0	0	0	0	0	0	0	0	0	0	0	0	0	0	0	0	0	0	0	0	0
37.8517	0	0	0	0	0	0	0	0	0	0	0	0	0	0	0	0	0	0	0	0	0	0	0	0	0	0	0	0	0	0	0	0	0	0	0	0	0	0	0	0	0	0	0	0	0	0	0	0	0
37.8607	0	0	0	0	0	0	0	0	0	0	0	0	0	0	0	0	0	0	0	0	0	0	0	0	0	0	0	0	0	0	0	0	0	0	0	0	0	0	0	0	0	0	0	0	0	0	0	0	0
37.8697	0	0	0	0	0	0	0	0	0	0	0	0	0	0	0	0	0	0	0	0	0	0	0	0	0	0	0	0	0	0	0	0	0	0	0	0	0	0	0	0	0	0	0	0	0	0	0	0	0
37.8787	0	0	0	0	0	0	0	0	0	0	0	0	0	0	0	0	0	0	0	0	0	0	0	0	0	0	0	0	0	0	0	0	0	0	0	0	0	0	0	0	0	0	0	0	0	0	0	0	0
37.8877	0	0	0	0	0	0	0	0	0	0	0	0	0	0	0	0	0	0	0	0	0	0	0	0	0	0	0	0	0	0	0	0	0	0	0	0	0	0	0	0	0	0	0	0	0	0	0	0	0
37.8967	0	0	0	0	0	0	0	0	0	0	0	0	0	0	0	0	0	0	0	0	0	0	0	0	0	0	0	0	0	0	0	0	0	0	0	0	0	0	0	0	0	0	0	0	0	0	0	0	0
37.9057	0	1.07102	1.07519	1.40289	0.679067	0.679067	0.849142	1.78841	0.993907	0.993907	1.00625	0	1.03095	1.03095	1.03712	1.03954	1.03095	1.08033	1.03712	1.03712	1.06799	1.09556	1.17679	0	1.72236	0	1.74088	0	1.84675	0	1.8057	1.86589	0	1.852	0	1.86126	0	1.852	0	1.84274	0	2.02691	1.22849	0	1.22232	1.36158	1.22849	0	1.22232
37.9147	0	0	0	0	0	0	0	0	0	0	0	0	0	0	0	0	0	0	0	0	0	0	0	0	0	0	0	0	0	0	0	0	0	0	0	0	0	0	0	0	0	0	0	0	0	0	0	0	0
37.9237	0	0.94452	0.938347	0.932173	0	0	0	0	0	0	0	0	0	0	0	0	0	0	0	0	0	0	0	0	0	0	0	0	0	0	0	0	0	0	0	0	0	0	0	0	0	0	0	0	0	0	0	0	0
37.9327	0	0	0	0	0.938347	0.932173	0.932173	0.938347	0.932173	0.938347	1.86435	0.938347	0.978782	0	1.39826	1.39826	0	1.39826	0	0	0	0	0	0	0	0	0	0	0	0	0	0	0	0	0	0	0	0	0	0	0	0	0	0	0	0	0	0	0
37.9417	0	0	0	0	0	0	0	0	0	0	0	0	0	0	0	0	0	0	1.39826	0	1.40752	1.64211	0.932173	0.932173	0.926	0.926	0.926	0.932173	0.932173	0.932173	0.932173	0.926	0.932173	0.926	1.83965	0.913653	0.913653	0.919827	0.913653	0	0	0	0	0	0	0	0	0	0
37.9507	0	0	0	0	0	0	0	0	0	0	0	0	0	0	0	0	0	0	0	0	0	0	0	0	0	0	0	0	0	0	0	0	0	0	0	0	0	0	0	0.913653	0.90748	0.90748	0.90748	0.90748	0.913653	0.901307	0.901307	0.895133	1.77792
37.9597	0	0	0	0	0	0	0	0	0	0	0	0	0	0	0	0	0	0	0	0	0	0	0	0	0	0	0	0	0	0	0	0	0	0	0	0	0	0	0	0	0	0	0	0	0	0	0	0	0
37.9687	0	0	0	0	0	0	0	0	0	0	0	0	0	0	0	0	0	0	0	0	0	0	0	0	0	0	0	0	0	0	0	0	0	0	0	0	0	0	0	0	0	0	0	0	0	0	0	0	0
37.9777	0	0	0	0	0	0	0	0	0	0	0	0	0	0	0	0	0	0	0	0	0	0	0	0	0	0	0	0	0	0	0	0	0	0	0	0	0	0	0	0	0	0	0	0	0	0	0	0	0
37.9867	0	0	0	0	0	0	0	0	0	0	0	0	0	0	0	0	0	0	0	0	0	0	0	0	0	0	0	0	0	0	0	0	0	0	0	0	0	0	0	0	0	0	0	0	0	0	0	0	0
37.9957	0	0	0	0	0	0	0	0	0	0	0	0	0	0	0	0	0	0	0	0	0	0	0	0	0	0	0	0	0	0	0	0	0	0	0	0	0	0	0	0	0	0	0	0	0	0	0	0	0
38.0047	0	0	0	0	0	0	0	0	0	0	0	0	0	0	0	0	0	0	0	0	0	0	0	0	0	0	0	0	0	0	0	0	0	0	0	0	0	0	0	0	0	0	0	0	0	0	0	0	0
38.0137	0	0	0	0	0	0	0	0	0	0	0	0	0	0	0	0	0	0	0	0	0	0	0	0	0	0	0	0	0	0	0	0	0	0	0	0	0	0	0	0	0	0	0	0	0	0	0	0	0
38.0227	0	0	0	0	0	0	0	0	0	0	0	0	0	0	0	0	0	0	0	0	0	0	0	0	0	0	0	0	0	0	0	0	0	0	0	0	0	0	0	0	0	0	0	0	0	0	0	0	0
38.0317	0	0	0	0	0	0	0	0	0	0	0	0	0	0	0	0	0	0	0	0	0	0	0	0	0	0	0	0	0	0	0	0	0	0	0	0	0	0	0	0	0	0	0	0	0	0	0	0	0
38.0407	0	0	0	0	0	0	0	0	0	0	0	0	0	0	0	0	0	0	0	0	0	0	0	0	0	0	0	0	0	0	0	0	0	0	0	0	0	0	0	0	0	0	0	0	0	0	0	0	0
38.0497	0	0	0	0	0	0	0	0	0	0	0	0	0	0	0	0	0	0	0	0	0	0	0	0	0	0	0	0	0	0	0	0	0	0	0	0	0	0	0	0	0	0	0	0	0	0	0	0	0
38.0587	0	0	0	0	0	0	0	0	0	0	0	0	0	0	0	0	0	0	0	0	0	0	0	0	0	0	0	0	0	0	0	0	0	0	0	0	0	0	0	0	0	0	0	0	0	0	0	0	0
38.0677	0	0	0	0	0	0	0	0	0	0	0	0	0	0	0	0	0	0	0	0	0	0	0	0	0	0	0	0	0	0	0	0	0	0	0	0	0	0	0	0	0	0	0	0	0	0	0	0	0
38.0767	0	0	0	0	0	0	0	0	0	0	0	0	0	0	0	0	0	0	0	0	0	0	0	0	0	0	0	0	0	0	0	0	0	0	0	0	0	0	0	0	0	0	0	0	0	0	0	0	0
38.0857	0	0	0	0	0	0	0	0	0	0	0	0	0	0	0	0	0	0	0	0	0	0	0	0	0	0	0	0	0	0	0	0	0	0	0	0	0	0	0	0	0	0	0	0	0	0	0	0	0
38.0947	0	0	0	0	0	0	0	0	0	0	0	0	0	0	0	0	0	0	0	0	0	0	0	0	0	0	0	0	0	0	0	0	0	0	0	0	0	0	0	0	0	0	0	0	0	0	0	0	0
38.1037	0	0	0	0	0	0	0	0	0	0	0	0	0	0	0	0	1.30154	1.35834	0	0	0	0	0	0	0	0	0	0	0	0	0	0	0	0	0	0	0	0	0	0	0	0	0	0	0	0	0	0	0
38.1127	0	0	0	0	0	0	0	0	0	0	0	0	0	0	0	0	0	0	0.667337	1.38267	0	0	0	0	0	0	0	0	0	0	0	0	0	0	0	0	0	0	0	0	0	0	0	0	0	0	0	0	0
38.1217	0	0	0	0	0	0	0	0	0	0	0	0	0	0	0	0	0	0	0	0	1.44965	0	0	0	0	0	0	0	0	0	0	0	0	0	0	0	0	0	0	0	0	0	0	0	0	0	0	0	0
38.1307	0	0	0	0	0	0	0	0	0	0	0	0	0	0	0	0	0	0	0	0	0	0	0	0	0	0	0	0	0	0	0	0	0	0	0	0	0	0	0	0	0	0	0	0	0	0	0	0	0
38.1397	0	0	0	0	0	0	0	0	0	0	0	0	0	0	0	0	0	0	0	0	0	0	0	0	0	0	0	0	0	0	0	0	0	0	0	0	0	0	0	0	0	0	0	0	0	0	0	0	0
38.1487	0	0	0	0	0	0	0	0	0	0	0	0	0	0	0	0	0	0	0	0	0	0	0	0	0	0	0	0	0	0	0	0	0	0	0	0	0	0	0	0	0	0	0	0	0	0	0	0	0
38.1577	0	0	0	0	0	0	0	0	0	0	0	0	0	0	0	0	0	0	0	0	0	0	0	0	0	0	0	0	0	0	0	0	0	0	0	0	0	0	0	0	0	0	0	0	0	0	0	0	0
38.1667	0	0	0	0	0	0	0	0	0	0	0	0	0	0	0	0	0	0	0	0	0	0	0	0	0	0	0	0	0	0	0	0	0	0	0	0	0	0	0	0	0	0	0	0	0	0	0	0	0
38.1757	0	0	0	0	0	0	0	0	0	0	0	0	0	0	0	0	0	0	0	0	0	0	0	0	0	0	0	0	0	0	0	0	0	0	0	0	0	0	0	0	0	0	0	0	0	0	0	0	0
38.1847	0	0	0	0	0	0	0	0	0	0	0	0	0	0	0	0	0	0	0	0	0	0	0	0	0	0	0	0	0	0	0	0	0	0	0	0	0	0	0	0	0	0	0	0	0	0	0	0	0
38.1937	0	0	0	0	0	0	0	0	0	0	0	0	0	0	0	0	0	0	0	0	0	0	0	0	0	0	0	0	0	0	0	0	0	0	0	0	0	0	0	0	0	0	0	0	0	0	0	0	0
38.2027	0	0	0	1.5705	1.26785	0	0	0	0	0	0	0	0	0	0	0	0	0	0	0	0	0	0	0	0	0	0	0	0	0	0	0	0	0	0	0	0	0	0	0	0	0	0	0	0	0	0	0	0
38.2117	0	0	0	0	0	1.27613	1.05806	0	0	0	0	0	0	0	0	0	0	0	0	0	0	0	0	0	0	0	0	0	0	0	0	0	0	0	0	0	0	0	0	0	0	0	0	0	0	0	0	0	0
38.2207	0	0	0	0	0	0	0	0.969213	0.969213	0	0	0	0	0	0	0	0	0	0	0	0	0	0	0	0	0	0	0	0	0	0	0	0	0	0	0	0	0	0	0	0	0	0	0	0	0	0	0	0
38.2297	0	0	0	0	0	0	0	0	0	0.97729	1.20344	0	0	0	0	0	0	0	0	0	0	0	0	0	0	0	0	0	0	0	0	0	0	0	0	0	0	0	0	0	0	0	0	0	0	0	0	0	0
38.2387	0	0	0	0	0	0	0	0	0	0	0	1.58902	0	0	0	0	0	0	0	0	0	0	0	0	0	0	0	0	0	0	0	0	0	0	0	0	0	0	0	0	0	0	0	0	0	0	0	0	0
38.2477	0	0	0	0	0	0	0	0	0	0	0	0	1.39543	0	0	0	0	0	0	0	0	0	0	0	0	0	0	0	0	0	0	0	0	0	0	0	0	0	0	0	0	0	0	0	0	0	0	0	0
38.2567	0	0	0	0	0	0	0	0	0	0	0	0	0	0	0	2.49588	0	0	0	0	0	0	0	0	0	0	0	0	0	0	0	0	0	0	0	0	0	0	0	0	0	0	0	0	0	0	0	0	0
38.2657	0	0	0	0	0	0	0	0	0	0	0	0	0	0	0	0	2.07054	0	0	0	0	0	0	0	0	0	0	0	0	0	0	0	0	0	0	0	0	0	0	0	0	0	0	0	0	0	0	0	0
38.2747	0	0	0	0	0	0	0	0	0	0	0	0	0	0	0	0	0	1.01922	0	0	0	0	0	0	0	0	0	0	0	0	0	0	0	0	0	0	0	0	0	0	0	0	0	0	0	0	0	0	0
38.2837	0	0	0	0	0	0	0	0	0	0	0	0	0	0	0	0	0	0	0	1.53284	0	0	0	0	0	0	0	0	0	0	0	0	0	0	0	0	0	0	0	0	0	0	0	0	0	0	0	0	0
38.2927	0	0	0	0	0	0	0	0	0	0	0	0	0	0	0	0	0	0	0	0	0	2.3113	0	0	0	0	0	0	0	0	0	0	0	0	0	0	0	0	0	0	0	0	0	0	0	0	0	0	0
38.3017	0	0	0	0	0	0	0	0	0	0	0	0	0	0	0	0	0	0	0	0	0	0	0	2.07856	1.24393	0	0	0	0	0	0	0	0	0	0	0	0	0	0	0	0	0	0	0	0	0	0	0	0
38.3107	0	0	0	0	0	0	0	0	0	0	0	0	0	0	0	0	0	0	0	0	0	0	0	0	5.50044	0	1.97423	0	0	0	0	0	0	0	0	0	0	0	0	0	0	0	0	0	0	0	0	0	0
38.3197	0	0	0	0	0	0	0	0	0	0	0	0	0	0	0	0	0	0	0	0	0	0	0	0	0	0	7.38372	0	0	0	0	0	0	0	0	0	0	0	0	0	0	0	0	0	0	0	0	0	0
38.3287	0	0	0	0	0	0	0	0	0	0	0	0	0	0	0	0	0	0	0	0	0	0	0	0	0	1.41277	0	0	0	4.10095	0	0	0	0	0	0	0	0	0	0	0	0	0	0	0	0	0	0	0
38.3377	0	0	0	0	0	0	0	0	0	0	0	0	0	0	0	0	0	0	0	0	0	0	0	0	0	1.65847	0	0	0	0	0	1.62914	0	0	0	0	0	0	0	0	0	0	0	0	0	0	0	0	0
38.3467	0	0	0	0	0	0	0	0	0	0	0	0	0	0	0	0	0	0	0	0	0	0	0	0	0	0	0	0	0	0	0	0	0	0	3.08975	0	0	0	0	0	0	0	0	0	0	0	0	0	0
38.3557	0	0	0	0	0	0	0	0	0	0	0	0	0	0	0	0	0	0	0	0	0	0	0	0	0	1.42697	0	0	0	0	0	0	0	0	0	1.05934	1.38746	0	0	0	0	0	0	0	0	0	0	0	0
38.3647	0	0	0	0	0	0	0	0	0	0	0	0	0	0	0	0	0	0	0	0	0	0	0	0	0	0	0	0	0	0	0	0	0	0	0	0	0	0	2.27374	0	0	0	0	0	0	0	0	0	0
38.3737	0	0	0	0	0	0	0	0	0	0	0	0	0	0	0	0	0	0	0	0	0	0	0	0	0	2.0372	0	0	0	0	0	0	0	0	0	0	0	0	0	0	0	0	0	0	0	0	0	0	0
38.3826	0	0	0	0	0	0	0	0	0	0	0	0	0	0	0	0	0	0	0	0	0	0	0	0	0	0	1.2964	0	0	0	0	0	0	0	0	0	0	0	0	0	0	0	0	0	0	0	0	0	0
38.3916	0	0	0	0	0	0	0	0	0	0	0	0	0	0	0	0	0	0	0	0	0	0	0	0	0	0	0	0	0	0	0	0	0	0	0	0	0	0	0	0	0	0	0	0	0	0	0	0	0
38.4006	0	0	0	0	0	0	0	0	0	0	0	0	0	0	0	0	0	0	0	0	0	0	0	0	0	0	1.77998	0	0	0	0	0	0	0	0	0	0	0	0	0	0	0	0	0	0	0	0	0	0
38.4096	0	0	0	0	0	0	0	0	0	0	0	0	0	0	0	0	0	0	0	0	0	0	0	0	0	0	1.47419	0	0	0	0	0	0	0	0	0	0	0	0	0	0	0	0	0	0	0	0	0	0
38.4186	0	0	0	0	0	0	0	0	0	0	0	0	0	0	0	0	0	0	0	0	0	0	0	0	0	0	0	0	0	0	0	0	0	0	0	0	0	0	0	0	0	0	0	0	0	0	0	0	0
38.4276	0	0	0	0	0	0	0	0	0	0	0	0	0	0	0	0	0	0	0	0	0	0	0	0	0	0	1.22849	0	0	0	0	0	0	0	0	0	0	0	0	0	0	0	0	0	0	0	0	0	0
38.4366	0	0	0	0	0	0	0	0	0	0	0	0	0	0	0	0	0	0	0	0	0	0	0	0	0	0	0	1.98576	0	0	0	0	0	0	0	0	0	0	0	0	0	0	0	0	0	0	0	0	0
38.4456	0	0	0	0	0	0	0	0	0	0	0	0	0	0	0	0	0	0	0	0	0	0	0	0	0	0	0	0	0	0	0	0	0	0	0	0	0	0	0	0	0	0	0	0	0	0	0	0	0
38.4546	0	0	0	0	0	0	0	0	0	0	0	0	0	0	0	0	0	0	0	0	0	0	0	0	0	0	0	0	0	0	0	0	0	0	0	0	0	0	0	0	0	0	0	0	0	0	0	0	0
38.4636	0	0	0	0	0	0	0	0	0	0	0	0	0	0	0	0	0	0	0	0	0	0	0	0	0	0	0	0	0	0	0	0	0	0	0	0	0	0	0	0	0	0	0	0	0	0	0	0	0
38.4726	0	0	0	0	0	0	0	0	0	0	0	0	0	0	0	0	0	0	0	0	0	0	0	0	0	0	0	0	0	0	0	0	0	0	0	0	0	0	0	0	0	0	8.4819	0	0	0	0	0	0
38.4816	0	0	0	0	0	0	0	0	0	0	0	0	0	0	0	0	0	0	0	0	0	0	0	0	0	0	0	0	0	0	0	0	0	0	0	0	0	0	0	0	0	0	0	0	0	0	0	0	0
38.4906	0	0	0	0	0	0	0	0	0	0	0	0	0	0	0	0	0	0	0	0	0	0	0	0	0	0	0	0	5.67947	0	0	0	1.16676	0	1.26152	0	0	0	0	0	0	0	0	0	0	0	0	0	0
38.4996	0	0	0	0	0	0	0	0	0	0	0	0	0	0	0	0	0	0	0	0	0	0	0	0	0	0	0	0	0	0	12.6918	1.36842	0	0	0	0	0	0	0	0	0	0	0	0	0	0	0	0	0
38.5086	0	0	0	0	0	0	0	0	0	0	0	0	0	0	0	0	0	0	0	0	0	0	0	0	0	0	0	0	0	0	0	0	0	0	0	0	0	0	0	0	0	0	0	0	0	0	0	0	0
38.5176	0	0	0	0	0	0	0	0	0	0	0	0	0	0	0	0	0	0	0	0	0	0	0	0	0	0	0	0	0	0	0	0	0	0	0	0	0	0	0	0	0	0	0	0	0	0	0	0	0
38.5266	0	0	0	0	0	0	0	0	0	0	0	0	0	0	0	1.73347	0	0	2.29926	0	0	0	0	0	0	0	0	0	0	0	0	0	0	0	0	0	0	0	0	0	0	0	0	0	0	0	0	0	0
38.5356	0	0	0	0	0	0	0	0	0	0	0	0	0	0	5.17634	0	0	0	0	0	0	0	0	0	0	0	0	0	0	0	0	0	0	0	0	0	0	0	0	0	0	0	0	0	0	0	0	0	0
38.5446	0	0	0	0	0	0	0	0	0	0	0	0	0	0	0	0	0	0	0	0	0	0	0	0	0	0	0	0	0	0	0	0	0	0	0	0	0	0	0	0	0	0	0	0	0	0	0	0	0
38.5536	0	0	0	0	0	0	0	0	0	0	0	0	0	0	0	0	0	0	0	0	0	0	0	0	0	0	0	0	0	0	0	0	0	0	0	0	0	0	0	0	0	0	0	0	0	0	0	0	0
38.5626	0	0	0	0	0	0	0	0	0	0	0	0	0	0	0	0	0	0	0	0	0	0	0	0	0	0	0	0	0	0	0	0	0	0	0	0	0	0	0	0	0	0	0	0	0	0	0	0	0
38.5716	0	0	0	0	0	0	0	0	0	0	0	0	0	0	0	0	0	0	0	0	0	0	0	0	0	0	0	0	0	0	0	0	0	0	0	0	0	0	0	0	0	0	0	0	0	0	0	0	0
38.5806	0	0	0	0	0	0	0	0	0	0	0	0	0	0	0	0	0	0	0	0	0	0	0	0	0	0	0	0	0	0	0	0	0	0	0	0	0	0	0	0	0	0	0	0	0	0	0	0	0
38.5896	0	0	0	0	0	0	0	0	0	0	0	0	0	0	0	0	0	0	0	0	0	0	0	0	0	0	0	0	0	0	0	0	0	0	0	0	0	0	0	0	0	0	0	0	0	0	0	0	0
38.5986	0	0	0	0	0	0	0	0	0	0	0	0	0	0	0	0	0	0	0	0	0	0	0	0	0	0	0	0	0	0	0	0	0	0	0	0	0	0	0	0	0	0	0	0	0	0	0	0	0
38.6076	0	0	0	0	0	0	0	0	0	0	0	0	0	0	0	0	0	0	0	0	0	0	0	0	0	0	0	0	0	0	0	0	0	0	0	0	0	0	0	0	0	0	0	0	0	0	0	0	0
38.6166	0	0	0	0	0	0	0	0	0	0	0	0	0	0	0	0	0	0	0	0	0	0	0	0	0	0	0	0	0	0	0	0	0	0	0	0	0	0	0	0	0	0	0	0	0	0	0	0	0
38.6256	0	0	0	0	0	0	0	0	0	0	0	0	0	0	0	0	0	0	0	0	0	0	0	0	0	0	0	0	0	0	0	0	0	0	0	0	0	0	0	0	0	0	0	0	0	0	0	0	0
38.6346	0	0	0	0	0	0	0	0	0	0	0	0	0	0	0	0	0	0	0	0	0	0	0	0	0	0	0	0	0	0	0	0	0	0	0	0	0	0	0	0	0	0	0	0	0	0	0	0	0
38.6436	0	0	0	0	0	0	0	0	0	0	0	0	0	0	0	0	0	0	0	0	0	0	0	0	0	0	0	0	0	0	0	0	0	0	0	0	0	0	0	0	0	0	0	0	0	0	0	0	0
38.6526	0	0	0	0	0	0	0	0	0	0	0	0	0	0	0	0	0	0	0	0	0	0	0	0	0	0	0	0	0	0	0	18.182	0	0	0	0	0	0	0	0	0	0	0	0	0	0	0	0	0
38.6616	0	0	0	0	0	0	0	0	0	0	0	0	0	0	0	0	0	0	0	0	0	0	0	0	0	0	0	0	0	0	0	0	0	0	0	0	0	0	0	0	0	0	0	0	0	0	0	0	0
38.6706	0	0	0	0	0	0	0	0	0	0	0	0	0	0	0	0	0	0	0	0	0	0	0	0	0	0	0	0	0	0	0	0	0	0	0	0	0	0	0	0	0	0	0	0	0	0	0	0	0
38.6796	0	0	0	0	0	0	0	0	0	0	0	0	0	0	0	0	0	0	0	0	0	0	0	0	0	0	0	0	0	0	0	0	0	0	0	0	0	0	0	0	0	0	0	0	0	0	0	0	0
38.6886	0	0	0	0	0	0	0	0	0	0	0	0	0	0	0	0	0	0	0	0	0	0	0	0	0	0	0	0	0	0	0	3.92207	0	0	0	0	0	0	0	0	0	0	0	0	0	0	0	0	0
38.6976	0	0	0	0	0	0	0	0	0	0	0	0	0	0	0	0	0	0	0	0	0	0	0	0	0	0	0	0	0	0	0	0	0	0	0	0	0	0	0	0	0	0	0	0	0	0	0	0	0
38.7066	0	0	0	0	0	0	0	0	0	0	0	0	0	0	0	0	0	0	0	0	0	0	0	0	0	0	0	0	0	0	0	0	0	0	0	0	0	0	0	0	0	0	0	0	0	0	0	0	0
38.7156	0	0	0	0	0	0	0	0	0	0	0	0	0	0	0	0	0	0	0	0	0	0	0	0	0	0	0	0	0	0	0	0	2.67552	0	0	0	0	0	0	0	0	0	0	0	0	0	0	0	0
38.7246	0	0	0	0	0	0	0	0	0	0	0	0	0	0	0	0	0	0	0	0	0	0	0	0	0	0	0	0	0	0	0	0	0	0	0	0	0	0	0	0	0	0	0	0	0	0	0	0	0
38.7336	0	0	0	0	0	0	0	0	0	0	0	0	0	0	0	0	0	0	0	0	0	0	0	0	0	0	0	0	0	0	0	0	0	0	0	0	0	0	0	0	0	0	0	0	0	0	0	0	0
38.7426	0	0	0	0	0	0	0	0	0	0	0	0	0	0	0	0	0	0	0	0	0	0	0	0	0	0	0	0	0	0	0	0	0	0	0	0	0	0	0	0	0	0	0	0	0	0	0	0	0
38.7516	0	0	0	0	0	0	0	0	0	0	0	0	0	0	0	0	0	0	0	0	0	0	0	0	0	0	0	0	0	0	0	0	4.60685	0	0	0	0	0	0	0	0	0	0	0	0	0	0	0	0
38.7606	0	0	0	0	0	0	0	0	0	0	0	0	0	0	0	0	0	0	0	0	0	0	0	0	0	0	0	0	0	0	0	0	0	0	0	0	0	0	0	0	0	0	0	0	0	0	0	0	0
38.7696	0	0	0	0	0	0	0	0	0	0	0	0	0	0	0	0	0	0	0	0	0	0	0	0	0	0	0	0	0	0	0	0	0	1.54333	0	0	0	0	0	0	0	0	0	0	0	0	0	0	0
38.7786	0	0	0	0	0	0	0	0	0	0	0	0	0	0	0	0	0	0	0	0	0	0	0	0	0	0	0	0	0	0	0	0	0	1.65445	0	0	0	0	0	0	0	0	0	0	0	0	0	0	0
38.7876	0	0	0	0	0	0	0	0	0	0	0	0	0	0	0	0	0	0	0	0	0	0	0	0	0	0	0	0	0	0	0	0	0	0	0	0	0	0	0	0	0	0	0	0	0	0	0	0	0
38.7966	0	0	0	0	0	0	0	0	0	0	0	0	0	0	0	0	0	0	0	0	0	0	0	0	0	0	0	0	0	0	0	0	0	0	0	0	0	0	0	0	0	0	0	0	0	0	0	0	0
38.8056	0	0	0	0	0	0	0	0	0	0	0	0	0	0	0	0	0	0	0	0	0	0	0	0	0	0	0	0	0	0	0	0	0	0	0	0	0	0	0	0	0	0	0	0	0	0	0	0	0
38.8146	0	0	0	0	0	0	0	0	0	0	0	0	0	0	0	0	0	0	0	0	0	0	0	0	0	0	0	0	0	0	0	0	0	0	3.72458	0	0	0	0	0	0	0	0	0	0	0	0	0	0
38.8236	0	0	0	0	0	0	0	0	0	0	0	0	0	0	0	0	0	0	0	0	0	0	0	0	0	0	0	0	0	0	0	0	0	0	0	0	0	0	0	0	0	0	0	0	0	0	0	1.39903	0
38.8326	0	0	0	0	0	0	0	0	0	0	0	0	0	0	0	0	0	0	0	0	0	0	0	0	0	0	0	0	0	0	0	0	0	0	1.60507	0	0	0	0	0	0	0	0	0	0	0	0	0	0
38.8416	0	0	0	0	0	0	0	0	0	0	0	0	0	0	0	0	0	0	0	0	0	0	0	0	0	0	0	0	0	0	0	0	0	0	0	0	0	0	0	0	0	0	0	0	0	0	0	0	0
38.8506	0	0	0	0	0	0	0	0	0	0	0	0	0	0	0	0	0	0	0	0	0	0	0	0	0	0	0	0	0	0	0	0	0	0	2.0372	0	0	0	0	0	0	0	0	0	0	0	0	0	0
38.8596	0	0	1.79875	0	0	0	0	0	0	0	0	0	0	0	0	0	0	0	0	0	0	0	0	0	0	0	0	0	0	0	0	0	0	0	1.72853	0	0	0	0	0	0	0	0	0	0	0	0	0	0
38.8686	0	0	0	2.20511	0	0	0	0	0	0	0	0	0	0	1.9145	0	0	0	0	0	0	0	0	0	0	0	0	0	0	0	0	0	0	0	0	0	0	0	0	0	0	0	0	0	0	0	0	0	0
38.8776	0	0	0	0	0	1.7594	0	0	0	0	0	0	0	0	0.956198	0	0	0	0	0	0	0	0	0	0	0	0	0	0	0	0	0	0	0	0	0	0	0	0	0	0	0	0	0	0	0	0	0	0
38.8866	0	0	0	0	0	0	0	0	0	0	0	0	0	0	0.921884	0.205778	0	0	0	0	0	0	0	0	0	0	0	0	0	0	0	0	0	0	0	0	0	0	0	0	0	0	0	0	0	0	0	0	0
38.8956	0	0	0	0	0	0	1.7594	0	0	0	0	0	0	0	0	0.805723	1.19608	0.651904	0	0	0	0	2.2615	0	0	0	0	0	0	0	0	0	0	0	0	3.19984	0	0	0	0	0	0	0	0	0	0	0	0	0
38.9046	0	0	0	0	0	0	0	1.7594	0	0	0	0	0	0	0	0	0	0	0	0	2.9009	0	0	0	0	0	0	0	0	0	0	0	0	0	0	1.852	0	0	0	0	0	0	0	0	0	0	0	0	0
38.9136	0	0	0	0	0	0	0	0	1.77849	0	0	0	0	0	0	0	0	0	0	0	0	0	0	0	0	0	0	0	0	0	0	0	0	0	0	0	0	0	0	0	0	0	0	0	0	0	0	0	0
38.9226	0	0	0	0	0	0	0	0	0	0	1.7594	0	0	0	0	0	0	0	0	0	0	0	0	0	0	0	0	0	0	0	0	0	0	0	0	1.49189	0	0	0	0	0	0	0	0	0	0	0	0	0
38.9316	0	0	0	0	0	0	0	0	0	0	0	0	0	0	0	0	0	0	0	0	0	0	0	0	0	0	0	0	0	0	0	0	0	0	0	0	1.24084	0	0	0	0	0	0	0	0	0	0	0	0
38.9406	0	0	0	0	0	0	0	0	0	0	0	1.86692	0	0	0	0	0	0	0	0	0	0	0	0	0	0	0	0	0	0	0	0	0	0	0	0	0	0	0	0	0	0	0	0	0	0	0	0	0
38.9496	0	0	0	0	0	0	0	0	0	0	0	0	1.7594	0	0	0	0	0	0	0	0	0	0	0	0	0	0	0	0	0	0	0	0	0	0	0	1.72853	0	0	0	0	0	0	0	0	0	0	0	0
38.9586	0	0	0	0	0	0	0	0	0	0	0	0	0	0	1.75986	0	0	0	0	0	0	0	0	0	0	0	0	0	0	0	0	0	0	0	0	0	1.3856	0	0	0	0	0	0	0	0	0	0	0	0
38.9676	0	0	0	0	0	0	0	0	0	0	0	0	0	0	0	1.74088	0	0	0	0	0	0	0	0	0	0	0	0	0	0	0	0	0	0	0	0	1.34424	0	0	0	0	0	0	0	0	0	0	0	0
38.9766	0	0	0	0	0	0	0	0	0	0	0	0	0	0	0	0	0	0	0	0	0	0	0	0	0	0	0	0	0	0	0	0	0	0	0	0	0	0	0	0	0	0	0	0	0	0	0	0	0
38.9856	0	0	0	0	0	0	0	0	0	0	0	0	0	0	0	0	1.76022	0	0	0	0	0	0	0	0	0	0	0	0	0	0	0	0	0	0	0	0	1.98534	0	0	0	0	0	0	0	0	0	0	0
38.9946	0	1.15498	0	0	0	0	0	0	0	0	0	0	0	0	0	0	0	0	1.77957	0	0	0	0	0	0	0	0	0	0	0	0	0	0	0	0	0	0	0	0	0	0	0	0	0	0	0	0	0	0
39.0036	0	0	0	0	0	0	0	0	0	0	0	0	0	0	0	0	0	0	0	0	0	0	0	0	0	0	0	0	0	0	0	0	0	0	0	0	0	0	0	0	0	0	0	0	0	0	0	0	0
39.0126	0	0	0	0	0	0	0	0	0	0	0	0	0	0	0	0	0	0	0	0	0	0	0	0	0	0	0	0	0	0	0	0	0	0	0	0	0	0	0	0	0	0	0	0	0	0	0	0	0
39.0216	0	0	0	0	0	0	0	0	0	0	0	0	0	0	0	0	0	0	0	0	0	0	0	0	0	0	0	0	0	0	0	0	0	0	0	0	0	0	0	0	0	0	0	0	0	0	0	0	0
39.0306	0	0	0	0	0	0	0	0	0	0	0	0	0	0	0	0	0	0	0	0	0	0	0	0	0	0	0	0	0	0	0	0	0	0	0	0	0	0	0	0	0	0	0	0	0	0	0	0	0
39.0396	0	0	0	0	0	0	0	0	0	0	0	0	0	0	0	0	0	0	0	0	0	0	0	0	0	0	0	0	0	0	0	0	0	0	0	0	0	0	0	0	0	0	0	0	0	0	0	0	0
39.0486	0	0	0	0	0	0	0	0	0	0	0	0	0	0	0	0	0	0	0	0	0	0	0	0	0	0	0	0	0	0	0	0	0	0	0	0	0	0	0	0	0	0	0	0	0	0	0	0	0
39.0576	0	0	0	0	0	0	0	0	0	0	0	0	0	0	0	0	0	0	0	0	0	0	0	0	0	0	0	0	0	0	0	0	0	0	0	0	0	0	0	0	0	0	0	0	0	0	0	0	0
39.0666	0	0	0	0	0	0	0	0	0	0	0	0	0	0	0	0	0	0	0	0	0	0	0	0	0	0	0	0	0	0	0	0	0	0	0	0	0	0	0	0	0	0	0	0	0	0	0	0	0
39.0756	0	0	0	0	0	0	0	0	0	0	0	0	0	0	0	0	0	0	0	0	0	0	0	0	0	0	0	0	0	0	0	0	0	0	0	0	0	0	0	0	0	0	0	0	0	0	0	0	0
39.0846	0	0	0	0	0	0	0	0	0	0	0	0	0	0	0	0	0	0	0	0	0	0	0	0	0	0	0	0	0	0	0	0	0	0	0	0	0	0	0	0	0	0	0	0	0	0	0	0	0
39.0936	0	0	0	0	0	0	0	0	0	0	0	0	0	0	0	0	0	0	0	0	0	0	0	0	0	0	0	0	0	0	0	0	0	0	0	0	0	0	0	0	0	0	0	0	0	0	0	0	0
39.1026	0	0	0	0	0	0	0	0	0	0	0	0	0	0	0	0	0	0	0	0	0	0	0	0	0	0	0	0	0	0	0	0	0	0	0	0	0	0	0	0	0	0	0	0	0	0	0	0	0
39.1116	0	0	0	0	0	0	0	0	0	0	0	0	0	0	0	0	0	0	0	0	0	0	0	0	0	0	0	0	0	0	0	0	0	0	0	0	0	0	0	0	0	0	0	0	0	0	0	0	0
39.1206	0	0	0	0	0	0	0	0	0	0	0	0	0	0	0	0	0	0	0	0	0	0	0	0	0	0	0	0	0	0	0	0	0	0	0	0	0	0	0	0	0	0	0	0	0	0	0	0	0
39.1296	0	0	0	0	0	0	0	0	0	0	0	0	0	0	0	0	0	0	0	0	0	0	0	0	0	0	0	0	0	0	0	0	0	0	0	0	0	0	0	0	0	0	0	0	0	0	0	0	0
39.1386	0	0	0	0	0	0	0	0	0	0	0	0	0	0	0	0	0	0	0	0	0	0	0	0	0	0	0	0	0	0	0	0	0	0	0	0	0	0	0	0	0	0	0	0	0	0	0	0	0
39.1476	0	0	0	0	0	0	0	0	0	0	0	0	0	0	0	0	0	0	0	0	0	0	0	0	0	0	0	0	0	0	0	0	0	0	0	0	0	0	0	0	0	0	0	0	0	0	0	0	0
39.1566	0	0	0	0	0	0	0	0	0	0	0	0	0	0	0	0	0	0	0	0	0	0	0	0	0	0	0	0	0	0	0	0	0	0	0	0	0	0	0	0	0	0	0	0	0	0	0	0	0
39.1656	0	0	0	0	0	0	0	0	0	0	0	0	0	0	0	0	0	0	0	0	0	0	0	0	0	0	0	0	0	0	0	0	0	0	0	0	0	0	0	0	0	0	0	0	0	0	0	0	0
39.1746	0	0	0	0	0	0	0	0	0	0	0	0	0	0	0	0	0	0	0	0	0	0	0	0	0	0	0	0	0	0	0	0	0	0	0	0	0	0	0	0	0	0	0	0	0	0	0	0	0
39.1836	0	0	0	0	0	0	0	0	0	0	0	0	0	0	0	0	0	0	0	0	0	0	0	0	0	0	0	0	0	0	0	0	0	0	0	0	0	0	0	0	0	0	0	0	0	0	0	0	0
39.1926	0	0	0	0	0	0	0	0	0	0	0	0	0	0	0	0	0	0	0	0	0	0	0	0	0	0	0	0	0	0	0	0	0	0	0	0	0	0	0	0	0	0	0	0	0	0	0	0	0
39.2016	0	0	0	0	0	0	0	0	0	0	0	0	0	0	0	0	0	0	0	0	0	0	0	0	0	0	0	0	0	0	0	0	0	0	0	0	0	0	0	0	0	0	0	0	0	0	0	0	0
39.2106	0	0	0	0	0	0	0	0	0	0	0	0	0	0	0	0	0	0	0	0	0	0	0	0	0	0	0	0	0	0	0	0	0	0	0	0	0	0	0	0	0	0	0	0	0	0	0	0	0
39.2196	0	0	0	0	0	0	0	0	0	0	0	0	0	0	0	0	0	0	0	0	0	0	0	0	0	0	0	0	0	0	0	0	0	0	0	0	0	0	0	0	0	0	0	0	0	0	0	0	0
39.2286	0	0	0	0	0	0	0	0	0	0	0	0	0	0	0	0	0	0	0	0	0	0	0	0	0	0	0	0	0	0	0	0	0	0	0	0	0	0	0	0	0	0	0	0	0	0	0	0	0
39.2376	0	0	0	0	0	0	0	0	0	0	0	0	0	0	0	0	0	0	0	0	0	0	0	0	0	0	0	0	0	0	0	0	0	0	0	0	0	0	0	0	0	0	0	0	0	0	0	0	0
39.2466	0	0	0	0	0	0	0	0	0	0	0	0	0	0	0	0	0	0	0	0	0	0	0	0	0	0	0	0	0	0	0	0	0	0	0	0	0	0	0	0	0	0	0	0	0	0	0	0	0
39.2556	0	0	0	0	0	0	0	0	0	0	0	0	0	0	0	0	0	0	0	0	0	0	0	0	0	0	0	0	0	0	0	0	0	0	0	0	0	0	0	0	0	0	0	0	0	0	0	0	0
39.2646	0	0	0	0	0	0	0	0	0	0	0	0	0	0	0	0	0	0	0	0	0	0	0	0	0	0	0	0	0	0	0	0	0	0	0	0	0	0	0	0	0	0	0	0	0	0	0	0	0
39.2736	0	0	0	0	0	0	0	0	0	0	0	0	0	0	0	0	0	0	0	0	0	0	0	0	0	0	0	0	0	0	0	0	0	0	0	0	0	0	0	0	0	0	0	0	0	0	0	0	0
39.2826	0	0	0	0	0	0	0	0	0	0	0	0	0	0	0	0	0	0	0	0	0	0	0	0	0	0	0	0	0	0	0	0	0	0	0	0	0	0	0	0	0	0	0	0	0	0	0	0	0
39.2916	0	0	0	0	0	0	0	0	0	0	0	0	0	0	0	0	0	0	0	0	0	0	0	0	0	0	0	0	0	0	0	0	0	0	0	0	0	0	0	0	0	0	0	0	0	0	0	0	0
39.3006	0	0	0	0	0	0	0	0	0	0	0	0	0	0	0	0	0	0	0	0	0	0	0	0	0	0	0	0	0	0	0	0	0	0	0	0	0	0	0	0	0	0	0	0	0	0	0	0	0
39.3096	0	0	0	0	0	0	0	0	0	0	0	0	0	0	0	0	0	0	0	0	0	0	0	0	0	0	0	0	0	0	0	0	0	0	0	0	0	0	0	0	0	0	0	0	0	0	0	0	0
39.3186	0	0	0	0	0	0	0	0	0	0	0	0	0	0	0	0	0	0	0	0	0	0	0	0	0	0	0	0	0	0	0	0	0	0	0	0	0	0	0	0	0	0	0	0	0	0	0	0	0
39.3276	0	0	0	0	0	0	0	0	0	0	0	0	0	0	0	0	0	0	0	0	0	0	0	0	0	0	0	0	0	0	0	0	0	0	0	0	0	0	0	0	0	0	0	0	0	0	0	0	0
39.3366	0	0	0	0	0	0	0	0	0	0	0	0	0	0	0	0	0	0	0	0	0	0	0	0	0	0	0	0	0	0	0	0	0	0	0	0	0	0	0	0	0	0	0	0	0	0	0	0	0
39.3456	0	0	0	0	0	0	0	0	0	0	0	0	0	0	0	0	0	0	0	0	0	0	0	0	0	0	0	0	0	0	0	0	0	0	0	0	0	0	0	0	0	0	0	0	0	0	0	0	0
39.3546	0	0	0	0	0	0	0	0	0	0	0	0	0	0	0	0	0	0	0	0	0	0	0	0	0	0	0	0	0	0	0	0	0	0	0	0	0	0	0	0	0	0	0	0	0	0	0	0	0
39.3636	0	0	0	0	0	0	0	0	0	0	0	0	0	0	0	0	0	0	0	0	0	0	0	0	0	0	0	0	0	0	0	0	0	0	0	0	0	0	0	0	0	0	0	0	0	0	0	0	0
39.3726	0	0	0	0	0	0	0	0	0	0	0	0	0	0	0	0	0	0	0	0	0	0	0	0	0	0	0	0	0	0	0	0	0	0	0	0	0	0	0	0	0	0	0	0	0	0	0	0	0
39.3816	0	0	0	0	0	0	0	0	0	0	0	0	0	0	0	0	0	0	0	0	0	0	0	0	0	0	0	0	0	0	0	0	0	0	0	0	0	0	0	0	0	0	0	0	0	0	0	0	0
39.3906	0	0	0	0	0	0	0	0	0	0	0	0	0	0	0	0	0	0	0	0	0	0	0	0	0	0	0	0	0	0	0	0	0	0	0	0	0	0	0	0	0	0	0	0	0	0	0	0	0
[truncated: 751 more columns]

## Sheet: B_RoRoShipDensity
	18	18.0111	18.0222	18.0334	18.0445	18.0556	18.0667	18.0779	18.089	18.1001	18.1112	18.1224	18.1335	18.1446	18.1557	18.1669	18.178	18.1891	18.2002	18.2114	18.2225	18.2336	18.2447	18.2558	18.267	18.2781	18.2892	18.3003	18.3115	18.3226	18.3337	18.3448	18.356	18.3671	18.3782	18.3893	18.4005	18.4116	18.4227	18.4338	18.4449	18.4561	18.4672	18.4783	18.4894	18.5006	18.5117	18.5228	18.5339
34	0	0	0	0	0	0	0	0	0	0	0	0	0	0	0	0	0	0	0	0	0	0	0	0	0	0	0	0	0	0	0	0	0	0	0	0	0	0	0	0	0	0	0	0	0	1.54642	1.55568	0	0
34.009	0	0	0	0	0	0	0	0	0	0	0	0	0	0	0	0	0	0	0	0	0	0	0	0	0	0	0	0	0	0	0	0	0	0	0	0	0	0	0	0	0	0	0	0	0	0	0	1.59889	0
34.018	0	0	0	0	0	0	0	0	0	0	0	0	0	0	0	0	0	0	0	0	0	0	0	0	0	0	0	0	0	0	0	0	0	0	0	0	0	0	0	0	0	0	0	0	0	0	0	0	1.06737
34.027	0	0	0	0	0	0	0	0	0	0	0	0	0	0	0	0	0	0	0	0	0	0	0	0	0	0	0	0	0	0	0	0	0	0	0	0	0	0	0	0	0	0	0	0	0	0	0	0	0
34.036	0	0	0	0	0	0	0	0	0	0	0	0	0	0	0	0	0	0	0	0	0	0	0	0	0	0	0	0	0	0	0	0	0	0	0	0	0	0	0	0	0	0	0	0	0	0	0	0	0
34.045	0	0	0	0	0	0	0	0	0	0	0	0	0	0	0	0	0	0	0	0	0	0	0	0	0	0	0	0	0	0	0	0	0	0	0	0	0	0	0	0	0	0	0	0	0	0	0	0	0
34.054	0	0	0	0	0	0	0	0	0	0	0	0	0	0	0	0	0	0	0	0	0	0	0	0	0	0	0	0	0	0	0	0	0	0	0	0	0	0	0	0	0	0	0	0	0	0	0	0	0
34.063	0	0	0	0	0	0	0	0	0	0	0	0	0	0	0	0	0	0	0	0	0	0	0	0	0	0	0	0	0	0	0	0	0	0	0	0	0	0	0	0	0	0	0	0	0	0	0	0	0
34.072	0	0	0	0	0	0	0	0	0	0	0	0	0	0	0	0	0	0	0	0	0	0	0	0	0	0	0	0	0	0	0	0	0	0	0	0	0	0	0	0	0	0	0	0	0	0	0	0	0
34.081	0	0	0	0	0	0	0	0	0	0	0	0	0	0	0	0	0	0	0	0	0	0	0	0	0	0	0	0	0	0	0	0	0	0	0	0	0	0	0	0	0	0	0	0	0	0	0	0	0
34.09	0	0	0	0	0	0	0	0	0	0	0	0	0	0	0	0	0	0	0	0	0	0	0	0	0	0	0	0	0	0	0	0	0	0	0	0	0	0	0	0	0	0	0	0	0	0	0	0	0
34.099	0	0	0	0	0	0	0	0	0	0	0	0	0	0	0	0	0	0	0	0	0	0	0	0	0	0	0	0	0	0	0	0	0	0	0	0	0	0	0	0	0	0	0	0	0	0	0	0	0
34.108	0	0	0	0	0	0	0	0	0	0	0	0	0	0	0	0	0	0	0	0	0	0	0	0	0	0	0	0	0	0	0	0	0	0	0	0	0	0	0	0	0	0	0	0	0	0	0	0	0
34.117	0	0	0	0	0	0	0	0	0	0	0	0	0	0	0	0	0	0	0	0	0	0	0	0	0	0	0	0	0	0	0	0	0	0	0	0	0	0	0	0	0	0	0	0	0	0	0	0	0
34.126	0	0	0	0	0	0	0	0	0	0	0	0	0	0	0	0	0	0	0	0	0	0	0	0	0	0	0	0	0	0	0	0	0	0	0	0	0	0	0	0	0	0	0	0	0	0	0	0	0
34.135	0	0	0	0	0	0	0	0	0	0	0	0	0	0	0	0	0	0	0	0	0	0	0	0	0	0	0	0	0	0	0	0	0	0	0	0	0	0	0	0	0	0	0	0	0	0	0	0	0
34.144	0	0	0	0	0	0	0	0	0	0	0	0	0	0	0	0	0	0	0	0	0	0	0	0	0	0	0	0	0	0	0	0	0	0	0	0	0	0	0	0	0	0	0	0	0	0	0	0	0
34.153	0	0	0	0	0	0	0	0	0	0	0	0	0	0	0	0	0	0	0	0	0	0	0	0	0	0	0	0	0	0	0	0	0	0	0	0	0	0	0	0	0	0	0	0	0	0	0	0	0
34.162	0	0	0	0	0	0	0	0	0	0	0	0	0	0	0	0	0	0	0	0	0	0	0	0	0	0	0	0	0	0	0	0	0	0	0	0	0	0	0	0	0	0	0	0	0	0	0	0	0
34.171	0	0	0	0	0	0	0	0	0	0	0	0	0	0	0	0	0	0	0	0	0	0	0	0	0	0	0	0	0	0	0	0	0	0	0	0	0	0	0	0	0	0	0	0	0	0	0	0	0
34.18	0	0	0	0	0	0	0	0	0	0	0	0	0	0	0	0	0	0	0	0	0	0	0	0	0	0	0	0	0	0	0	0	0	0	0	0	0	0	0	0	0	0	0	0	0	0	0	0	0
34.189	0	0	0	0	0	0	0	0	0	0	0	0	0	0	0	0	0	0	0	0	0	0	0	0	0	0	0	0	0	0	0	0	0	0	0	0	0	0	0	0	0	0	0	0	0	0	0	0	0
34.198	0	0	0	0	0	0	0	0	0	0	0	0	0	0	0	0	0	0	0	0	0	0	0	0	0	0	0	0	0	0	0	0	0	0	0	0	0	0	0	0	0	0	0	0	0	0	0	0	0
34.207	0	0	0	0	0	0	0	0	0	0	0	0	0	0	0	0	0	0	0	0	0	0	0	0	0	0	0	0	0	0	0	0	0	0	0	0	0	0	0	0	0	0	0	0	0	0	0	0	0
34.216	0	0	0	0	0	0	0	0	0	0	0	0	0	0	0	0	0	0	0	0	0	0	0	0	0	0	0	0	0	0	0	0	0	0	0	0	0	0	0	0	0	0	0	0	0	0	0	0	0
34.225	0	0	0	0	0	0	0	0	0	0	0	0	0	0	0	0	0	0	0	0	0	0	0	0	0	0	0	0	0	0	0	0	0	0	0	0	0	0	0	0	0	0	0	0	0	0	0	0	0
34.234	0	0	0	0	0	0	0	0	0	0	0	0	0	0	0	0	0	0	0	0	0	0	0	0	0	0	0	0	0	0	0	0	0	0	0	0	0	0	0	0	0	0	0	0	0	0	0	0	0
34.243	0	0	0	0	0	0	0	0	0	0	0	0	0	0	0	0	0	0	0	0	0	0	0	0	0	0	0	0	0	0	0	0	0	0	0	0	0	0	0	0	0	0	0	0	0	0	0	0	0
34.252	0	0	0	0	0	0	0	0	0	0	0	0	0	0	0	0	0	0	0	0	0	0	0	0	0	0	0	0	0	0	0	0	0	0	0	0	0	0	0	0	0	0	0	0	0	0	0	0	0
34.261	0	0	0	0	0	0	0	0	0	0	0	0	0	0	0	0	0	0	0	0	0	0	0	0	0	0	0	0	0	0	0	0	0	0	0	0	0	0	0	0	0	0	0	0	0	0	0	0	0
34.27	0	0	0	0	0	0	0	0	0	0	0	0	0	0	0	0	0	0	0	0	0	0	0	0	0	0	0	0	0	0	0	0	0	0	0	0	0	0	0	0	0	0	0	0	0	0	0	0	0
34.279	0	0	0	0	0	0	0	0	0	0	0	0	0	0	0	0	0	0	0	0	0	0	0	0	0	0	0	0	0	0	0	0	0	0	0	0	0	0	0	0	0	0	0	0	0	0	0	0	0
34.288	0	0	0	0	0	0	0	0	0	0	0	0	0	0	0	0	0	0	0	0	0	0	0	0	0	0	0	0	0	0	0	0	0	0	0	0	0	0	0	0	0	0	0	0	0	0	0	0	0
34.297	0	0	0	0	0	0	0	0	0	0	0	0	0	0	0	0	0	0	0	0	0	0	0	0	0	0	0	0	0	0	0	0	0	0	0	0	0	0	0	0	0	0	0	0	0	0	0	0	0
34.306	0	0	0	0	0	0	0	0	0	0	0	0	0	0	0	0	0	0	0	0	0	0	0	0	0	0	0	0	0	0	0	0	0	0	0	0	0	0	0	0	0	0	0	0	0	0	0	0	0
34.315	0	0	0	0	0	0	0	0	0	0	0	0	0	0	0	0	0	0	0	0	0	0	0	0	0	0	0	0	0	0	0	0	0	0	0	0	0	0	0	0	0	0	0	0	0	0	0	0	0
34.324	0	0	0	0	0	0	0	0	0	0	0	0	0	0	0	0	0	0	0	0	0	0	0	0	0	0	0	0	0	0	0	0	0	0	0	0	0	0	0	0	0	0	0	0	0	0	0	0	0
34.333	0	1.43396	0	0	0	0	0	0	0	0	0	0	0	0	0	0	0	0	0	0	0	0	0	0	0	0	0	0	0	0	0	0	0	0	0	0	0	0	0	0	0	0	0	0	0	0	0	0	0
34.342	0	0	1.42604	0	1.41678	0	0	0	0	0	0	0	0	0	0	0	0	0	0	0	0	0	0	0	0	0	0	0	0	0	0	0	0	0	0	0	0	0	0	0	0	0	0	0	0	0	0	0	0
34.351	0	0	0	0	0	1.41678	0	0	0	0	0	0	0	0	0	0	0	0	0	0	0	0	0	0	0	0	0	0	0	0	0	0	0	0	0	0	0	0	0	0	0	0	0	0	0	0	0	0	0
34.36	0	0	0	0	0	0	1.47357	0.998228	0	0	0	0	0	0	0	0	0	0	0	0	0	0	0	0	0	0	0	0	0	0	0	0	0	0	0	0	0	0	0	0	0	0	0	0	0	0	0	0	0
34.369	0	0	0	0	0	0	0	0	0.998228	0.950693	0	0	0	0	0	0	0	0	0	0	0	0	0	0	0	0	0	0	0	0	0	0	0	0	0	0	0	0	0	0	0	0	0	0	0	0	0	0	0
34.378	0	0	0	0	0	0	0	0	0	0.964841	1.00471	0	0	0	0	0	0	0	0	0	0	0	0	0	0	0	0	0	0	0	0	0	0	0	0	0	0	0	0	0	0	0	0	0	0	0	0	0	0
34.387	0	0	0	0	0	0	0	0	0	0	0	1.04458	0.956867	0	0	0	0	0	0	0	0	0	0	0	0	0	0	0	0	0	0	0	0	0	0	0	0	0	0	0	0	0	0	0	0	0	0	0	0
34.396	0	0	0	0	0	0	0	0	0	0	0	0	0	0.956867	0.956867	0	0	0	0	0	0	0	0	0	0	0	0	0	0	0	0	0	0	0	0	0	0	0	0	0	0	0	0	0	0	0	0	0	0
34.405	0	0	0	0	0	0	0	0	0	0	0	0	0	0	0	1.9234	0	0	0	0	0	0	0	0	0	0	0	0	0	0	0	0	0	0	0	0	0	0	0	0	0	0	0	0	0	0	0	0	0
34.414	0	0	0	0	0	0	0	0	0	0	0	0	0	0	0	0	0.982383	0	1.55846	0	0	0	0	0	0	0	0	0	0	0	0	0	0	0	0	0	0	0	0	0	0	0	0	0	0	0	0	0	0
34.423	0	0	0	0	0	0	0	0	0	0	0	0	0	0	0	0	0	0	0	1.41678	0	0	0	0	0	0	0	0	0	0	0	0	0	0	0	0	0	0	0	0	0	0	0	0	0	0	0	0	0
34.432	0	0	0	0	0	0	0	0	0	0	0	0	0	0	0	0	0	0	0	0	1.46401	1.42604	0	0	0	0	0	0	0	0	0	0	0	0	0	0	0	0	0	0	0	0	0	0	0	0	0	0	0
34.441	0	0	0	0	0	0	0	0	0	0	0	0	0	0	0	0	0	0	0	0	0	0	1.42604	0	0	0	0	0	0	0	0	0	0	0	0	0	0	0	0	0	0	0	0	0	0	0	0	0	0
34.45	0	0	0	0	0	0	0	0	0	0	0	0	0	0	0	0	0	0	0	0	0	0	0	1.05369	1.12555	0	0	0	0	0	0	0	0	0	0	0	0	0	0	0	0	0	0	0	0	0	0	0	0
34.459	0	0	0	0	0	0	0	0	0	0	0	0	0	0	0	0	0	0	0	0	0	0	0	0	0	0	1.61356	1.10194	0	0	0	0	0	0	0	0	0	0	0	0	0	0	0	0	0	0	0	0	0
34.468	0	0	0	0	0	0	0	0	0	0	0	0	0	0	0	0	0	0	0	0	0	0	0	0	0	0	0	0	1.07833	0	0	0	0	0	0	0	0	0	0	0	0	0	0	0	0	0	0	0	0
34.477	0	0	0	0	0	0	0	0	0	0	0	0	0	0	0	0	0	0	0	0	0	0	0	0	0	0	0	0	0	1.49549	0	0	0	0	0	0	0	0	0	0	0	0	0	0	0	0	0	0	0
34.486	0	0	0	0	0	0	0	0	0	0	0	0	0	0	0	0	0	0	0	0	0	0	0	0	0	0	0	0	0	0	1.52111	1.47975	0	0	0	0	0	0	0	0	0	0	0	0	0	0	0	0	0
34.495	0	0	0	0	0	0	0	0	0	0	0	0	0	0	0	0	0	0	0	0	0	0	0	0	0	0	0	0	0	0	0	0	1.0311	0.977444	0	0	0	0	0	0	0	0	0	0	0	0	0	0	0
34.504	0	0	0	0	0	0	0	0	0	0	0	0	0	0	0	0	0	0	0	0	0	0	0	0	0	0	0	0	0	0	0	0	0	0	1.22	1.12602	0	0	0	0	0	0	0	0	0	0	0	0	0
34.513	0	0	0	0	0	0	0	0	0	0	0	0	0	0	0	0	0	0	0	0	0	0	0	0	0	0	0	0	0	0	0	0	0	0	0	0	1.18075	0	0	0	0	0	0	0	0	0	0	0	0
34.522	0	0	0	0	0	0	0	0	0	0	0	0	0	0	0	0	0	0	0	0	0	0	0	0	0	0	0	0	0	0	0	0	0	0	0	0	0	1.46401	0	0	0	0	0	0	0	0	0	0	0
34.531	0	0	0	0	0	0	0	0	0	0	0	0	0	0	0	0	0	0	0	0	0	0	0	0	0	0	0	0	0	0	0	0	0	0	0	0	0	0	0	1.98349	1.05471	0	0	0	0	0	0	0	0
34.54	0	0	0	0	0	0	0	0	0	0	0	0	0	0	0	0	0	0	0	0	0	0	0	0	0	0	0	0	0	0	0	0	0	0	0	0	0	0	0	0	0	1.0862	1.12555	0	0	0	0	0	0
34.549	0	0	0	0	0	0	0	0	0	0	0	0	0	0	0	0	0	0	0	0	0	0	0	0	0	0	0	0	0	0	0	0	0	0	0	0	0	0	0	0	0	0	0	1.07833	0.985264	0	0	0	0
34.558	0	0	0	0	0	0	0	0	0	0	0	0	0	0	0	0	0	0	0	0	0	0	0	0	0	0	0	0	0	0	0	0	0	0	0	0	0	0	0	0	0	0	0	0	0.938347	0.938347	0	0	0
34.567	0	0	0	0	0	0	0	0	0	0	0	0	0	0	0	0	0	0	0	0	0	0	0	0	0	0	0	0	0	0	0	0	0	0	0	0	0	0	0	0	0	0	0	0	0	0	0.938347	1.08692	0
34.576	0	0	0	0	0	0	0	0	0	0	0	0	0	0	0	0	0	0	0	0	0	0	0	0	0	0	0	0	0	0	0	0	0	0	0	0	0	0	0	0	0	0	0	0	0	0	0	0	1.47975
34.585	0	0	0	0	0	0	0	0	0	0	0	0	0	0	0	0	0	0	0	0	0	0	0	0	0	0	0	0	0	0	0	0	0	0	0	0	0	0	0	0	0	0	0	0	0	0	0	0	0
34.594	0	0	0	0	0	0	0	0	0	0	0	0	0	0	0	0	0	0	0	0	0	0	0	0	0	0	0	0	0	0	0	0	0	0	0	0	0	0	0	0	0	0	0	0	0	0	0	0	0
34.603	0	0	0	0	0	0	0	0	0	0	0	0	0	0	0	0	0	0	0	0	0	0	0	0	0	0	0	0	0	0	0	0	0	0	0	0	0	0	0	0	0	0	0	0	0	0	0	0	0
34.612	0	0	0	0	0	0	0	0	0	0	0	0	0	0	0	0	0	0	0	0	0	0	0	0	0	0	0	0	0	0	0	0	0	0	0	0	0	0	0	0	0	0	0	0	0	0	0	0	0
34.621	0	0	0	0	0	0	0	0	0	0	0	0	0	0	0	0	0	0	0	0	0	0	0	0	0	0	0	0	0	0	0	0	0	0	0	0	0	0	0	0	0	0	0	0	0	0	0	0	0
34.6299	0	0	0	0	0	0	0	0	0	0	0	0	0	0	0	0	0	0	0	0	0	0	0	0	0	0	0	0	0	0	0	0	0	0	0	0	0	0	0	0	0	0	0	0	0	0	0	0	0
34.6389	0	0	0	0	0	0	0	0	0	0	0	0	0	0	0	0	0	0	0	0	0	0	0	0	0	0	0	0	0	0	0	0	0	0	0	0	0	0	0	0	0	0	0	0	0	0	0	0	0
34.6479	0	0	0	0	0	0	0	0	0	0	0	0	0	0	0	0	0	0	0	0	0	0	0	0	0	0	0	0	0	0	0	0	0	0	0	0	0	0	0	0	0	0	0	0	0	0	0	0	0
34.6569	0	0	0	0	0	0	0	0	0	0	0	0	0	0	0	0	0	0	0	0	0	0	0	0	0	0	0	0	0	0	0	0	0	0	0	0	0	0	0	0	0	0	0	0	0	0	0	0	0
34.6659	0	0	0	0	0	0	0	0	0	0	0	0	0	0	0	0	0	0	0	0	0	0	0	0	0	0	0	0	0	0	0	0	0	0	0	0	0	0	0	0	0	0	0	0	0	0	0	0	0
34.6749	0	0	0	0	0	0	0	0	0	0	0	0	0	0	0	0	0	0	0	0	0	0	0	0	0	0	0	0	0	0	0	0	0	0	0	0	0	0	0	0	0	0	0	0	0	0	0	0	0
34.6839	0	0	0	0	0	0	0	0	0	0	0	0	0	0	0	0	0	0	0	0	0	0	0	0	0	0	0	0	0	0	0	0	0	0	0	0	0	0	0	0	0	0	0	0	0	0	0	0	0
34.6929	0	0	0	0	0	0	0	0	0	0	0	0	0	0	0	0	0	0	0	0	0	0	0	0	0	0	0	0	0	0	0	0	0	0	0	0	0	0	0	0	0	0	0	0	0	0	0	0	0
34.7019	0	0	0	0	0	0	0	0	0	0	0	0	0	0	0	0	0	0	0	0	0	0	0	0	0	0	0	0	0	0	0	0	0	0	0	0	0	0	0	0	0	0	0	0	0	0	0	0	0
34.7109	0	0	0	0	0	0	0	0	0	0	0	0	0	0	0	0	0	0	0	0	0	0	0	0	0	0	0	0	0	0	0	0	0	0	0	0	0	0	0	0	0	0	0	0	0	0	0	0	0
34.7199	0	0	0	0	0	0	0	0	0	0	0	0	0	0	0	0	0	0	0	0	0	0	0	0	0	0	0	0	0	0	0	0	0	0	0	0	0	0	0	0	0	0	0	0	0	0	0	0	0
34.7289	0	0	0	0	0	0	0	0	0	0	0	0	0	0	0	0	0	0	0	0	0	0	0	0	0	0	0	0	0	0	0	0	0	0	0	0	0	0	0	0	0	0	0	0	0	0	0	0	0
34.7379	0	0	0	0	0	0	0	0	0	0	0	0	0	0	0	0	0	0	0	0	0	0	0	0	0	0	0	0	0	0	0	0	0	0	0	0	0	0	0	0	0	0	0	0	0	0	1.14824	1.20869	1.88441
34.7469	0	0	0	0	0	0	0	0	0	0	0	0	0	0	0	0	0	0	0	0	0	0	0	0	0	0	0	0	0	0	0	0	0	0	0	0	0	0	0	0	0	0	0	0	1.15441	1.19608	0	0	0
34.7559	0	0	0	0	0	0	0	0	0	0	0	0	0	0	0	0	0	0	0	0	0	0	0	0	0	0	0	0	0	0	0	0	0	0	0	0	0	0	0	0	0	0	1.23806	1.17026	0	0	0	0	0
34.7649	0	0	0	0	0	0	0	0	0	0	0	0	0	0	0	0	0	0	0	0	0	0	0	0	0	0	0	0	0	0	0	0	0	0	0	0	0	0	1.21213	0	1.23482	1.23467	0	0	0	0	0	0	0
34.7739	0	0	0	0	0	0	0	0	0	0	0	0	0	0	0	0	0	0	0	0	0	0	0	0	0	0	0	0	0	0	0	0	0	0	0	1.15781	2.17209	0	0	0	0	0	0	0	0	0	0	0	0
34.7829	0	0	0	0	0	0	0	0	0	0	0	0	0	0	0	0	0	0	0	0	0	0	0	0	0	0	0	0	0	0	0	0	1.89516	0	1.26985	0	0	0	0	0	0	0	0	0	0	0	0	0	0
34.7919	0	0	0	0	0	0	0	0	0	0	0	0	0	0	0	0	0	0	0	0	0	0	0	0	0	0	0	0	0	0	0	0	0	0	0	0	0	0	0	0	0	0	0	0	0	0	0	0	0
34.8009	0	0	0	0	0	0	0	0	0	0	0	0	0	0	0	0	0	0	0	0	0	0	0	0	0	0	0	1.37789	4.77476	0	0	0	0	0	0	0	0	0	0	0	0	0	0	0	0	0	0	0	0
34.8099	0	0	0	0	0	0	0	0	0	0	0	0	0	0	0	0	0	0	0	0	0	0	0	0	0	1.44302	0	0	0	0	0	0	0	0	0	0	0	0	0	0	0	0	0	0	0	0	0	0	0
34.8189	0	0	0	0	0	0	0	0	0	0	0	0	0	0	0	0	0	0	0	0	0	0	1.26985	0	1.84706	0	0	0	0	0	0	0	0	0	0	0	0	0	0	0	0	0	0	0	0	0	0	0	0
34.8279	0	0	0	0	0	0	0	0	0	0	0	0	0	0	0	0	0	0	0	0	0	0	0	0	0	0	0	0	0	0	0	0	0	0	0	0	0	0	0	0	0	0	0	0	0	0	0	0	0
34.8369	0	0	0	0	0	0	0	0	0	0	0	0	0	0	0	0	0	0	0	0	0	0	0	0	0	0	0	0	0	0	0	0	0	0	0	0	0	0	0	0	0	0	0	0	0	0	0	0	0
34.8459	0	0	0	0	0	0	0	0	0	0	0	0	0	0	0	0	0	0	0	0	0	0	0	0	0	0	0	0	0	0	0	0	0	0	0	0	0	0	0	0	0	0	0	0	0	0	0	0	0
34.8549	0	0	0	0	0	0	0	0	0	0	0	0	0	0	0	0	0	0	0	0	0	0	0	0	0	0	0	0	0	0	0	0	0	0	0	0	0	0	0	0	0	0	0	0	0	0	0	1.67729	0.90748
34.8639	0	0	0	0	0	0	0	0	0	14.9451	0	0	0	0	0	0	0	0	0	0	0	0	0	0	0	0	0	0	0	0	0	0	0	0	0	1.80688	21.3541	0	0	0	0	0	0	0	0	0	2.41897	1.423	0
34.8729	0	0	0	0	0	1.82782	0	1.7594	0	0	0	0	0	0	0	0	0	0	0	0	0	0	0	0	0	0	0	0	0	0	0	0	3.09449	0	0	0	0	0	0	0	0	0	0	0.969213	2.21185	2.05145	0	0	0.9723
34.8819	0	0	0	1.29702	1.17293	0	0	0	0	0	0	0	0	0	0	0	0	0	0	0	0	0	0	0	0	0	0	0	0	2.62819	0	0	0	0	0	0	0	0	0	0	0	0	3.28421	1.28714	0	0.802533	0.856036	3.23596	2.25203
34.8909	1.17911	1.17911	1.23806	0	0	0	0	0	0	0	0	0	0	0	0	0	0	0	0	0	0	0	0	0	0	0	0	0	1.79629	0	0	0	0	0	0	0	0	0	0	0.882787	1.88853	2.11426	0	0.654373	2.83305	3.08914	2.59522	0	0
34.8999	0	0	0	0	0	0	0	0	0	0	0	0	0	0	0	0	0	0	0	0	0	0	0	0	0	0	0	0	0	0	0	0	0	0	0	0	0.876613	0.971065	2.46527	1.06613	0	2.45735	3.35433	1.86162	0	0	0	0	1.389
34.9089	0	0	0	0	0	0	0	0	0	0	0	0	0	0	0	0	0	0	0	0	1.66911	0.995141	5.82866	0	0	0	0	0	0	0	0	0	0	0	0	3.2285	1.55074	0.6482	2.85486	1.41627	3.63815	1.15441	0	0	0.70376	0.729225	1.24238	0.932173	1.50012
34.9179	0	0	0	0	0	0	0	0	0	0	0	0	0	0	0	0	0	0.662347	1.00147	1.02189	0	0	0	0	0	0	0	0	0	0	0	0	0.90748	2.39278	2.03669	2.39484	2.36058	2.20306	1.15441	1.15441	0	1.02045	1.44662	0.738948	2.33326	1.27567	1.29429	0	5.14239
34.9269	0	0	0	0	0	0	0	0	0	0	0	0	0	0	0.734627	1.58963	0.936289	0	0	0	0	0	0	0	0	0	0	0	0	1.32305	0.980017	2.41079	2.08247	2.04852	2.11529	1.15441	1.15441	0	1.27155	0.950693	0.973535	0	0	1.44327	0	0	0	0	1.53485
34.9359	0	0	0	0	0	0	0	0	0	0	0	0.94452	1.05976	1.57672	0	0	0	0	0	0	0	0	0	0	0	0	0	0.94452	0.94452	4.36943	2.81674	2.16684	0	1.14824	1.15441	0.72228	1.38247	0.554571	0	0	2.01127	1.11737	0	0	0	0	0	0	0
34.9449	0	0	0	0	0	0	0	0	1.77885	0.676906	0.752426	0	0	0	0	0	0	0	0	0	0	0	0	0	0	1.41678	5.12773	1.47774	3.48742	0	1.96158	0	1.68496	1.02596	0.950693	0.479308	0	1.33154	1.40603	0	0	8.4657	0	0	0	0	1.12643	1.12643	0
34.9539	0	0	0	0	0.688841	0.850685	1.36431	0.699439	0	0	0	0	0	0	0	0	0	0	0	0	0	0	0	2.16735	4.36887	3.18338	0	1.82762	0	1.37789	0.558532	1.34682	0.590222	1.39672	1.17324	0	1.45382	0	0	0	0	0	0	0	0	12.8665	0	0	0
34.9629	0.73653	1.01207	0.847804	1.10744	0.688841	0	0	0	0	0	0	0	0	0	0	0	0	0	0	0	2.10511	3.86929	3.10992	1.76048	1.50135	0	1.67452	1.2359	1.00718	0.956867	0.55061	1.34085	1.40443	0	0	0	0	3.97763	0	0	0	0	0	0	0	0	0	0	0
34.9719	0	0	0	0	0	0	0	0	0	0	0	0	0	0	0	0	0	1.02786	3.15288	3.51993	2.50493	1.42604	1.37789	0	2.96073	0.48152	1.20781	0	1.33889	0	1.45259	0	0	0	15.0166	0	0	0	0	0	0	0	0	0	0	0	0	0	0
34.9809	0	0	0	0	0	0	0	0	0	0	0	0	0	0	1.42851	3.81944	3.34163	2.08839	1.11861	1.05369	0	2.06683	0.96304	1.24393	0.786483	1.34826	0	1.62914	0	0	0	0	0	0	0	0	0	0	0	0	0	0	0	0	0	0	0	0	0
34.9899	0	0	0	0	0	0	0	0	0	0	0	1.03712	2.41969	1.49086	1.02786	1.08496	2.20511	1.15158	0	2.53729	1.04947	0.96304	0	0	2.07856	0	0	0	0	0	0	0	0	5.50044	0	0	0	0	0	0	0	0	1.84583	0.969213	0.969213	0.96304	0.956867	0.94452	0
34.9989	1.8983	1.0186	1.11861	0	1.40603	1.06346	0	0	0.768271	2.7922	3.31508	0.679067	1.42758	0	0.964841	2.71241	1.88173	1.30463	1.30458	0	0	1.91003	1.35566	0	0	0	0	0	0	0	0	0	0	0	0	0	0	0	0	0	1.05832	0.959336	0	0	0	0	0	0	1.2964
35.0079	0	0	0	0	0	0.743269	2.1619	3.1074	2.06714	2.7033	1.64118	2.4147	1.52656	4.81926	3.82371	2.0301	0	0	1.40443	1.69458	0	0	0	0	0	0	0	0	6.29474	0	0	0	0	0	0	0	0	1.39826	1.42758	0	0	0	0	0	0	0	0	0	0
35.0169	0	0	0	0.70376	1.97732	1.07154	2.10891	1.02786	1.02786	1.41158	2.8456	0.776245	2.8279	0	0	1.62914	2.24277	19.5534	0.956867	0.956867	0.956867	0.956867	0.956867	0.956867	0.971065	0.96304	0	0	0	0	0	0	0	0	0	1.39049	1.40603	0	0	0	0	0	0	0	0	0	0	0	0
35.0259	0.70376	0.697587	2.88151	1.02786	2.5821	1.02786	1.01603	2.00505	2.02552	1.63593	1.4353	0	0	1.45259	1.2359	0	1.12643	0	0	0	0	0	0	0	0	0	0.956867	0.956867	0.966538	0.974461	0.94452	1.83965	1.02714	1.47388	0	0	0	0	0	0	0	0	0	0	0	0	0	0	0
35.0349	0.70376	2.53971	1.76866	1.09731	0.532399	2.76267	2.39031	2.89195	0	0	1.4619	1.50845	0	2.51172	0	0	0	0	0	0	0	0	0	0	0	0	0	0	0	0	0	0	0	0	0	0	0	0	0	0	0	0	0	0	0	0	0	0	0
35.0439	0.597887	0.495822	0.849399	1.00615	3.32804	0	0	1.55568	3.03959	0.902541	3.22536	0	0	0	0	0	0	0	0	0	0	0	0	21.8297	0	0	0	0	0	0	0	0	0	0	0	0	0	0	0	0	0	0	0	0	0	0	0	0	0
35.0529	0	1.56371	0	1.31338	2.59512	0	2.84976	0.972506	0	0	0	0	0	0	0	0	0	0	0	0	0	0	0	0	0	0	0	0	0	0	0	0	0	0	0	0	0	0	0	0	0	0	0	0	0	0	0	0	0
35.0619	0	1.42733	1.51658	2.68931	0	0	0	0	0	0	0	0	0	0	0	0	0	0	0	0	0	0	0	0	0	0	0	0	0	0	0	0	0	0	0	0	0	0	0	0	0	0	0	0	0	0	0	0	0
35.0709	0	0	0	0	0	0.857064	33.3153	0	0	0	0	0	0	0	0	0	0	0	0	0	0	0	0	0	0	0	0	0	0	0	0	0	0	0	0	0	0	0	0	0	0	0	0	0	0	0	0	0	0
35.0799	0	0	0	0.916637	1.21213	0	0	0	0	0	0	0	0	0	0	0	0	0	0	0	0	0	0	0	0	0	6.50464	0	0	0	0	0	0	0	0	0	0	0	0	0	0	0	0	0	0	0	0	0	0
35.0889	0	1.32943	0	0.910567	0	0	0	0	0	0	0	0	0	0	0	0	0	0	0	0	0	0	0	0	0	0	0	0	0	0	0	0	0	0	0	0	0	0	0	0	0	0	0	0	0	0	0	1.08033	1.07416
35.0979	1.9321	0	0	0	0	0	0	0	0	0	0	0	0	0	0	0	0	0	0	0	0	0	0	0	0	0	0	0	0	0	0	0	0	0	0	0	0	0	0	0	0	0	0	0	0	1.08311	1.08033	0	0
35.1069	0	0	0	0	0	0	0	0	0	0	0	0	0	0	0	0	0	0	0	0	0	0	0	0	0	0	0	0	0	0	0	0	0	0	0	0	0	0	0	0	0	0	1.12535	1.07416	1.07416	0	0	0	0
35.1159	0	0	0	0	0	0	0	0	0	0	0	0	15.4086	0	0	0	0	0	0	0	0	0	0	0	0	0	0	0	0	0	0	0	0	0	0	0	0	0	0	0	1.08934	1.08033	0	0	0	0	0	0	0
35.1249	0	0	0	0	0	0	0	0	0.883198	1.20545	2.13638	0	0	0	0	0	0	0	2.23835	0	0	0	0	0	0	0	0	0	0	0	0	0	0	0	0	0	0	0	1.12535	1.13435	0	0	0	0	0	0	0	0	0
35.1339	0	0	0	0	0	2.69137	0	0	0	0	0	0	0	0	0	0	3.06197	0	0	0	0	0	0	0	0	0	0	0	0	0	0	0	0	0	0	1.13029	1.11634	1.09556	0	0	0	0	0	0	0	0	0	0	0
35.1429	0	1.04638	1.17731	2.51234	0	0	0	0	0	0	0	0	0	0.806649	0	0	0	0	0	0	0	0	0	0	0	0	0	0	0	0	0	0	1.61088	0	1.70878	0	0	0	0	0	0	0	0	0	0	0	0	0	0
35.1519	1.05564	0	0	0	0	0	0	0	0	0	0	0	0	0	0	0	0	0	0	0	0	0	0	0	0	0	0	0	0	0	0	1.69988	0	0	0	0	0	0	0	0	0	0	0	0	0	0	0	0	0
35.1609	0	0	0	0	0	0	0	0	0	0	0	0	0	0	0	0	0	0	0	0	0	0	0	0	0	0	0	0	1.12139	1.12139	0	0	0	0	1.24105	0	1.27047	1.59128	0	0	0	0	0	0	0	0	0	0	0
35.1699	0	0	0	0	0	0	0	0	0	0	0	0	0	0	0	0	0	0	0	0	0	0	0	0	0	0	1.12375	1.06181	0	0	0	2.04939	0.990666	1.59565	0	0	0	0	0	0	0	0	0	0	0	0	0	0	0
35.1789	0	0	0	0	0	0	0	0	0	0	0	0	0	0	0	0	0	0	0	0	0	0	0	1.06799	1.06799	1.06799	0	0	0	12.2964	0	0	0	0	0	0	0	0	0	0	0	0	0	0	0	0	0	0	0
35.1879	0	0	0	0	0	0	0	0	0	0	0	0	0	0	0	0	0	0	0	0	0	1.08033	1.08033	0	0	0	0	0	0	0	0	0	0	0	0	0	0	0	0	0	0	0	0	0	0	0	0	1.56494	1.57363
35.1969	0	0	0	0	0	0	0	0	0	0	0	0	0	0	0	0	0	0	0	1.08033	1.13435	0	0	0	0	0	0	0	0	0	0	0	0	0	0	0	0	0	0	0	0	0	0	0	1.60754	0	1.56494	3.56942	0
35.2059	0	0	0	0	0	0	0	0	0	0	0	0	0	0	0	0	1.13435	1.12535	1.08033	0	0	0	0	0	0	0	0	0	0	0	0	0	0	0	0	0	0	0	0	0	0	1.55568	1.79459	2.60515	1.19979	0	1.37058	2.68777	3.58053
35.2149	0	0	0	0	0	0	0	0	0	0	0	0	0	0	1.63881	1.62976	1.47697	1.46951	0	0	0	0	0	0	0	0	0	0	0	5.5079	0	0	0	0	0	0	0	0	1.24454	1.57363	3.23359	0	0	0	1.40443	0	1.17293	0	6.67492
35.2239	0	0	0	0	0	0	0	0	0	0	0	0	3.26322	0.863752	0	1.38951	0	0	0	0	0	0	0	0	0	0	0	0	0	0	0	0	0	0	0	2.78366	1.04329	2.64301	0	0	0	0	0	2.60021	0	0	0	0	0
35.2329	0	0	0	0	0	0	0	0	0	1.62976	1.02899	3.17875	0	0	0	0	0	0	0	0	0	0	0	1.65847	0	0	0	0	0	0	0	0	2.66096	1.09546	2.62367	0	0	0	2.74513	0	0	7.8032	4.98589	0	0	0	1.22824	6.43539	2.10999
35.2419	0	0	0	0	0	0	0	0	1.62976	0	0	0	0	0	0	0	0	0	0	0	0	1.08501	1.49086	0	0	0	0	0	0	1.04947	1.05199	9.64892	0	0	0	0	0	0	0	2.39957	0	0	0	0.932173	3.29867	2.1298	2.22086	1.42604	0
35.2509	0	0	0	0	0	1.63902	1.62976	0	0	0	0	0	0	0	0	0	0	1.2429	1.0933	0	1.14299	0	0	0	0	0	1.04947	1.04947	1.04947	0	0	0	0	0	0	1.19608	1.16367	25.3054	0	26.3542	1.57693	1.81928	1.81604	6.34408	0	0	0.987733	0.987733	4.86119
35.2599	0	0	1.63902	1.63902	0	0	0	0	0	0	0	0	0	0	1.19351	1.27603	1.07154	0	0	0	0	0	0	1.84531	1.5742	1.09319	0	0	0	0	0	0	0	1.43396	1.08537	0	1.14731	0.857064	2.52284	1.82792	0	0	0	1.35006	2.74631	2.64368	4.44665	3.13914	2.57428
35.2689	0	0	0	0	0	0	0	0	0	0	0	1.48052	0	1.51324	0	0	0	0	0	0	1.36431	2.98167	0	16.7479	0	0	0	0	0	0	0	1.90139	1.75086	0.734524	2.40739	7.23278	0.921884	1.1787	0	0	2.13031	2.04337	1.13589	1.14762	4.35652	2.58354	1.20997	1.61988	1.04329
35.2779	0	0	0	0	0	0	0	0	1.70955	1.12879	1.32511	0	0	0	0	0	11.9886	1.1612	2.62984	0	1.56494	0	0	0	0	0	0	0	0	2.54995	0.728453	1.77257	2.1047	1.83533	2.55494	0	1.04947	2.48168	2.82739	1.11069	0	5.38104	2.2367	2.14009	1.17139	1.04947	1.67297	1.83703	2.85609
35.2869	0	0	0	0	0	1.13697	1.27603	0	0	0	0	0	1.42511	0	1.0186	5.77289	0	1.58346	0	0	0	0	0	0	0	0	1.76768	3.2854	0.795846	2.07321	2.2795	3.16244	0	0	1.6171	1.13893	0	0	1.5636	1.68069	3.32305	2.30142	1.36683	2.27878	1.89604	2.90615	2.17687	1.06104	3.78734
35.2959	0	0	0.98156	0.987733	1.22695	0	0	0	1.22788	1.30689	1.21399	2.98635	2.35564	0	1.58346	0	0	0	0	0	0	0	0	0.801967	2.60005	3.81502	0.862723	1.26754	0	0	1.60841	1.56494	0	1.6258	0	0	7.83607	4.05799	2.41007	2.53688	4.72116	1.67092	3.15354	2.2472	4.69945	4.90142	3.7415	4.86129	1.14083
35.3049	0	0	0	0	0	0	1.62667	0	3.49524	8.40736	0	1.58346	0	0.98974	1.23513	0	1.51324	0	0	0	1.10194	2.9259	1.21213	3.28812	1.32356	0	0.912161	2.60144	2.29957	2.90764	7.54999	0.734627	6.37932	2.9045	3.38947	2.27456	5.44462	0.927646	2.55792	0.864267	2.24812	3.63717	4.61719	3.92511	2.53631	1.19629	1.18044	0	3.0522
35.3139	0	0	0	1.5742	0	3.25335	2.58354	2.23552	1.58346	0	0	0	0	1.28158	0	0	0.918283	0.801967	3.00641	2.88861	7.72263	2.82291	2.39937	0.784013	40.9472	2.63817	1.54056	0	1.4816	0	1.84274	2.26505	1.90931	9.86643	2.88567	2.8456	0.792244	0	2.98234	3.80308	3.54138	5.21719	4.56333	1.14875	0	18.733	2.08016	3.1555	4.95482
35.3229	0	15.3839	2.67614	1.15441	0	0	0	0	0	0	1.06181	1.06181	1.07689	1.91857	5.75452	1.10194	15.0726	2.22034	1.12046	1.56072	1.04329	1.04329	1.04947	3.64124	0	1.54056	0	2.10243	2.2653	3.30268	3.0915	0.924302	1.80014	26.4091	0	4.84144	5.66239	2.45395	6.16577	2.24802	0	1.56072	0.993907	2.53107	7.33052	4.81119	3.95284	4.8989	2.0977
35.3319	0	1.04947	0	0	0	0	2.21201	3.15694	0.7408	3.32604	2.27132	1.60399	3.00641	0.876613	15.921	0	2.03072	1.66927	1.09546	1.09546	0	2.15017	0	0.930116	2.11375	2.01199	3.69248	1.46061	1.49086	1.76094	0	0	3.86914	5.24908	2.34041	1.72143	6.52773	1.19608	0	2.15624	1.96312	4.91274	6.05851	1.07416	4.19668	4.13809	3.94476	1.66058	1.58346
35.3409	0	1.15704	0.795846	0.734627	2.61888	0.740749	3.17124	1.17911	1.21826	16.7225	0.7408	1.11737	0	2.15665	2.46223	2.47211	0	0	2.03751	1.90015	0	0.858505	2.71755	4.24067	1.56494	0	1.54056	1.8165	0	4.38461	6.4819	2.04955	3.71094	20.2432	1.14824	1.1004	0	2.518	6.18547	3.65214	3.97131	4.27992	8.68284	5.11785	0	1.15632	0	0	0
35.3499	0	0	1.84932	1.20339	1.97747	2.46007	4.54409	0	0	0	0	2.43219	1.10415	0	0	0	0	0	2.13829	0.930116	3.79922	1.28158	0	0	0	6.19067	4.22256	4.27318	4.2203	3.58172	0.998228	1.04576	0	0	4.12656	3.81975	7.10468	4.7226	28.7841	3.98489	3.07545	1.04947	0	0	0	0	1.17911	1.23806	0
35.3589	0	0.933717	0.883918	2.18485	2.87677	0	0	0	1.04576	2.49464	2.49279	0	0	0	0.806649	0.864267	3.43777	3.47836	1.66927	0	0	0	2.1974	3.81183	2.19462	3.98586	1.26157	3.17618	1.6241	0	0	0	2.67984	3.42152	10.9816	5.64613	3.73564	0.821053	1.57363	0	0	0	0	0	1.23158	1.17293	0	0	0
35.3679	0	0.856036	0.921884	47.548	0	1.03712	1.03712	1.08033	1.18852	23.4642	0	0	0.877797	5.45934	2.37061	1.7612	0	0	0	2.27487	5.58676	6.16994	3.23092	13.4327	5.04588	0	3.30232	1.35556	2.3613	2.2062	9.43069	6.89695	6.03047	3.61521	2.02352	1.65939	0	0	0	0	0	0	1.17911	1.17293	0	0	0	0.789724	1.46925
35.3769	0	0	1.15632	1.03712	2.62243	0	0	2.29113	0	0	4.67445	2.51399	1.19912	0	0	0	2.59897	2.05572	8.32453	2.76627	1.8325	1.20689	1.12555	3.08543	0	14.8728	1.18158	4.55438	5.1677	6.81052	13.4137	2.14462	1.08898	0	0	0	0	0	0	5.66527	1.18528	1.18528	0	0	0.728453	1.62976	4.45077	4.01236	2.55319
35.3859	0	0	0	1.4816	1.17293	1.17293	2.48075	2.25455	2.49464	1.71403	1.13589	0	3.06599	4.04935	1.04947	10.2342	3.85432	1.16028	2.65258	2.24164	2.1903	1.14875	6.32108	4.46425	5.22459	1.59797	5.86899	4.37175	2.77491	1.08033	0	0	0	0	0	0	1.20138	0	1.19145	1.25103	0	8.27381	1.14124	3.43062	0.90748	4.90677	4.71689	0	21.4669
35.3949	0	1.13384	3.49905	0	2.1406	2.05402	0.813851	1.46185	0	1.09885	1.56494	10.1565	3.34399	4.39979	1.0933	1.81311	3.72983	3.79629	0	1.11892	3.1521	3.11043	3.31235	6.25462	3.09161	5.7911	1.04329	0	0	0	0	0	1.20097	0	2.96392	1.19145	0	0	0.802996	0.871469	2.80681	4.08922	3.1626	4.14668	3.67648	3.2215	1.4087	3.57302	2.34422
35.4039	0	0	2.22415	2.50977	1.12679	0	1.30947	3.89939	1.27284	2.6517	6.14288	1.09546	2.92004	3.29383	2.91963	3.62869	2.37802	1.07416	2.68602	2.62032	5.36545	8.0741	3.57462	0.983515	0	0	0	0	0	1.06845	0.993907	1.10158	1.18528	1.18528	0	1.136	1.12046	2.5802	4.44573	3.76625	3.12829	4.28244	1.33154	2.88794	1.22911	1.34826	6.46502	0	0
35.4129	2.41861	1.58809	2.58045	3.15426	2.82584	2.85753	3.67648	4.73803	2.20357	2.93233	3.09654	1.3302	4.91284	2.96906	3.90901	3.74629	4.379	2.95836	5.83452	2.64131	7.32672	1.61957	0	0	0	0	0	1.38319	1.15956	0	1.78718	1.35319	0	1.14824	3.47667	1.60198	3.37398	3.45465	3.41061	2.06498	3.428	0	1.45197	0	2.17795	0	0	0	0
35.4219	0	4.30744	1.53716	0	0	3.50347	2.43569	0	3.20118	2.42031	1.08033	2.78417	4.36547	5.93376	22.4528	5.46093	3.46015	1.5279	1.45382	1.46308	0	0	0	0	1.62976	0	3.48305	0	1.85668	0	0.816269	3.3246	3.36287	13.5808	2.08859	4.26274	0.98974	3.5579	2.43523	3.07494	0	1.36498	0	0	0	0	0	0	0
35.4309	1.13589	0	1.37207	1.57693	3.20447	0	1.08033	12.5194	1.12535	5.89337	2.94056	1.57883	6.72688	1.75261	1.02477	1.51185	1.46308	0	0	0	0	1.0042	1.05188	2.30636	1.25103	0	1.32881	2.72275	3.49442	4.61405	0.990306	2.04769	3.3175	2.16139	5.63584	9.77974	1.08033	0	18.0027	0	0	0	0	0	0	0	0	0	0
35.4399	0	2.28665	0	4.29458	2.21623	3.44194	4.51518	4.19493	2.70587	1.56494	0	0	1.58732	1.03064	1.04535	0	0	1.15128	1.62153	0	2.67305	1.25103	1.19516	0	1.21841	2.84189	3.80123	2.11745	1.12169	5.87187	2.95831	3.23688	1.08033	1.13435	0	0	0	0	0	0	0	0	0	0	0	0	0	0	0
35.4489	0	2.23397	2.78726	7.68487	6.50927	3.63933	1.56494	1.9446	0	2.9206	1.11871	0.969213	0.975387	0	0	1.24238	0.993907	0	1.98627	2.0638	0.765493	0.771872	2.61111	14.21	2.47335	2.26222	4.73541	2.87832	0.906708	1.12535	1.07416	1.08033	0	0	0	0	0	0	0	0	0	0	0	0	0.82949	0.823523	0.966744	1.19948	0.948841
35.4579	0.751398	0.83412	5.16543	1.56494	0	0	1.85313	0	1.0096	0.975387	0.98156	0	1.82731	0	3.55682	0	2.58045	0.765648	0.822597	0.75932	3.94497	1.09474	4.72769	6.22848	1.34085	0	1.62976	0	1.75739	0	0	0	0	0	0	0	0	0	1.64797	1.05307	0.793685	0.895133	0.78247	1.44456	0	0	0	0	0
35.4669	0	0	0	1.60841	0	1.70106	1.12982	0.98156	1.2838	1.0933	3.40598	0	1.86589	0	1.28611	0.771667	1.91013	3.38484	3.38576	5.39832	4.0957	2.22688	1.94609	1.69365	0	1.69407	0	0	0	0	0	0	0.70376	1.45331	0.70376	0.70376	1.40752	0.709625	0	0	0	0	0	0	0	0	0	0	0
35.4759	0	0	0	0	1.4942	2.4539	0	1.7168	0	1.81496	0	1.1575	1.1575	13.0243	3.26364	2.83037	5.13143	2.52191	2.39623	5.22727	2.36536	1.63902	0	0	0	0	1.17731	1.07082	0.763178	0.715849	0.70376	1.4603	0	0	0	0	0	0	0	0	0	0	0	0	0	0	0	0	0
35.4849	0	1.01047	2.0586	2.17888	1.03532	1.8057	0	2.57428	0.765648	0.829542	2.30152	3.76975	4.8296	4.86664	5.12222	4.55777	1.15915	1.60229	1.12787	0	0	1.39517	0.697587	4.12271	1.06737	1.0649	0	0	0	0	0	0	0	0	0	0	0	0	0	0	0	0	0	0	0	0	0	0	3.0558
35.4939	0	0	1.8057	0	3.32434	0.75932	35.0777	1.61957	3.62406	6.30081	4.45427	4.29777	1.35165	1.60198	1.27418	1.06181	2.86011	1.10842	2.22322	0.715026	3.92089	0	0	0	0	0	0	0	0	0	0	0	0	0	0	0	0	0	0	0	0	0	0	0	0	1.97238	0	0	0
35.5029	0	1.51247	0.765648	0.75932	0	5.79933	5.54617	5.18004	4.6263	3.53254	2.58328	0.763178	3.19074	4.85332	1.05564	1.05564	0	13.786	0	0	0	0	0	0	0	0	0	0	1.90674	0	0	0	0	0	0	0	0	0	0	0	0	0	0	2.87724	0	0	1.76526	1.8751	0
35.5119	1.0578	43.7831	5.58332	4.43091	6.71473	6.23682	2.19688	1.51308	2.16946	1.13029	1.33498	0	0	0	0	0	0	0	0	0	0	0	0	0	0	0	1.5102	0	0	0	0	0	0	0	0	0	0	0	1.39672	1.14531	1.32017	0	0.79636	0.855881	1.38699	0	0	0	0
35.5209	0.68524	4.02645	4.19941	1.04453	1.11249	1.18369	1.06181	0	0	0	0	0	0	0	0	0	0	0	0	0	0	0	0	0	1.5777	1.28241	0	0	0	0	0	0	0	6.58319	0	1.6295	1.7415	0	1.25427	1.67236	0.856087	0.856087	0	0	0	0	0	0	1.2964
35.5299	0	0	1.80668	1.06799	0	0	0	0	0	0	0	0	0	0	0	0	0	0	0	0	0	1.46802	1.46802	0	0	0	0	0	0	0	0	0	0	0	1.2038	1.21049	0	1.2038	0	0	0	0	0	0	0	0.900998	1.2964	1.30566	0
35.5389	0	0	0	0	0	0	0	0	0	0	0	0	0	0	0	0	0	0	0	1.45907	0	0	0	0	0	0	0	8.49214	0	0	0	1.21049	1.2038	1.2573	0	0	0	0	0	0	0	0	0.858093	1.72236	0.864267	0	0	0	0
35.5479	0	0	0	0	0	0	0	0	0	0	0	0	0	0	0	0	0	1.45907	1.66207	0	0	0	0	0	0	0	1.28719	1.35813	1.00414	0	1.21306	0	0	0	0	0	0	0	0.858093	0.864267	0.864267	0.864267	0	0	0	0	0	0	0
35.5569	0	0	0	0	0	0	0	0	13.2305	0	0	0	0	0	0	1.47646	0	0	0	0	0	0	0.875996	0.808707	0.815446	1.27371	0	0	0	0	0	0	0	0	0.858093	0.858093	0.9153	0.85192	0.858093	0	0	0	0	0	0	1.9839	0	1.84356	0
35.5659	0	0	0	0	0	1.42604	0.770638	1.26939	0	0	0	0	0	1.51864	1.46802	0	2.46753	0	2.48873	1.27567	2.27688	0.808707	0	0	0	0	0	0	0	0	0.894516	0.893076	0.864267	1.75276	0	0	0	0	0	0	0	1.50598	0	2.30286	0	0	0	0	0
35.5749	0	0	1.00826	1.25319	0.691413	0	0	0	0	0	0	1.45068	2.29993	0	1.66675	2.99612	1.33437	1.13023	0	0	0	0	0	0	0	0	2.25193	0	1.39723	0.900998	0	0	0	0	0	0	0	21.3749	0	0	3.07473	0	0	0	0	0	0	0	0
35.5839	1.47646	1.02992	0	0	0	0	0	0	0	3.23899	2.93743	0	2.63498	0	0	0	0	0	0	0	0	0	0.922913	1.17139	0.894516	0.893847	0	0	0	0	0	0	0	0	0	0	0	0	0	0	0	0	0	0	0	0	0	1.18559	1.14263
35.5929	0	0	0	0	0	1.68532	0	1.75086	3.39184	0.935723	0	0	0	0	0	0	0	0	0	1.70384	0.858093	0.894516	0	0	0	0	0	0	0	0	0	0	0	0	0	0	0	0	0	0	0	43.2615	1.22973	1.17849	1.17849	0	1.74211	0	0
35.6019	0	0	1.69468	0	1.73213	1.55846	1.50938	0.79636	0	0	0	0	0	0	0	0.85192	0.85192	0.85192	0.85192	0	0	0	0	0	0	0	0	0	0	0	0	0	0	0	0	0	0	1.24454	1.18559	0	1.38344	1.33221	0	0	0	0	0	0	0
35.6109	0	0	0	0	1.45068	0	0	0	0	0	0	0	0.858093	0.865244	0.85192	0.85192	0	0	0	0	0	0	0	0	0	0	0	0	0	0	0	0	0	0	1.30504	1.34826	1.18559	0	0	0	0	0	0	0	0	0	0	0	0
35.6199	0	0	1.45907	0	0	0	0	0	0	0.909178	1.69767	0.85192	0	0	0	0	0	0	0	0	0	0	0	0	0	0	0	0	0	0	0	1.24573	1.79767	0	0	0	0	0	0	0	0	0	0	0	0	0	0	0	0
35.6289	0	0	0	0	0	0.908715	0.85192	0.85192	0.859019	0	0	0	0	0	0	0	8.82673	0	0	0	0	0	0	0	0	0	0	0	1.34826	1.35628	0	0	0	0	0	0	0	0	0	0	0	0	0	0	0	0	0	0	0
35.6379	0	0	1.28498	1.27788	1.28498	0	0	0	0	0	0	0	0	0	0	0	0	0	0	0	0	0	0	0	1.14762	0	1.24454	1.28868	0	0	0	0	0	0	0	0	0	0	0	0	0	0	0	0	0	0	0	1.20997	1.51247
35.6469	1.3515	0	0	0	0	0	0	1.11351	0.837721	0	0	0	0	0	0	0	0	0	0	0	0	1.14083	1.31183	1.30412	0	0	0	0	0	0	0	0	0	0	0	0	0	0	0	0	0	0	0	0	1.92608	0	1.62513	0	0
35.6559	0	0	0	0	0.776451	0.716107	1.49112	0	0	0	0	0	0	0	0	0	0	0	0	1.35628	1.25195	0	0	0	0	0	0	0	0	0	0	0	0	0	0	0	0	0	0	1.49703	1.74654	0	1.84634	0	0	0	0	0	0
35.6649	0	1.07416	1.08342	1.14361	0	0	0	0	0	0	0	0	0	0	0	1.34023	1.34023	1.34023	0	0	0	0	0	0	0	0	0	0	0	0	0	0	0	0	0	0	1.81496	0	1.30741	0	0	0	0	0	0	0	0.835252	1.70214	1.2822
35.6739	0	0	0	0	0	0	0	0	0	0	0	1.45197	1.34826	0	1.23714	0	0	0	0	0	0	0	0	0	0	0	0	0	0	0	0	1.45197	1.8057	0	1.81496	0	0	0	0	0	0	1.21203	0	1.15462	1.14824	2.34355	0.914682	0.98655	0.96695
35.6829	0	0	0	0	0	0	0	0	0	1.36431	1.19269	0	0	0	0	0	0	0	0	0	0	0	0	0	0	0	0	1.52255	1.56288	0	1.46205	0	0	0	0	0	0	0	0.75932	1.57559	1.14531	2.0869	0.980017	1.16949	0.921216	5.522	2.69229	3.65667	2.55946
35.6919	0	0	0	0	0	0	2.55607	1.34826	0	0	0	0	0	0	0	0	0	0	0	0	0	0	0	1.45197	1.20997	1.57297	0	0	0	0	0	0	0	0	1.50614	0.822597	0.75932	2.81504	2.36037	1.28992	0	35.6575	2.61718	2.36737	2.01868	0	0	1.74438	0
35.7009	0	0	1.34023	0	1.45197	0	0	0	0	0	0	0	0	0	0	0	0	0	0	0	1.25396	1.74551	0	0	0	0	0	0	0	0	1.19593	0.828924	3.27799	3.40284	0.98655	2.5894	2.33877	2.93172	1.14536	1.25627	1.14207	0	0	0	0	0	1.81496	0	0
35.7099	0	0	0	0	0	0	0	0	0	0	0	0	0	0	0	0	0	1.2038	1.62513	0	0	0	0	0	0	1.52142	2.33249	2.44881	2.2525	2.59692	3.19624	0.921216	0	0	1.72236	1.72236	0	0	0	0	1.89516	4.23491	0	0	0	0	0	0	1.68023
35.7189	0	0	0	0	0	0	0	0	0	0	0	0	0	0	0	0	0	0	0	1.02246	1.17787	2.52896	2.18639	2.20285	1.11722	2.18706	0.980017	0.987733	0	1.68532	1.70384	0	1.7701	1.39147	0	1.20997	1.09453	2.84344	0	0	0	0	0	0	0	1.52188	1.21563	0	0
35.7279	0	0	0	0	0	0	0	10.4589	0	0	0	0	1.07972	1.16969	1.48052	0	1.52142	2.63941	1.93092	1.13898	2.13098	0.921216	1.36549	0.724338	1.7415	1.72262	0	1.73193	0	1.21615	1.69247	0	1.75446	0	0	0	0	0	0	0	0	0	1.5742	0	1.73162	0	0	0	9.20444
35.7369	0	0	0	0	1.58099	1.57297	1.50372	0	1.46308	1.46308	0	1.93791	0.75932	0.765493	1.53716	0.771667	1.80879	0.90748	0.836178	1.31322	1.70405	0	1.68532	0	1.69396	0	1.26399	1.88554	0	0	0	0	0	0	0	0	0	0	1.11069	12.6664	0	1.74181	0	0	0	0	0	0	0
35.7459	4.15589	0	1.56062	0	1.41431	1.36554	0	1.14824	0.899455	0.810147	0.765648	0.75932	1.01243	0.885873	0.899455	2.98074	0	1.12355	1.12355	1.16738	1.33421	0	1.07889	1.32418	0	0	0	0	0	0	0	0	0	0	1.27685	1.20689	1.09546	1.14567	0	0	0	0	0	0	0	0	0	0	0
35.7549	0	0	1.14824	0	1.14824	1.20565	1.14824	0	1.32881	8.5336	0.999771	2.01889	1.2038	1.136	1.17972	0	1.39147	1.82422	0	1.2038	0	0	0	0	0	0	0	0	4.21505	0	0	1.67143	1.20689	0	0	0	0	0	0	0	0	0	0	0	0	0	0	0	0
35.7639	1.1575	1.14824	0	0.893076	0.956867	0.893076	1.02704	2.05058	1.1112	1.1112	2.32735	0	1.2038	1.25751	2.17795	0	0	0	0	0	1.487	0	0	0	3.45532	0	0	1.15441	1.20689	0	1.73162	0	0	0	0	0	0	0	0	0	0	0	0	0	0	0	0	0	0
35.7729	0	0	3.38659	1.10503	1.1112	1.1112	0	1.38437	1.2038	1.20997	0	0	0	0	0	0	0	0	5.13549	1.16882	0	0	0	1.19979	1.18405	0	1.78229	0	0	0	0	0	0	0	0	0	0	0	0	0	0	0	0	0	0	0	0	0	0
35.7819	0	0	0	1.36122	1.20997	1.56494	0	0	3.69212	1.27839	1.22726	0	1.21862	1.04453	0	0	0	0	0	1.5742	1.5742	0	1.26811	0	0	0	0	0	0	0	0	0	0	0	0	0	0	0	0	0	0	0	0	0	0	0	0	0	0
35.7909	0	3.40151	0	1.9446	0.957484	0	0	0	0	0	0	0	0	0	0	1.11722	1.04329	1.13219	0	0	0	0	0	0	0	0	0	0	0	0	0	0	0	0	0	0	0	0	0	0	0	0	0	8.9538	0	0	0	0	0
35.7999	0	0	0	0	0	0	0	0	0	0	0	1.16316	1.03712	1.04329	1.09963	0	0	0	0	0	0	0	0	0	0	0	0	0	0	0	0	0	0	0	9.07444	0	0	0	0	0	0	0	0	0	0	0	0	0	0
35.8089	0	0	0	0	0	0	0	0	0	1.58346	1.09319	0	0	0	0	0	0	0	0	0	0	0	0	0	0	0	0	0	0	0	0	0	0	0	0	0	0	0	0	0	0	0	0	0	0	0	0	0	0
35.8179	0	0	0	0	1.15915	1.05564	1.05199	1.31183	0	0	0	0	0	0	0	0	0	0	0	0	0	0	0	0	0	4.55541	2.71956	0	0	0	0	0	0	0	0	0	0	0	0	0	0	0	0	0	0	0	0	0	0
35.8269	0	1.06181	1.05564	1.06444	0	0	0	0	0	0	0	0	0	0	0	0	0	0	0	0	5.31128	1.09474	1.02426	0.962011	0	0	0	0	0	0	0	0	0	0	0	0	0	0	0	0	0	0	0	0	0	0	0	0	0
35.8359	0	0	0	0	0	0	0	0	0	0	0	0	0	0	0	0	0	0	8.19083	0	0	0	0	0	0	0	0	0	0	0	0	0	0	0	0	0	0	0	0	0	0	0	0	0	0	0	0	0	0
35.8449	0	0	0	0	0	0	0	0	0	0	0	0	0	0	0	0	0	0	0	0	0	0	0	0	0	0	0	0	0	0	0	0	0	0	0	0	0	0	0	0	0	0	0	0	1.94254	0.950693	0.94452	0.980788	0
35.8539	0	0	0	0	0	0	0	0	0	0	0	0	0	0	0	0	0	0	0	0	0	0	0	0	0	0	0	0	0	0	0	0	0	0	0	0	0	0	0	0	0.958616	0.950693	0.996736	0.938347	0	0	0	0	0
35.8629	0	1.54642	1.55568	0	1.55568	0	1.55568	1.54642	0	1.55568	1.55568	0	1.55568	1.55568	0	0	0	0	0	0	0	0	0	0	0	0	0	0	0	0	0	0	0	0	0	0.950693	0.94452	0.956867	1.00471	1.00471	0	0	0	0	0	0	0	0	0
35.8719	0	0	0	0	0	0	0	0	0	0	0	0	0	0	0	1.55568	1.59889	0	1.55568	0	1.54642	1.55501	0	1.55568	1.06531	1.03954	1.03954	1.08033	1.05672	1.06531	1.03095	1.42604	2.08288	1.96929	0.950693	0	0	0	0	0	0	0	0	0	0	0	0	0	0
35.8808	0	0	0	0	0	0	0	0	0	0	0	0	0	0	0	0	0	0	0	0	0	0	0	0	0	0	0	1.41678	1.42604	0	1.42604	0	0	0	1.03712	1.03712	1.03712	1.03712	1.03712	1.08033	1.04576	1.03712	1.03712	1.03095	1.03095	1.03095	1.03095	1.03712	1.03712
35.8898	0	1.58346	0	1.58346	1.36353	0	1.26811	1.36354	37.2839	1.17	1.62745	0	1.5742	0	1.10194	17.5348	0	0	0	0	0	0	0	1.43396	1.45613	0	1.41678	0	0	0	0	0	0	0	0	0	0	0	0	0	0	0	0	0	0	0	0	0	0
35.8988	0	0	0	0	0	0	0	0	0	0	0	0	0	0	0	0	0	0	0	1.45444	1.40752	0	1.41678	0	0	0	0	0	0	0	0	0	0	0	0	0	0	0	0	0	0	0	0	0	0.947349	1.19269	1.0294	1.20843	0
35.9078	0	0	0	0	0	0	0	0	0	0	0	0	0	0	0	1.40752	1.40752	1.41678	0	0	0	0	0	0	0	0	0	0	0	0	0	0	0	0	0	0	0	0	0	0	0	0	0	0	0	0	0	0	0
35.9168	0	0	0	0	0	0	0	0	0	1.40752	1.389	0	1.389	1.40752	0	0	0	0	0	0	0	0	0	0	0	0	0	0	0	0	0	0	0	0	0	0	0	0	0	0	0	0	0	0	0	0	0	0	0
35.9258	0	0	0	0	0	1.39826	1.39826	0	1.39826	0	0	0	0	0	0	0	0	0	0	0	0	0	0	0	0	0	0	0	0	0	0	0	0	0	0	0	0	0	0	0	0	0	0	0	0	0	0	0	0
35.9348	0	1.39826	1.4353	0	1.39826	0	0	0	0	0	0	0	0	0	0	0	0	0	0	0	0	0	0	0	0	0	0	0	0	0	0	0	0	0	0	0	0	0	0	0	0	0	0	0	0	0	0	0	0
35.9438	0	0	0	0	0	0	0	0	0	0	0	0	0	0	0	0	0	0	0	0	0	0	0	0	0	0	0	0	0	0	0	0	0	0	0	0	0	0	0	0	0	0	0	0	0	0	0	0	0
35.9528	0	0	0	0	0	0	0	0	0	0	0	0	0	0	0	0	0	0	0	0	0	0	0	0	0	0	0	0	0	0	0	0	0	0	0	0	0	0	0	0	0	0	0	0	0	0	0	0	0
35.9618	0	0	0	0	0	0	0	0	0	0	0	0	0	0	0	0	0	0	0	0	0	0	0	0	0	0	0	0	0	0	0	0	0	0	0	0	0	0	0	0	0	0	0	0	0	0	0	0	0
35.9708	0.771667	0	0	0	0	0	0	0	0	0	0	0	0	0	0	0	0	0	0	0	0	0	0	0	0	0	0	0	0	0	0	0	0	0	0	0	0	0	0	0	0	0	0	0	0	0	0	0	0
35.9798	0.778097	0.829284	1.21203	1.20565	1.21841	0	3.76368	0	0	34.2558	0	0	0	0	0	0	0	0	0	0	0	0	0	0	5.77824	0	1.91214	0	0	0	0	0	0	0	0	0	0	0	0	0	0	0	0	39.7702	0.987733	1.42604	1.04947	1.08033	0
35.9888	0	1.0186	1.13178	0	2.01868	0.785042	0.848833	1.13178	1.0186	1.41472	0.679067	0.907943	0	2.50123	0	0	0	0	4.5925	0	0	0	0	0	0	0	0	0	0	0	4.59867	0	0	0	0	0	0	0	0	0	0	0	0	0	0	5.32923	0	1.70384	0
35.9978	0	0	0	0	0	0	0	0	0	0	0	0	0	0	0	0	0	0	0	0	0	0	0	0	0	0	0	0	0	0	0	0	0	0	0	0	0	0	0	0	2.13474	0	0	3.2373	0	0	1.22767	0	34.8127
36.0068	0	0	0	0	0	0	0	0	0	0	0	0	0	0	0	0	0	0	0	0	0	0	0	0	0	0	0	0	0	0	0	0	0	0	0	0	0	0	3.67159	0	0	0	0	0	0	0	0	0	0
36.0158	0	0	0	0	0	0	0	0	0	0	0	0	0	0	0	0	0	0	0	0	0	0	0	0	0	0	0	0	0	0	0	1.18621	1.18621	0	2.41563	0	0	0	0	0	0	0	0	0	0	0	0	0	0
36.0248	0	0	0	0	0	0	0	0	0	0	0	0	0	0	0	0	0	0	0	0	0	0	0	0	0	0	1.12972	1.12972	0	1.12972	1.12972	0	0	0	0	0	0	0	0	0	0	0	0	0	0	0	0	0	0
36.0338	0	0	0	0	0	0	0	0	0	0	0	0	0	0	0	0	0	0	0	0	0	0	1.68532	1.70399	0	1.86404	0	0	0	0	0	0	0	0	0	0	0	0	0	0	0	0	0	0	0	0	0	0	0
36.0428	0	0	0	0	0	0	0	0	0	0	0	0	0	0	0	0	0	1.7878	1.67606	0	1.67606	0	0	0	0	0	0	0	0	0	0	0	0	0	0	0	0	0	0	0	0	0	0	0	0	0	0	0	0
36.0518	0	0	0	0	0	0	0	0	0	0	2.41316	0	2.27688	2.9009	1.01088	3.42301	0	1.13023	0.876099	52.2315	0	0	0	0	0	0	0	0	0	0	0	0	0	0	0	0	0	0	0	0	0	0	0	0	0	0	0	0	0
36.0608	1.35813	0	1.0186	1.62976	0.882787	1.0186	2.19832	2.20481	2.27734	2.22302	0	0	0	0	0	0	1.53716	1.28097	0	1.07601	1.02477	1.02477	1.02477	1.0186	1.0186	1.0186	1.05039	1.05039	1.02477	1.0186	1.02477	1.02477	1.0186	1.06747	1.53716	0	1.55501	1.53716	0	1.57986	1.5279	0	1.5279	1.53639	0	1.53716	1.53716	0	1.53716
36.0698	1.0186	2.15156	1.01243	2.14215	2.19863	2.13597	1.01243	1.01243	1.01243	1.01243	1.06305	1.5279	0	1.5279	1.63964	0	0	0	0	0	0	0	0	0	0	0	0	0	0	0	0	0	0	0	0	0	0	0	0	0	0	0	0	0	0	0	0	0	0
36.0788	0	0	0	0	0	0	0	0	0	0	0	0	0	0	0	0	0	0	0	0	0	0	0	0	0	0	0	0	0	0	0	0	0	0	0	0	0	0	0	0	2.23475	0	1.03954	22.8046	2.31814	3.66603	4.10799	1.09309	3.85545
36.0878	0	0	0	0	0	0	0	0	0	0	0	0	0	0	0	0	0	0	0	0	0	0	1.90885	0	2.12301	0	1.33154	0	1.46997	1.5636	0	1.46061	2.56687	3.97815	4.23738	2.68699	4.61951	4.10707	2.778	5.3263	2.06189	3.24537	2.07666	1.03095	0	0	0	0	0
36.0968	1.4691	1.5296	1.47234	0	1.02416	0.969213	0.975387	0.98156	0	0	0	0	0	0	0	0	0	0	0	1.03712	1.03712	1.04576	2.16931	2.07424	2.54959	1.08033	2.63884	5.00009	1.71989	1.55568	0	3.20519	1.55568	0	0	0	0	0	1.17479	1.33612	1.53078	0	3.3978	0	0	1.61088	0	1.69005	0
36.1058	0	2.01745	0	1.50408	0	1.26533	2.54835	0	2.52798	2.35389	8.847	3.05158	3.09284	5.15931	4.30528	2.01868	5.12263	5.02067	14.3525	1.59889	0	1.56432	0	0	0	0	0	1.58346	1.46925	0	1.27557	1.31075	1.58346	0	1.36354	1.12375	1.48654	0	0	0	0	0	0	0	0	0	1.10914	2.15449	3.21785
36.1148	3.41689	2.06189	3.15056	3.15056	3.25366	2.77923	2.06807	4.25152	1.54642	1.03712	1.58938	1.54642	0	0	0	0	1.10842	1.05564	2.38399	4.53647	3.28246	11.3614	4.4734	0	1.11069	9.85598	0	0	0	0	0	0	0	0	0	1.81496	0	4.26269	2.50113	2.9061	2.54326	4.32082	0.98655	4.48693	2.28166	3.21507	1.05008	0.829696	1.12375
36.1238	0	0	0	0	0	0	0	0	0	0	0	0	0	0	1.10842	1.1612	1.74181	0	0	0	0	0	0	0	1.21615	0.980017	3.20087	3.54308	3.39626	3.00436	3.08842	2.7459	4.43338	36.6782	3.36591	4.49851	0.914682	13.7709	3.15581	0	0	0	0	0	0	0	6.35236	0	0
36.1328	0	0	0	0	0	0	1.16316	1.36431	1.26677	0	1.35628	1.90242	0	2.60618	3.08409	1.4353	4.2915	3.61366	5.4918	2.42571	4.04405	4.03556	5.5205	3.53655	1.9446	2.47381	1.51926	0	2.08412	0	0	2.49907	0	2.20105	0	1.79181	0	0	0	0	0	0	0	0	0	0	0	0	0
36.1418	0	2.64682	1.74037	2.44341	3.66351	5.02509	5.42332	3.36941	5.18699	4.77682	1.77504	4.72404	5.34508	0.932173	2.3613	1.0186	0	0	0	0	0	0	0	0	0	0	0	0	0	0	0	0	0	0	0	0	0	0	0	0	0	1.07807	0	0	0	0	0	0	0
36.1508	1.11943	2.34278	3.69206	0.926	0.932173	0	0	0	0	0	0	0	0	0	0	0	0	0	0	0	0	0	0	0	0	0	0	0	1.57986	1.5457	0	1.53716	1.54642	0	1.59889	1.5884	0	1.53716	0	1.53716	1.53716	0	1.53716	1.5884	0	1.53716	1.07601	3.43109	1.87551
36.1598	0	0	0	0	0	0	0	0	0	0	1.56082	0	1.53639	1.12046	0	1.0186	1.0186	1.06305	1.0186	1.0186	1.06747	1.02477	1.02477	1.02477	1.59694	1.02477	1.12725	0	0	0	0	0	0	0	0	0	0	0	0	0	0.765493	1.53099	0.822905	0.828924	1.52497	2.45375	1.97547	0.778097	3.39734
36.1688	1.05657	1.00625	1.00625	1.00625	1.00625	1.01243	1.07148	1.56082	0	1.5777	0	0	0	0	0	0	0	0	0	0	0	0	0	0	0	0	0.771667	0.77784	1.54951	2.67773	0	2.27976	2.28943	2.61132	2.78541	1.1575	13.6032	0.822905	0.765493	0.765493	0	0	0.808038	1.41987	0	0	0	0	0
36.1778	0	0	0	0	0	0	0	0	0	0	0	0	0	0	0	0	0	0.965818	0.90748	1.16676	1.16676	1.15462	0.893076	0.765493	1.66551	0.765493	0	0	0	0	0	0	0	0	1.1629	1.78255	0	1.17849	1.12725	1.33221	2.06426	2.90548	1.17988	0	1.16429	1.21491	1.21491	2.92369	1.10523
36.1868	0	0	0	0	0	0	0	0	1.82283	0.77784	0.913962	0.784013	0.921884	1.047	0.77784	2.14554	0	1.16558	1.19912	1.16429	1.01243	1.11367	0	1.16429	1.22232	1.22232	1.73162	0	1.12046	1.12046	1.12046	2.10974	5.88735	0	0	0	1.21183	1.21496	3.12221	3.06599	15.1545	1.1612	1.21399	1.48592	4.47526	2.66673	1.48592	4.06756	2.1298
36.1958	0	1.10688	2.29617	2.05824	4.99603	1.0436	1.14299	0	2.51625	2.57058	2.21129	4.04045	2.72738	4.82508	1.15441	2.78479	3.29378	1.14361	3.43546	4.02532	3.94311	6.61133	5.90356	3.88472	5.20021	3.58115	5.92609	5.40666	5.4455	4.06427	5.66038	4.51219	3.93041	2.72419	2.66426	7.54654	4.36686	3.61912	3.62308	2.17507	2.40683	3.66984	2.18418	2.36284	1.39826	0.971014	0.932173	0	0
36.2048	2.58097	3.80457	5.15417	5.49344	0.913653	6.31784	6.30045	3.39302	4.26608	3.6881	2.71683	2.43538	4.21459	2.44973	2.73602	4.30621	2.44629	2.68494	1.50845	1.43288	0	0	0	0	0	0	0	0	0	0	1.52327	0	0.864267	0.858505	0.996788	0	0	0	0	0	0	1.08311	2.18999	2.41403	1.59272	1.6295	3.22248	1.62019	19.2749
36.2138	1.48546	0	1.45958	1.45907	0	0	0	0	0	0	0	0	1.72956	0.865244	0.858093	0.858093	0.858093	0.885873	0.90748	0.950693	2.82986	0.913962	1.60754	3.05194	0.95023	2.45277	3.44107	0.876613	2.56574	2.37159	2.18104	3.49946	1.10997	3.24753	21.8165	1.76341	1.04947	2.2579	2.23732	2.13597	2.226	1.05564	0	0	0	0	0	0	0
36.2228	0	0.85192	2.4147	1.9446	3.11002	3.11563	3.43124	3.46941	2.14791	3.49025	2.39129	3.08281	2.14446	2.11745	2.14446	2.15346	2.17867	2.88233	1.03712	17.0711	0	1.63851	1.10734	1.10734	1.13435	0	1.11634	1.91173	1.90591	1.89964	0	0	0	0	0	0	0	0	0	0	0	0	0	0	0	0	0	0	0
36.2318	1.08033	2.64219	1.08651	0	0	0	0	0	0	0	0	0	2.11313	0	5.54211	0	0	0	0	0	0	0	0	0	1.04864	0.802225	1.7594	0	0	0	0	0	0	0	0	0	0	0	1.82731	0	1.31585	1.31585	0	1.33375	1.36122	1.3248	0	1.3427	1.3427
36.2408	0	0	0	0	0	0	0	0	0	0	0	0	1.0186	0.889577	0.746973	0.875996	1.49395	1.0186	1.03218	0	0.998228	1.90617	2.0176	1.87201	1.41112	1.19958	0.95023	0.808707	0.801967	0.808707	1.14361	0.996479	1.27068	1.2038	1.07673	1.27371	0	1.09175	1.46462	1.00317	0.929601	1.09175	1.26399	0	1.06336	1.48469	0.930013	1.09175	0.932173
36.2498	1.4779	1.11526	0.964738	1.3	1.09474	0.992106	0.916843	0.950693	1.0186	1.0186	1.02539	1.0186	0	0	0	0	0	0	0	0.756542	0.768271	0.8797	0	0	0	0	0	0	0	0	0	0	0	0	0	0	0	0	0	0	0	0	0.932173	1.86435	0.971014	0.939941	0.939941	0.978782	0.996479
36.2588	0	0	0	0	0	0	0	0	0	0	0	0	0	0	0	0	0	1.29609	0.999823	0	0	0	0	0	0	0	0	0	0	0	0	0	0	0	1.4371	0	1.39826	1.45264	0	2.2012	2.21607	0.932173	1.22278	1.26677	1.19814	1.11722	1.82782	0	1.26811
36.2678	0	0	0	0	0	0	0	0	0	0	0	1.08033	1.14335	1.12535	1.72853	0.932482	6.60238	0	0	0	0	1.08033	1.18158	30.9985	0	1.16316	1.19814	1.20689	1.39826	2.64836	2.54599	1.20689	2.58714	2.86597	0	1.67915	0	1.32835	1.30309	0	0	0	0	0	0	0	0	0	0
36.2768	4.24293	0	0	0	1.24238	0	1.95571	1.85817	1.6205	2.57196	1.26677	1.4691	0.774136	2.62444	1.00286	1.73162	1.30309	0	1.11069	1.73162	1.15441	1.39826	2.49094	2.5964	1.25936	1.389	1.389	0	0	0	0	0	0	0	0	0	0	0	0	0	0	0	0	0	0	0	0	0	0
36.2858	0	1.22818	1.22993	1.22109	1.22109	0	1.37151	0	0	0	1.70343	0	1.17293	0.938347	0.938347	1.00985	0.932173	0.978782	1.39826	1.44487	0	0	0	0	0	0	0	0	0	0	0	0	0	0	0	0	0	0	0	0	10.9721	0	0	0	0	0	0	0	0
36.2948	0	0	1.03712	1.03712	2.07115	1.96312	1.96929	3.60759	2.75331	2.93532	1.98941	1.97547	2.01431	1.09546	1.04329	1.03712	1.03712	1.04329	1.04329	1.04329	1.04329	0	1.03712	1.03712	1.03712	1.03712	1.03712	1.04329	1.14762	0	1.65075	0	0	0	0	0	0	0	0	0	0	0	0	0	0	0	0	0	0
36.3038	4.40159	2.68591	2.39999	3.96194	3.3407	2.39726	3.23848	2.47036	0.83412	2.44279	0.847907	2.46347	2.89776	4.56996	3.73482	4.2847	2.04348	3.07591	2.44814	2.3934	1.11943	2.82816	0.84729	1.9358	2.50432	2.39834	0	1.59102	1.60044	0	1.58346	18.3344	1.58346	3.15725	1.59889	1.59272	3.13914	1.14083	2.67321	1.03712	2.66379	2.62058	1.19418	0	1.54642	0	1.55568	1.59797	0
36.3128	0	0	1.01166	1.84171	0	0	0	0	0	0	0	0	0	0	0	0	0	0	0	0	0	0	0	0	0	0	0.87507	0.86118	1.39229	0.986499	0.90285	0.90285	1.02786	1.02848	1.22926	0.826455	1.09731	0.826455	0.98619	1.10426	0.98619	0.8334	1.77792	4.24895	4.2346	2.40991	2.41686	2.25018	3.50306
36.3218	0	0.887417	0	0	0	0	0	0	0	0	0	0	0	0	0	0	11.5183	0	1.21306	0	0	0	4.6763	0	0	0	0	0	0	1.25843	1.27459	0.938347	1.02436	1.45444	0	1.17293	0.991746	0.938347	0.938347	1.03897	0.94452	0.94452	19.001	1.42851	1.22474	1.15107	0	1.1112	1.11737
36.3308	0.882787	2.77491	2.61544	1.81239	0.919569	2.82276	1.69149	1.68532	1.68532	3.37681	1.68532	1.68532	1.81908	1.95432	1.68532	2.48785	2.57593	1.67915	3.13605	1.95283	4.0887	3.6292	1.27068	4.12538	3.23817	2.30147	6.7668	4.13598	2.66842	2.18433	0.869411	4.17122	2.59743	2.82085	6.93775	2.13289	2.20028	2.58812	0	7.37199	4.62537	2.14215	2.59661	1.09175	1.35196	3.87721	1.13692	3.62632	31.883
36.3398	1.0791	1.07128	1.55609	0	1.21985	1.59519	0	2.58045	3.7253	0.938347	0.838956	1.17293	5.12232	12.9572	0	0	2.5002	0	0	0	0	0	0	0	0	0	0	0	0	0	0	0	0	0	0	0	0	0	0	0	0	0	0	0	0	0	0	0	0
36.3488	1.19145	1.19145	1.19145	1.19145	1.19145	0	0	0	0	0	0	0	0	0	0	0	0	0	0	0	0	0	0	0	0	0	0	0	0	0	0	0	0	0	0	1.7878	1.82731	0	1.77792	0	1.83718	0	1.30381	1.19516	1.18528	1.22479	0	1.31369	1.18528
36.3578	0	0	0	0	0	0	1.18528	1.19763	1.19763	1.19763	18.2684	0	1.25396	1.19763	1.2038	1.2038	1.2038	0	1.19763	1.19763	1.19763	1.19763	1.35731	0	1.8964	0	1.34038	17.4323	1.19145	1.19145	0	1.19145	1.19145	1.53896	0	0	0	0	0	0	0	0	0	0	0	0	0	0	0
36.3668	0	0	0	0	0	0	0	0	0	0	0	0	0	0	0	0	0	0	0	0	0	0	0	0	0	0	0	0	0	0	0	0	0	0	0	0	0	0	0	0	0	1.65939	1.19109	1.13404	0	1.19269	1.71125	0	1.6258
36.3758	0	0	1.69782	1.14361	1.1503	1.1326	1.1326	1.11249	0	1.78255	0	1.81712	1.24238	0	1.7097	0	1.70153	1.7203	0	1.12272	1.1291	1.11367	1.13821	1.17463	1.24748	0	1.69314	1.19516	1.13821	0	1.20421	1.13178	1.14335	0	1.73841	1.24948	1.17936	1.13682	1.14335	1.09319	0	0	0	0	0	0	0	0	0
36.3848	0	0	0	0	0	0	0	0	0	0	0	0	0	0	0	0	0	0	0	0	0	0	0	0	0	0	0	0	0	0	0	0	0	0	0	0	0	0	0	0	0	0	0	0	0	0	0	0	0
36.3938	0	0	0	0	0	0	0	0	0	1.2038	1.03198	0.910567	1.09582	0	0	0	0	0	0	0	0	0	0	11.8574	0.995553	0	1.14361	1.20982	0.82949	1.25915	0.762407	0.82949	1.2038	1.08013	1.07416	0.763178	0	2.01148	1.00872	0.828256	1.43098	1.0615	0.70376	1.28436	0	0	0	3.90067	0
36.4028	1.00625	2.42982	0	1.01243	0	0	10.2002	0	1.61618	1.17252	1.6241	0	1.22798	1.50074	0	1.15565	1.05255	0	0	0	0	0	0	0	0	0	0	0	0	0	0	0	0	0	0	0	0	0	0	0	0	2.74837	0	0	1.268	2.31253	0.932173	0.971014	0.919827
36.4118	1.5992	0.938347	1.96189	2.01004	3.47332	4.40061	0	3.51793	3.88951	1.04458	17.1986	2.62181	1.14824	2.52443	3.0524	0	2.48657	3.44318	2.89015	2.89982	3.04716	3.0327	3.04021	2.60823	21.3695	1.87052	2.00572	2.03658	2.23567	2.48106	0	3.00065	2.03705	2.60432	0.932173	2.06004	2.31253	2.17348	1.0311	2.56507	1.66865	2.54979	3.03018	1.11768	2.2152	1.21877	0	1.21923	1.21923
36.4208	0	1.25854	1.24748	1.42048	0	1.91219	0	0	0	0	0	0	0	0	0	0	0	0	0	0	0	1.14083	1.08898	1.75261	0	1.12545	12.549	0	1.80416	1.14083	1.24454	0	1.7736	1.24326	0	1.26065	1.30412	3.39142	0	3.00749	1.24454	1.19269	1.14947	1.24454	1.05518	2.31418	2.09806	2.9346	1.67308
36.4298	0	1.2359	1.2964	1.67796	0	1.19269	3.03913	1.24454	1.41246	1.13219	2.4965	3.56695	0	2.43291	2.98393	1.18837	3.02555	1.18405	3.00292	1.31842	1.19269	1.38036	1.1149	1.92011	0	1.84932	0	1.59226	0	1.46925	1.09962	1.31955	0	1.28302	2.47381	1.27418	1.22993	3.39225	1.47769	1.28302	1.44116	2.82199	1.3427	1.23528	1.18158	8.30874	3.07082	3.5046	2.71195
36.4388	0	0	0	0	0	0	0	1.12031	0	0	0	0	0	0	0	0	2.78618	18.2457	1.91378	1.57826	2.14482	2.16427	2.10819	2.12517	1.60923	2.15501	2.51764	1.92073	2.3719	0.88896	14.7018	3.36138	1.96189	3.24712	3.33123	20.2301	4.87066	2.45555	1.90879	3.85895	2.64836	4.0352	3.11383	4.03649	5.07026	4.02877	0	2.27858	2.80928
36.4478	0	1.40196	3.82083	3.93133	1.98936	3.28771	2.69358	3.21939	4.15476	2.00067	2.97735	4.1403	1.78409	4.17564	1.8396	2.84899	1.27428	1.72936	1.08651	1.15642	1.09885	1.13821	1.09268	1.09268	1.09268	1.08651	1.08651	0	1.08033	2.76005	2.32477	1.22633	1.46848	2.69373	2.52536	1.06799	1.80287	1.06305	1.06305	1.2075	1.20843	0	1.04329	1.03712	1.09546	1.03095	1.03095	1.04329	1.03712
36.4568	1.17787	0	1.21111	1.27603	1.12982	1.70693	0	1.71439	0	1.17113	2.60515	3.98319	0	4.36799	4.61174	1.1896	2.71133	4.45519	2.37442	2.89694	3.83585	1.11357	4.58812	1.40011	2.95667	4.10017	2.78469	3.08425	2.21499	2.83104	2.217	2.15974	1.17787	1.40011	1.02416	2.95296	2.22549	2.78582	1.09546	2.13397	2.12332	2.6158	1.0862	0	1.12555	1.60568	1.09407	1.03218	1.59519
36.4658	0	2.54382	2.30898	2.44917	0	2.49927	1.85612	2.20388	1.29542	2.74343	1.12895	0	0	0	0	0	0	0	1.08311	1.06799	1.07416	0	1.07416	1.06799	1.12139	1.06181	1.06799	1.07416	1.10359	1.08311	1.08311	1.06181	1.06799	1.06181	1.07416	0	1.12139	1.06181	1.04947	1.04947	1.04947	1.04947	1.04329	1.09546	0	1.5742	1.62667	0	1.56494
36.4748	0	0	0	0	0	0	0	0	0	0	0	1.62976	1.09556	1.13178	1.08651	1.08651	1.08033	1.07416	0	0	1.86682	1.19418	1.03712	1.177	0	1.65811	1.32367	0	1.69088	1.69088	0	1.08455	1.177	3.33916	1.2501	2.83341	1.22232	2.56142	0.993907	2.72187	2.56708	0	1.37511	1.04535	1.47234	2.02923	0	0.993907	2.29072
36.4838	1.31369	1.60754	1.6668	2.9951	7.69336	0	4.69729	7.45399	2.43157	3.99301	2.80578	2.84719	5.89054	4.02182	3.80257	2.96937	3.87721	10.8279	4.80908	5.38752	4.4965	2.26345	2.60206	1.99476	4.57866	9.87661	0	2.79261	1.66207	10.648	1.71269	4.67095	4.12101	3.49565	3.58501	2.93527	2.56903	2.79138	2.79282	3.73229	2.88264	2.51718	2.05922	3.99343	2.47967	2.36902	1.77175	1.21491	2.32164
36.4928	0	1.55012	2.76102	1.02416	2.0693	2.12388	2.01806	3.50769	4.02949	2.03658	3.90679	1.01243	7.47786	2.09399	2.71858	1.96497	2.01919	1.05934	1.05934	0.926926	1.0223	1.49467	0	2.6711	0.908818	1.89521	2.6606	2.194	2.16931	2.58601	1.02632	2.50967	1.10158	0	0	0	0	0	0	0	0	0	0	0	0	1.50012	1.54884	0	0.901307
36.5018	1.0436	1.0436	1.09654	1.13435	1.53515	0	1.08898	0	0	0	0	0	0	0	0	0	0	0	0	0	0	0	0	0	0	0	0	0	0	0	0	0	0	0	1.09474	1.15812	1.02632	1.10158	1.16316	1.09474	0.958204	1.10986	0.896162	0.965355	0.971991	0.965098	2.06704	0.901307	0
36.5108	0	0	0	0	0	0	0	0	0	0	2.98789	0	0	0	0	0	0	0	0	0	0	0	0	0	0	0	0	0	0	0	0	0	0	0	0	0	0	0	0	0	0	0	0	0	0	1.80261	0	1.10297	0.9723
36.5198	0	0	0	0	0	0	0	0	0	0	0	0	0	0	0	0	0	0	0	0	0	0	0	0	0	0	0	0	0	0	0	0	0	0	0	0	0	0	0	0	0	0	31.5173	0.938861	3.00775	0	2.0835	0	0
36.5288	49.7198	1.12668	1.70384	0	1.73162	1.6668	0	1.66675	0	1.7131	0	1.65754	1.71279	0	1.65754	0	1.65754	1.65754	0	1.64828	0	1.63902	1.63902	0	1.63902	0	1.63902	1.63902	0	1.63902	1.63902	0	1.62976	0	1.62976	1.6205	0	1.6205	0	1.61124	1.61124	1.08908	2.51255	0	1.61124	1.66495	0	1.61124	3.34152
36.5378	0	0	0	0	0	0	0	0	0	0	0	0	0	0	0	0	0	0	0	0	0	0	0	0	0	0	0	0	0	0	0	0	0	0	0	0	0	0	0	0	1.3427	0	0	0	0	0	0	0	0
36.5468	0	0.491757	0	0	0	4.01534	0.915042	0	0	0	0	0	0	0	0	0	0	0	0	0	0	0	15.4598	0	0	0	0	0	0	0	0	0	0	0	0	0	0	0	0.908818	1.42475	0	0	0	0	0	0	0	0	0
36.5558	0	0	0	0	0	0	0	0	0	0	0	0	0	0	0	0	0	0	0	0	0	0	0	0	0	0	0	0	0	0	0	0	0	0	0	0	0	1.88523	0	0	0	0	0	0	0	0	0	0	1.74088
36.5648	0	0	0	0	0	0	0	0	0	0	0	0	0	0	0	0	0	0	0	0	0	0	0	0	0	0	0	0	0	0	0	0	0	0	0.90748	0.90748	0.901307	0	0	0	0	0	0	0	0	0	0	1.74088	2.66379
36.5738	0	0	0	0	0	0	0	0	0	0	0	0	0	0	0	0	0	0	0	0	0	0	0	0	0	0	0	0	0	0	0	0	0	1.81496	0	0	0	0	0	0	0	0	0	0	0	1.74088	5.82855	2.22466	6.42479
36.5828	0	0	0	0	0	0	0	0	0	0	0	0	0	0	0	0	0	0	0	0	0	0	0	0	0	0	0	0	0	0	0	0.90748	0.915042	0	0	0	0	0	0	0	0	0	0	0	5.94353	4.37864	2.31238	0	0
36.5918	0	0	0	0	0	0	0	0	0	0	0	0	0	0	0	0	0	0	0	0	0	0	0	0	0	0	0	0	0	0.990666	0.998228	0	0	0	0	0	0	0	0	0	0	1.73162	1.75055	17.242	3.97727	0	0	0	0
36.6008	0	0	0	0	0	0	0	0	0	0	0	0	0	0	0	0	0	0	0	0	0	0	0	0	0	0	0	0	1.36878	0	0	0	0	0	0	0	0	0	0	1.74088	3.26693	0.926	3.14223	1.64828	0	0	0	0	0
36.6098	0	0	0	0	0	0	0	0	0	0	0	0	0	0	0	0	0	0	0	0	0	0	0	0	0	0	0	1.36122	0	0	0	0	0	0	0	0	0	1.78924	1.98349	0	5.67298	4.45164	0	0	0	0	0	0	0
36.6188	0	0	0	0	0	0	0	0	0	0	0	0	0	0	0	0	0	0	0	0	0	0	0	0	0	1.36878	1.39903	0	0	0	0	0	0	0	0	0	1.73162	2.55946	2.60396	1.99676	2.20882	0	0	0	0	0	0	0	0
36.6278	0	0	0	0	0	0	0	0	0	0	0	0	0	0	0	0	0	0	0	0	0	0	0	0	1.36122	0	0	0	0	0	0	0	0	1.51843	1.21213	1.02539	3.64227	3.32743	2.35111	0	0	0	0	0	0	0	0	0	0
36.6368	0	0	0	0	0	0	0	0	0	0	0	0	0	0	0	0	0	0	0	0	0	1.36122	1.39903	0	0	0	0	0	0	0	0	0	1.84727	0	1.76866	3.60893	2.73787	0	0	0	0	0	0	0	0	0	0	1.1112	1.1112
36.6458	0	0	0	0	0	0	0	0	0	0	0	0	0	0	0	0	0	0	0	0	1.36122	0	0	0	0	0	0	0	0	0	1.80858	0	3.18544	1.4816	2.81813	2.76504	0	0	0	0	0	0	0	0	0	7.82007	8.02791	1.2609	13.9431
36.6548	0	0	0	0	0	0	0	0	0	0	0	0	0	0	0	0	0	0	1.36122	1.36122	0	0	0	0	0	0	0	0	1.17026	1.17993	0	4.90595	3.18544	1.6668	0	0	0	0	0	0	0	0	0	2.78212	2.81236	1.19454	2.65145	0.728453	1.08033
36.6638	0	0	0	0	0	0	0	0	0	0	0	0	0	0	0	0	1.36122	0	0	0	0	0	0	0	0	0	1.17993	0	1.30381	5.41926	2.79312	1.71125	1.6668	0	0	0	0	0	0	8.25406	1.16676	0	3.35459	0	2.71117	0.728453	1.08033	1.12535	0
36.6728	0	0	0	0	0	0	0	0	0	0	0	0	0	0	0	1.37048	0	0	0	0	0	0	0	0	1.15441	1.16403	0	2.09893	2.56193	3.12494	0	0	0	0	0	0	0	0	1.17648	1.16676	1.92927	1.90756	2.24709	0.783087	1.08033	1.08033	0	0	0
36.6818	0	0	0	0	0	0	0	0	0	0	0	0	0	1.37974	1.37048	0	0	0	0	0	0	0	1.15441	1.21213	0	2.41069	2.4397	5.67268	0	0	0	0	0	0	0	0	1.22181	1.27371	10.3144	3.8573	1.15338	0.789158	1.08934	1.08311	0	0	0	1.14824	1.14824
36.6908	0	0	0	0	0	0	0	0	0	0	0	0	1.389	0	0	0	0	0	0	0	1.15781	1.18651	0	1.1575	1.11861	2.87492	1.6668	0	0	0	0	0	0	1.93488	0	1.18271	0.79636	3.52713	1.08342	0	1.08033	1.12535	0	0	0	1.21522	1.16738	0	0
36.6998	0	0	0	0	0	0	0	0	0	0	2.60947	0	0	0	0	0	0	0	1.14824	1.15441	0	2.59717	5.36797	0	5.08034	0	0	0	0	0	0	0	3.43592	0	1.67863	2.63601	2.62212	0	1.07416	1.07416	0	0	0	0	1.7702	0	0	0	0
36.7088	0	0	0	0	0	0	0	0	1.03712	1.06305	0	0	0	0	0	0	1.50876	1.26985	0	0	3.05333	3.30582	1.06531	3.23971	0	0	0	0	0	1.79891	5.06337	1.45073	1.94151	2.71575	2.56193	1.12787	1.07416	1.07416	0	0	1.82731	0	1.7131	0	0	0	0	0	0
36.7178	0	0	0	0	0	0	0	1.07066	0	0	0	0	0	0	0	1.16059	0	0	2.2634	4.59708	2.77656	1.03095	0	0	0	0	2.85856	0	0	0.876099	2.58652	4.02506	1.83965	1.10359	1.07416	0	0	0	0	1.7131	0	0	0	0	0	0	0	0	0
36.7268	0	0	0	0	0	1.26368	1.08651	0	0	0	0	0	0	1.15441	1.15441	0	2.13515	2.06807	4.48611	1.03095	0	0	0	0	0	16.3643	0	0	2.50853	4.29263	1.84274	1.35278	1.22818	0	0	0	1.74165	1.73213	0	0	0	0	0	0	11.9193	0	0	1.11737	1.87309
36.7358	0	0	0	1.6668	0	0	0	0	0	0	1.2251	0	1.16059	0	0.946166	3.21811	1.14464	2.70701	0	0	0	0	0	1.79891	0	1.93287	12.5752	0.734524	1.91116	2.18845	1.06799	0	0	0	1.70358	0	0	0	0	0	0	0	0	0	0	1.11737	2.57104	7.16631	6.93209
36.7448	0	0	1.6668	0	0	0	0	0	1.16059	1.16059	0	0	2.30667	2.0372	3.45614	3.20396	1.14263	0	0	0	1.38303	0	1.44106	1.87361	2.71781	0	1.12972	2.24185	1.06799	0	0	0	1.7131	0	0	0	0	0	0	0	0	0	0	1.11737	2.01364	12.3142	4.4057	16.4829	4.73001
36.7538	1.65754	0	0	0	0	0	1.17293	1.15441	0	0	0	3.7629	3.22824	1.15107	1.54642	0	0	1.52811	0	1.79891	0	2.689	1.87978	0	1.64648	2.28629	1.08579	0	0	0	1.17062	1.76069	0	0	0	0	0	0	0	0	0	1.16393	1.852	3.34137	6.73948	11.0772	3.54601	3.01413	1.12169
36.7628	0	0	0	0	1.17648	1.17293	0	0	1.41678	1.40752	2.92616	1.09885	1.09885	0	0	0	1.34435	0	0.86936	1.89521	1.89799	0	1.66428	1.1112	1.12046	0	0	1.14207	1.14207	1.14207	0	0	0	0	0	0	0	0	0	1.05564	3.91698	8.44965	5.92594	8.50289	1.23158	20.1274	3.75184	1.59113	0
36.7718	0	0	0	1.16059	0	0	0	2.94705	1.09268	2.61796	1.10801	3.53547	0	1.80858	1.76989	0	3.26749	2.07383	2.42843	1.59272	0	2.71935	1.1112	0	0	1.19917	1.14207	0	0	0	0	0	0	0	0	0	1.4815	1.932	3.00883	6.98379	19.3482	3.81975	4.52207	3.18477	0	0	0	0	0
36.7808	0	1.15441	1.16059	0	0	1.12555	4.07286	1.10179	1.15107	2.33475	2.24339	1.20894	0	0	3.38546	2.64805	0	0	1.22109	1.12668	1.1112	0	1.13589	1.14207	0	0	0	0	0	0	0	0	1.44662	0	1.4815	1.48314	1.85812	8.5958	7.81199	4.81438	4.19751	2.04209	1.03784	0	0	0	0	1.5742	1.5742
36.7898	0	0	0	0	1.08651	1.09268	1.2179	2.1298	2.33054	1.16059	0	0.72228	5.53897	4.55294	0	1.06181	1.1149	1.06181	0.753198	0.790547	1.19269	1.13589	0	0	0	0	0	0	0	0	0	1.14083	0	1.7878	3.59967	5.03651	23.8214	4.87822	4.60099	2.15537	3.39662	0	0	0	1.46925	1.62667	7.99128	1.00625	1.60162
36.7988	0	0	1.08651	1.08651	0	1.20632	2.39757	1.16676	0	1.65754	0.776451	2.04955	0	1.06181	1.10606	0	0.753147	1.50012	1.13589	1.13589	0	0	0	0	0	0	0	0	0	1.44456	1.24393	0	4.07203	5.13513	6.57403	3.60703	0.987733	2.14395	1.09242	1.68738	0	0	2.62192	1.15441	2.20388	16.0581	0	0	0
36.8078	0	1.08651	0	1.77725	1.16059	1.16059	0	1.73779	1.61016	1.59118	0	1.06181	1.07066	0	0	2.73401	1.2182	1.14207	0	0	0	0	0	0	0	0	0	1.4353	0	0	2.53513	6.31429	7.36916	3.17849	14.3419	0.998228	1.08537	0	0	0	0.923273	3.60409	0	0	0	0	0	0	0
36.8168	2.85378	1.18621	1.64828	1.3515	2.49557	2.22343	1.61746	0.789724	0	1.06181	1.06181	0	0	3.22567	0.753147	0	0	0	0	0	0	0	0	0	0	1.61309	1.02066	1.161	1.7486	10.9608	11.1175	1.30154	0.993444	1.14083	0	17.9875	0	0	3.37527	1.10194	0	0	0	0	0	0	0	0	0
36.8258	0	2.63987	0	2.95908	1.75168	0.7408	0	1.05564	1.06181	0	0	0.753147	2.53827	0	0	0	0	0	0	0	0	0	0	0	1.05934	1.12355	2.83387	7.9565	6.49466	4.64898	1.03897	1.61356	0	0	0	0.993752	2.11282	2.0996	0	0	0	0	0	0	0	0	0	0	0
36.8348	1.78018	2.25013	1.93328	0	1.04947	1.05564	1.05564	0	1.72236	0.753147	2.53199	0.746973	0	0	0	0	0	0	0	0	0	0	15.8747	2.57613	4.92154	8.03536	10.0455	3.82747	1.62667	0	0	0	0	1.05718	2.11282	1.05564	0	0	0	0	0	0	0	0	0	0	0	0	0
36.8438	0	0	1.08445	1.09319	0	0	0	1.7131	0.746973	0.746973	0	0	0	0	0	0	0	0	0	0	0	2.10264	6.71607	5.38917	8.02328	5.99071	0.996736	1.05369	0	1.38283	0.987733	1.40958	2.23578	1.10194	0	0	0	0	0	0	0	0	0	0	0	0	0	0	0
36.8528	0	1.14567	0	0	1.7131	1.70384	0.79636	0.746973	0.746973	0	0	0	0	0	0	0	0	0	0.786586	1.9892	7.72778	10.9967	6.86994	9.3152	0	0	0.883404	0	2.53107	1.39229	0	1.68902	0	0	0	0	0	0	0	0	0	0	0	0	0	0	0	0	0
36.8618	0	0	1.72262	0	0	1.1112	0	0	0	0	0	0	0	0	0	0	0.813851	0.97374	5.17125	11.3935	5.06589	4.49959	1.0791	0.999617	14.5691	1.23467	1.1112	1.9446	1.58346	0	1.58346	0	0	0	0	0	0	0	0	0	0	0	0	0	0	0	0	1.50743	0
36.8708	1.7131	0	0	1.09268	1.10194	0	0	0	0	0	0	0	0	0	0.691413	3.3942	5.93566	6.20405	10.8974	1.52903	0	0	0	0	0.98619	0.9723	0	1.58346	0	0	0	0	0	0	0	0	0	0	0	0	0	0	0	0	0	0	1.50629	1.17911	1.17911
36.8798	0	1.13759	1.09268	0	0	0	0	0	0	0	0	0	0	4.05434	12.204	10.6344	7.68868	1.16419	0	0	0	0	0.896162	1.09608	0	1.58346	0	0	0	0	0	0	0	0	0	0	0	0	0	0	0	0	0	1.50012	2.66997	1.18528	1.17911	0	0
36.8888	2.16355	0	0	0	0	0	0	0	0	0	0.813851	1.94738	6.76649	10.3036	6.13851	1.04684	0	0	2.26073	1.04947	0.979245	1.03481	0	1.58346	1.63624	0	0	0	0	0	0	0	0	0	0	0	0	0	0	0	1.50938	1.17911	1.50938	1.17911	0	0	0	0	0
36.8978	0	0	0	0	0	0	0	0	2.42952	2.96984	8.73012	9.46989	5.54448	1.61618	0	0	1.3853	0.979502	0.9723	0	1.04947	1.09319	0	0	0	0	0	0	0	0	0	0	0	0	0	0	0	0	0	2.70305	1.18528	0	0	0	0	0	1.26579	1.66428	3.7058
36.9068	0	0	0	0	0	0	0.736633	4.6389	10.7058	7.16518	4.58118	1.10122	0	0	2.02984	1.26023	2.02172	0	1.04947	1.05821	0	0	0	0	0	0	0	0	0	0	0	0	0	0	0	0	2.70305	2.72707	1.18528	0	0	0	0	0	0	4.046	2.55612	5.12201	2.80269
36.9158	0	0	0	0	1.89562	5.31323	12.2341	9.86375	2.58539	0	0	1.21213	1.21213	8.81783	0.979245	0.965355	1.10842	1.1612	0	0	0	0	0	0	0	0	0	0	0	0	0	0	0	1.55131	1.18528	2.70392	0	0	0	0	0	3.52127	0	2.33537	5.13199	10.8053	1.08537	1.64828	0
36.9248	0	0.768271	2.77183	6.25786	9.3293	7.51156	1.04	1.07128	0	0	1.26985	0.9723	1.31955	0	1.09963	1.05564	0	0	0	0	0	0	0	0	0	0	0	0	0	0	0	1.18528	2.69466	0	0	0	0	0	0	0	3.25088	3.25088	5.1624	3.27665	1.65754	0	15.3685	0	0
36.9338	2.80578	5.9459	8.2769	7.48429	1.04576	1.58737	0	0.765648	5.95711	0.965098	0.90285	0	1.58346	1.11722	0	0	0	0	0	0	0	0	0	0	0	0	0	0	1.17911	2.69466	2.69466	0	0	0	0	0	0	1.65651	3.71084	2.22857	1.0862	4.56868	1.65754	0	0	0	0	0	0
36.9428	4.6248	2.72923	1.04576	0	0	0.876613	1.36194	0.971991	1.44765	0	0	1.63624	0	0	0	0	0	0	0	0	0	0	0	0	0	0	2.73041	1.17911	1.49914	0	0	0	0	0	0	0	3.26755	4.62851	1.60568	3.94193	0	0	0	0	0	0	0	0	0
36.9518	1.03897	1.56633	0	0.896368	2.03206	1.02092	0.909949	0	1.58346	1.58346	0	0	0	0	0	0	0	0	0	0	0	0	0	0.987733	2.16067	2.17919	0	0	0	0	0	0	1.75107	0	6.61174	5.09413	2.98656	0	1.65754	1.58037	4.5053	0	0	0	0	0	0	1.7594	1.80827
36.9608	1.68897	0.841014	2.08021	1.82607	0	0	1.68902	0	0	0	0	0	0	0	0	0	0	0	0	0	0	2.2258	2.2258	0	0	0	0	0	0	0	2.08998	2.22857	2.06004	5.08096	1.71279	1.5777	1.06305	0	0	0	0	1.75014	0	1.7594	0	1.7594	0	0	0
36.9698	2.23629	0	0	1.58346	0	1.58346	0	0	0	0	0	0	0	0	0	0	0	0	1.86692	1.05008	3.75905	0	0	0	3.16414	0	0	0	3.40027	2.23475	4.63	1.66371	3.35181	3.22757	0	0	1.7594	0	1.76917	0	29.7413	0	0	0	0	0	0	1.2359	3.14423
36.9788	0	0	1.58346	0	0	0	0	0	0	0	0	0	0	0	0	0	2.88295	1.00625	1.06104	0	0	0	0	0	0	2.97678	2.21077	6.9414	3.96637	2.82615	4.16119	2.94777	2.05263	7.01291	1.7594	0	0	0	1.40536	1.39641	0	0	0	0	0	1.18255	2.50956	1.42156	3.0061
36.9878	0	0	0	0	0	0	0	0	0	0	0	0	1.17293	1.23158	2.80758	1.01464	0	0	0	0	0	0	0	1.24948	9.56136	3.88107	3.37404	2.8919	2.33661	0.938347	0	1.19269	0.993907	0	0	0	0	1.3427	0	0	0	0	0	2.60129	1.13589	1.78862	4.84607	2.68509	0.771667
36.9968	0	0	0	0	0	0	0	0	0	1.65075	0	2.17301	1.34177	1.01243	0	0	0	0	0	0	3.30026	2.87811	2.62253	3.56047	1.11249	1.72236	1.73162	0	0	1.78903	0	0	0	0	1.3427	3.26914	0	1.21862	0.920444	0.771667	4.31156	2.46018	2.55381	6.02147	1.53099	1.35844	0	0	1.60754
37.0058	0	0	0	0	0	0	1.7594	0	1.7594	1.00841	0.993907	0	0	0	1.94511	0	1.7594	0	2.94494	3.00765	4.43091	1.29023	3.3425	1.16676	1.73162	1.22232	2.2223	2.25162	1.03712	1.18528	1.18255	1.16676	1.92299	1.95571	0.778097	0.829542	1.11737	1.34085	0	2.51224	0	3.09099	1.2001	0	0	0	1.14824	2.24277	1.03712
37.0148	0	0	0	0	1.7594	0	0.993907	0.993907	2.20825	1.23158	0	1.17293	1.22181	1.17293	0	1.5992	1.50228	3.234	1.96312	3.62467	2.57145	0.790187	3.71475	0	1.2609	2.8243	0	0	0	1.13682	1.17262	0	0	0	0	1.22911	0	1.35566	1.40443	0	0	0	0	1.15441	1.03712	2.19153	2.12579	3.93334	4.05403
37.0238	0	1.7594	0	2.74914	2.86072	1.00008	1.23158	1.17293	0.842866	0.842814	1.76403	1.24135	0	4.8186	1.85632	3.39688	3.03111	3.61618	0	3.39842	1.7131	0	0	0	0	0	1.76341	0	1.60198	0	0	1.08249	3.23971	3.59489	0	1.79814	1.10801	4.60603	0	0	0	2.71256	3.36941	2.35153	2.55751	3.77767	1.02889	0	0
37.0328	0.842814	3.1021	4.09199	1.19845	1.24789	1.25113	0	1.18528	0	0	0	2.48508	1.1075	1.18528	2.25599	1.06799	1.74088	3.43623	0	0	5.33376	0	0	0	0	1.68352	0	0	0	0	2.5607	2.46362	1.29208	2.2189	1.98905	6.02394	0	0	1.54642	2.75578	2.76874	4.86634	2.61389	0.993907	0	0	0	0	0
37.0418	1.02889	0	0	0	0	0	0	0	0	2.31562	3.72129	1.18528	1.10359	1.07689	13.1967	0	1.6668	0	0	0	0	1.84706	0	1.62976	0	0	0	37.8158	3.01444	2.57798	0	0	2.68303	0	0	1.60754	3.23977	1.72236	5.78277	3.07	0	0	0	0	0	0	0	1.03712	1.02786
37.0508	0	0	0	22.622	0	0	0.969213	2.50128	4.02779	2.25599	1.06799	1.06799	1.74088	1.70358	0	0	0	0	0	0	1.78368	0	0	0	1.27788	1.22911	1.86229	1.13898	5.76975	1.84706	0	2.03288	1.49518	2.77985	1.06953	4.55314	2.58354	1.1112	0	0	0	0	0	0	0.68524	1.37665	1.68712	0.789724	1.52985
37.0598	0	0	0	1.63717	1.30859	4.19879	1.17911	2.23475	1.06181	1.75014	0	3.45367	0	0	0	0	1.67452	0	2.18207	0	0	0	1.161	1.4138	0	1.45125	3.7077	1.57543	0	1.09319	2.66997	3.17983	2.69312	31.1309	1.46601	0	0	0	0	0	0	1.02426	1.02786	2.4538	1.21826	1.25499	0	0	0
37.0688	0	2.35019	2.30204	1.17911	1.17911	1.1149	1.10606	0	3.4262	0	1.65754	0	0	0	1.54858	1.24238	0	0	0	1.36508	0	1.12355	1.48746	3.04901	1.08501	2.79554	1.04947	1.04947	3.70323	2.11869	3.89789	1.00625	1.7131	0	0	0	0	1.02426	1.02786	1.02786	2.54851	0.924405	0	0	0	0	0	0	0
37.0778	3.01655	0	1.17911	1.06181	1.06181	0	1.7594	1.65754	0	38.5113	10.875	0	1.61124	0	0	0	0	0	1.76989	0	1.95818	1.40443	3.05796	1.08033	1.05199	3.70801	2.44155	4.2294	0	1.7131	0	0	0	0	0	1.66376	1.02786	1.97274	0.728505	0.961137	0	0	0	0	0	0	0	0	0
37.0868	0	1.06181	43.897	1.87669	1.7594	1.65754	0	0	0	0	1.11249	1.60198	0	0	0	1.39147	0	1.7701	1.27788	3.85756	2.41444	2.68288	3.94785	1.54884	3.39204	3.69263	0	1.7131	0	0	0	0	1.03712	1.04638	2.0105	1.83657	0	0	0	0	0	0	0	0	0	0	0	0	1.5705
37.0958	1.07689	2.24447	2.82121	0	1.64828	0	0	1.05564	1.06181	1.06799	0	0	0	0	1.30628	1.23328	1.81697	2.64219	6.40879	1.23338	2.80372	4.55767	0	0	1.72236	0	0	0	0	1.03712	1.03712	3.43392	1.16928	0.857064	0	0	0	0	0	0	0	0	0	0	0	2.83912	2.74991	2.85311	2.69569
37.1048	2.81504	0	0	0	0	1.05564	1.06444	0	0	0	1.76069	0	1.71331	2.34077	4.02043	5.05102	3.82639	4.54491	0	1.28344	0	0	1.72236	0	0	0	1.04638	1.03712	3.12504	0	0	0	0	0	0	0	0	0	0	0	0	0	0	2.40482	5.00987	2.00428	0.822597	1.05461	1.01464
37.1138	0	0	1.26677	0	1.06181	0	0	0	1.20565	1.82731	0	4.48524	4.23146	1.48422	4.4038	1.59025	1.40011	0	0	1.78934	0	1.73162	0	0.754793	1.82072	2.21227	0	1.15704	0	33.0987	0	0	0	0	0	0	0	0	0	0	6.6405	1.02066	4.84401	2.2617	1.06305	2.26067	4.02501	1.81496	2.69096
37.1228	1.58346	1.27418	0	0	0	1.26841	0	2.31994	3.95464	1.46864	3.90052	5.79733	1.50012	2.70577	0	0	0	1.77977	0	0	0	3.39276	1.49281	0.740594	0.783602	0	1.28158	1.49518	0	0	0	0	0	0	0	0	2.65968	0	2.22446	3.89043	2.12136	1.04617	2.86031	3.85983	3.31199	1.07416	1.07416	1.06799	1.0436
37.1317	0	0	0	2.25028	28.2386	0	4.79627	3.39317	2.87616	3.49092	2.648	0	0	0	0	1.15441	1.78934	1.88441	1.52579	1.96137	0	1.19588	0	0	0	0	0	0	0	0	0	0	0	0	1.17787	3.66074	2.99839	2.128	1.15843	1.60013	8.50289	0	1.07416	1.07416	1.07416	0.987733	3.15226	4.01884	5.14074
37.1407	0	1.03712	5.32826	2.96814	4.74189	1.0186	2.71071	1.31862	3.56057	0	0	0	0	1.20251	1.89105	2.28084	1.76238	0.746665	0.843792	0	0	0	0	0	0	0	0	0	0	0	0	3.50213	0	4.27236	2.32195	1.00625	1.00625	2.82265	0	2.96834	1.06799	2.06189	0.987733	2.97555	4.0298	9.63369	3.44292	2.04337	0
37.1497	3.3157	34.1745	3.36709	5.96704	1.50845	1.66047	1.28421	0	0	0	1.15441	0.742343	3.70004	1.77792	1.10482	0	0	0	0	0	0	0	0	0	0	0	0	0	1.48052	0.952854	4.54018	1.19269	1.04175	4.72944	2.89221	1.84675	1.6739	0	2.64311	1.96724	2.98378	3.06383	4.14308	2.11128	1.1861	0.895905	1.74993	5.04269	4.29628
37.1587	1.51571	2.26284	2.15542	2.25759	0	0	0	0	2.23891	3.55389	2.18464	0.788489	0	0	0	0	0	0	0	0	0	0	0	0	0	0	4.18969	2.82708	2.81504	5.093	2.25111	2.80578	1.78718	1.70878	0.987733	2.6072	0.987733	4.01267	3.095	4.1349	2.11745	1.09268	0.8334	3.30093	4.59764	4.42093	4.62161	1.46565	2.87245
37.1677	1.76557	1.78615	0	0	0	0.691413	2.84447	3.16548	1.62081	0	0	0	0	0	0	0	0	0	0	0	0	0	0	16.153	4.55654	2.09616	0.993907	2.23012	0.993907	1.23755	1.58346	0.987733	2.58045	1.93225	3.01876	3.02493	4.75609	0	1.32032	2.30435	3.7771	1.99455	5.50996	2.71411	2.81972	1.6168	1.97917	2.3862	2.98532
37.1767	0	0.691413	0.691413	2.39942	3.51314	2.50205	0	0	0	0	0	0	0	0	0	0	0	0	0	0.975387	1.88817	3.99646	1.82422	3.52055	2.19153	3.12618	1.19377	3.0558	2.61235	0.987733	2.95085	3.02756	3.01876	3.71326	1.64813	0	2.02213	3.76342	2.24787	4.74524	1.92608	2.91783	2.29617	3.94538	3.10519	2.4787	4.54908	9.45569	5.70221
37.1857	0	0.865244	1.15441	1.15441	0	0	0	0	0	0	0	0	0	0	0	0	0	2.51995	3.34209	4.15995	2.22909	0.98156	1.19763	1.21383	2.6499	1.62744	1.50506	2.43538	3.62992	3.07386	2.20028	1.63902	0.90213	1.9446	3.03533	2.8814	4.11972	2.20141	5.04392	1.61001	2.15017	2.70742	1.28302	4.43122	5.22357	4.61148	1.61124	1.37048	3.08667
37.1947	1.15441	1.15441	0	0	0	0	0	0	0	0	0	0	0	0	1.22232	3.68239	3.74593	3.39003	2.18299	1.19763	0	2.53415	1.06181	5.0342	2.43394	2.5928	4.00032	1.09885	1.10801	1.9446	2.15552	4.0228	2.33352	2.18227	3.35984	4.87344	2.19246	2.15388	2.26705	4.70881	4.13521	8.04632	5.75015	1.71866	2.61286	0.950693	0.950693	0.950693	1.72236
37.2037	0	0	0	0	0	0	0	0	0	0	2.16684	2.16684	4.48472	9.2617	4.04302	1.02066	1.22386	0	2.06776	2.08401	6.70501	2.45112	2.60155	1.5742	1.09582	1.10503	4.10558	2.10912	1.9446	3.52364	3.75786	2.25635	4.6533	2.30656	2.74111	2.14318	4.51765	5.7838	6.33415	2.87214	2.0709	0.971065	0.956867	0.956867	0	1.79896	0	3.18673	0
37.2127	0	0	0	0	0	0	1.4245	1.21759	3.42908	6.46898	3.45738	2.21623	0.987733	0	0.975387	2.09029	4.103	6.12919	2.52983	2.58663	0	1.10503	1.09885	4.0496	0.915814	3.21322	2.24709	5.14331	2.37591	3.1734	5.10679	3.66079	5.55286	4.31639	4.167	6.24741	3.50491	3.48299	0.956867	0.96304	0	0	1.73162	1.73162	1.5191	1.22798	1.50012	2.56255	9.64218
37.2217	0	0	1.24753	1.37727	1.50228	3.68167	5.42564	5.93242	1.46308	1.9213	0	2.33234	2.03915	2.9667	4.74431	3.53423	0	1.10503	1.10503	1.28714	3.44241	3.47662	0	1.11737	4.40303	5.3816	3.37532	4.58632	3.9587	4.26202	6.51811	1.53716	4.90718	2.63138	2.52181	0.956867	0.956867	0	0	0.991746	3.04783	0	3.06959	2.52983	4.05356	25.4165	10.3071	14.1284	20.7595
37.2307	0	1.46308	4.07131	4.21608	1.12632	3.82706	0	1.45382	1.46308	1.20519	6.21608	3.58979	3.57518	0	0	2.39217	3.28144	2.26602	1.29599	1.24084	1.68532	5.82331	3.5026	4.94746	2.92477	4.865	4.47443	5.64037	3.99723	3.67838	1.00471	2.53107	0.956867	0	0	0	2.16267	4.35745	4.13125	1.50012	3.02154	5.14419	14.7692	21.3447	11.9879	34.0022	36.2138	60.2224	81.6881
37.2397	1.46678	2.99278	1.09885	1.13548	1.45382	2.88819	2.07424	3.17618	3.54349	3.58105	0	0	4.27514	1.93915	3.41931	0.965098	2.07645	2.88732	6.71818	3.63146	4.7814	3.93571	7.44288	3.88153	3.65153	4.11669	4.1491	1.2038	2.54033	0	0	0	0	2.28732	4.43863	3.14593	1.4816	2.95394	9.58235	9.14981	24.2238	24.4369	28.5151	36.5844	69.1452	106.886	84.6643	42.3422	61.4322
37.2487	1.09885	1.00152	1.0096	4.68916	2.92256	3.55275	2.53364	0	0.865244	2.85239	2.79035	2.7975	0.827227	1.73193	2.72429	4.2328	3.9747	7.58708	16.6138	6.6956	2.56816	3.96894	1.99862	4.18182	1.44456	1.5742	0	0	0	0	0	4.30322	2.58246	4.40102	4.70079	12.718	11.737	14.677	31.7395	47.7113	40.309	65.1046	60.3332	59.7099	41.4329	52.1198	70.2586	61.2303	38.9107
37.2577	0.950693	2.01374	3.55275	1.58346	0	0.85192	3.71948	3.08127	1.93225	0	0	3.00991	6.79849	5.08492	6.09864	6.00825	5.46834	3.02123	4.00444	2.71009	2.96567	26.845	1.56494	0	0	0	0	1.14824	2.1726	5.95644	9.48996	3.00847	16.9466	46.6101	44.794	37.1209	56.3882	52.5649	74.1926	58.0747	51.2305	56.1032	49.2698	45.4553	57.8441	38.8597	26.5075	26.4637	27.756
37.2667	0	0.845747	2.02635	1.75477	2.82718	1.93843	0.8334	3.23483	5.6378	4.46918	6.20564	12.3829	4.81433	2.40451	2.99386	4.73587	2.06189	2.18207	1.1612	1.74181	1.58346	0	0	1.40752	1.20251	2.66565	8.10425	7.78823	10.6542	15.2179	22.2293	25.2061	35.8409	46.6909	76.6424	54.6601	89.4945	49.6818	47.739	53.804	74.3118	39.5763	31.2102	50.7953	46.1005	19.5801	19.9004	5.9121	3.62359
37.2757	2.77975	3.60595	0.8334	0	0	6.03752	6.05882	2.81134	5.20253	5.7375	2.01251	3.96822	3.78374	2.20877	0	0	1.06444	1.04684	0	0	2.15048	2.60762	4.70285	9.69918	8.40345	16.8668	11.113	30.0094	37.4915	53.4007	78.0608	89.4276	42.9432	66.984	42.663	55.0497	43.5134	50.8124	37.2924	30.1303	36.3106	20.5433	19.5409	10.8707	11.362	6.59549	0	6.39912	0
37.2847	0	2.94056	4.45329	9.45569	6.59358	5.04037	4.84895	3.02936	2.69373	2.64527	2.31104	1.13435	1.05564	1.09319	1.04947	0	1.39826	1.14824	4.04353	7.04244	7.52689	11.8587	12.6126	30.078	31.5533	41.7948	63.7808	74.7664	37.4863	58.438	54.0789	45.623	50.2468	72.9376	43.282	34.2671	36.3308	24.7012	13.9572	9.80166	6.603	3.87809	2.9632	1.88503	5.93587	0	0	0	0
37.2937	4.29535	5.47137	5.39668	3.69752	2.65453	1.00625	3.98931	0	0	3.69613	1.05564	1.05564	1.21985	1.16522	1.21213	4.6033	8.28616	11.0388	15.6136	8.38092	28.2656	53.8713	41.5749	48.2219	67.6931	41.4109	43.4512	69.9824	80.5704	50.2321	67.0704	35.6922	18.8661	36.4629	15.2729	15.6929	16.5702	2.33712	4.70099	1.12972	1.82422	4.59594	1.72684	0	0	0	0	0	0
37.3027	2.11128	4.91269	2.11375	1.65754	1.6989	1.38838	1.04947	1.04947	1.04947	0.98655	2.3258	4.03427	5.42374	8.44882	12.8424	6.02877	19.6336	30.7178	40.1123	53.3234	63.4231	60.4403	52.9599	48.9248	67.0698	45.0001	62.5858	55.1962	42.4623	17.4028	28.2787	18.9257	12.887	10.2494	8.20261	0	1.82422	1.852	5.59849	0	0	0	0	0	0	0	0	0	0.969213
37.3117	1.70322	0	1.58346	1.6187	1.6171	3.55425	2.58704	2.62449	6.61061	7.14707	4.14689	22.59	13.4493	89.6489	40.0095	36.0456	65.3769	57.577	66.6912	92.5554	105.833	51.3459	60.6387	39.0715	36.3035	25.0293	29.3604	21.9168	15.7204	14.9265	2.20805	6.46528	0	0	2.60576	3.15715	0	0	0	0	0	0	0	0	0	1.12267	1.01767	0.969213	0
37.3207	0	1.54642	3.14835	1.51185	4.78932	6.53586	7.79229	7.89785	14.6473	26.265	28.3166	60.8879	44.7209	47.3723	72.4074	43.133	87.9212	40.9309	91.9619	40.5173	45.5	32.8518	36.8144	25.8391	18.2642	56.081	4.9755	3.8288	1.69458	3.09191	0	0	5.28931	1.36122	0	0	0	0	0	0	1.02416	1.01767	0.969213	1.59113	0	0	0	0	0
37.3297	0	0.985264	10.358	8.49929	5.2605	14.1223	36.3832	81.9201	57.2362	79.2382	48.4527	44.8114	115.12	49.8876	52.7547	71.9577	43.3052	35.2456	19.7262	29.6931	20.6794	27.1091	7.2672	8.23049	5.05683	0	2.7709	0	0	2.23351	0	0	0	1.36122	0	0	0	0.98156	1.01603	0.983515	0	0	0	0	0	0	0	0	0
37.3387	0	10.248	24.1424	30.7692	51.522	76.1747	54.9482	47.8963	38.8491	34.9927	57.773	59.8758	46.1356	42.721	34.5036	28.9368	24.2779	53.5473	17.8975	5.58193	2.87492	0	0	0	2.84344	1.87052	3.10714	0	0	0	0	0	1.40659	1.51998	0	1.51324	1.13697	0	0	0	0	0	0	0	0	0	0	0	0
37.3477	15.7997	27.2522	57.3716	53.5849	71.687	23.7616	48.3139	63.0168	52.0907	58.3393	79.2489	30.7227	43.6415	29.0684	24.8832	9.85408	6.44331	1.58737	0	0	0	3.14099	2.50637	0	0	0	0	0	0	0	1.46308	0	1.50372	0	0	0	0	0	0	0	0	0	0	0	0	0	0	0	0
37.3567	23.4832	26.2045	32.4512	41.1241	103.163	50.5146	41.45	39.3979	24.2997	26.2847	42.8716	16.1435	10.2717	3.22125	2.89653	3.19007	0	0	2.84956	0	0	0	0	0	0	0	1.32521	1.53778	0	1.41508	0	0	1.36122	0	0	0	0	0	0	0	0	0	0	0	0	0	0	0	0
37.3657	30.0735	41.5432	40.6642	43.6922	52.2872	24.2857	27.6435	28.9751	11.2465	8.38586	1.10122	0	2.79508	0	0	0	0	0	0	0	0	0	0	2.90718	0	0	0	0	0	0	0	0	1.41616	0	0	0	0	0	0	0	0	0	0	0	0	0	0	0	0
37.3747	29.9317	22.2603	21.7219	19.8129	17.1539	5.63739	4.29304	0	0	3.18004	0	0	0	0	0	0	0	0	0	0.882787	1.97732	2.4877	2.80578	0.858093	0.858093	0	0	0	0	0	0	0	0	0	0	0	0	0	0	0	0	0	0	0	0	0	0	0	0
37.3837	10.585	17.7344	7.08195	2.77553	0	0	0	0	0	0	0	0	0	0	0	0	2.44032	0.926926	1.96862	1.00008	0	0	0	0	0	0.993958	0.858093	0.858093	2.11828	0	0	0	1.33344	0	0	0	0	0	0	0	0	0	0	0	0	0	0	0	0
37.3927	0	0	0	0	0	0	0	0	0	0	0	0	0	2.36356	0	2.38162	1.00625	0	0	0	0	0	0	0	0	0	0	0	0	0	1.28081	1.2501	0	0	0	0	0	0	0	0	0	0	0	0	0	0	0	0	0
37.4017	0	0	0	0	0	0	0	0	0	0	1.56926	2.44207	1.3427	1.0293	0	0	0	0	0	0	0	0	0	0	0	0	0	0	0	0	0	0	0	0	0	0	0	0	0	0	0	0	0	0	0	0	0	0	0
37.4107	0	0	0	0	0	1.54292	0	1.52615	2.94833	1.38	0	0	0	0	0	0	0	0	0	0	0	0	0	0	0	0	0	0	0	0	0	0	0	0	0	0	0	0	0	0	0	0	0	0	0	0	0	0	0
37.4197	0	0	1.50938	0	2.90239	1.3427	0	1.39492	0	0	0	0	0	0	0	0	0	0	0	0	0	0	0	0	0	0	0	0	0	0	0	0	0	0	0	0	7.85999	0	0	0	0	0	0	0	0	0	0	0	0
37.4287	0	1.50938	1.3427	1.3427	0	0	0	0	0	0	0	0	0	0	0	0	0	0	0	0	0	0	0	0	0	0	0	0	0	0	0	0	0	0	0	0	0	0	0	0	0	0	0	0	0	0	0	1.38705	1.13898
37.4377	1.33344	0	0	0	0	0	0	0	0	0	0	0	0	0	0	0	0	0	0	0	0	0	0	0	0	0	0	9.11061	0	0	0	0	0	0	0	0	0	0	0	0	0	0	0	0	0	1.00008	1.42594	0	0
37.4467	0	0	0	0	0	0	0	0	0	0	0	0	0	0	0	0	0	0	0	0	0	0	0	0	0	0	0	0	0	0	0	0	0	0	0	0	0	0	0	0	0	0	0	1.24496	1.12046	0	0	0	0
37.4557	0	0	0	0	0	0	0	0	0	0	0	0	0	0	0	0	0	10.0058	0	0	0	0	0	0	0	0	0	0	0	0	0	0	0	0	0	0	0	0	0	0	0	0.815909	0.746973	0	0	0	0	0	1.2964
37.4647	0	0	0	0	0	0	0	0	0	0	0	0	0	0	0	0	0	0	0	0	0	0	0	0	0	0	0	0	0	0	0	0	0	0	0	0	0	0	0	0	1.0061	0.746973	0	0	1.41987	0.672893	1.39517	0.6482	0
37.4737	0	0	0	0	0	0	0	0	0	0	0	0	0	0	0	0	0	0	0	0	0	0	0	0	0	0	0	0	0	0	0	0	0	0	0	0	0	0	0.836178	1.96713	0.935774	1.32109	0.741314	0.697587	0	0	0	0	0
37.4827	0	0	0	0	0	0	0	0	0	0	0	0	0	0	0	0	0	0	0	0	0	0	0	0	0	0	0	0	0	0	0	0	0	0	0	0	0.709933	2.75644	0.987013	0	0	0	0	0	0	0	0	0	0
37.4917	0	0	0	0	0	0	0	0	0	0	0	0	0	0	0	0	0	0	0	0	0	0	0	0	0	0	0	0	0	0	0	0	0	0	0	0	0	0	0	0	0	0	0	0	0	0	0	0	0
37.5007	0	0	0	0	0	0	0	0	0	0	0	0	0	0	0	0	0	0	0	0	0	0	0	0	0	1.53608	1.85591	0	8.02425	0	0	0	0	0	0	0	0	0	0	0	0	0	0	0	0	0	0	0	0
37.5097	0	0	0	0	0	0	0	0	0	0	0	0	0	0	0	0	0	0	0	0	0	0	0	0	0	0	0	0	0	0	0	0	0	0	0	0	0	0	0	0	0	0	0	0	0	0	0	0	0
37.5187	0	0	0	0	0	0	0	0	0	0	0	0	0	0	0	0	8.38647	0	0	0	0	0	0	0	0	0	0	0	0	0	0	0	0	0	0	0	0	0	0	0	0	0	0	0	0	0	0	0	0
37.5277	0	0	0	0	0	0	0	0	0	0	0	0	0	0	0	0	0	0	0	0	0	0	0	0	0	0	0	0	0	0	0	0	0	0	0	0	0	0	0	0	0	0	0	0	0	0	0	0	0
37.5367	0	0	0	0	0	0	0	0	8.46981	0	0	0	0	0	0	0	0	0	0	0	0	0	0	0	0	12.5031	0	0	0	0	0	0	0	0	0	0	0	0	0	0	0	0	0	0	0	0	0	0	0
37.5457	0	0	0	0	0	0	0	0	0	0	0	0	0	0	0	0	0	0	0	0	0	0	0	0	0	0	0	0	0	0	0	0	0	0	0	0	0	0	0	0	0	0	0	0	0	0	0	0	0
37.5547	0	0	0	0	0	0	0	0	0	0	0	0	0	0	0	0	0	0	0	0	0	0	0	0	0	0	0	0	0	0	0	0	0	0	0	0	0	0	0	0	0	0	0	0	0	0	0	0	0
37.5637	0	0	0	0	0	0	0	0	0	0	0	0	0	0	0	0	0	0	0	0	0	0	0	0	0	0	0	0	0	0	0	0	0	0	0	0	0	0	0	0	0	0	0	0	0	0	0	0	0
37.5727	0	0	0	0	0	0	0	0	0	0	0	0	0	0	0	0	0	0	0	0	0	0	0	0	0	0	0	0	0	0	0	0	0	0	0	0	0	0	0	0	0	0	0	0	0	0	0	0	0
37.5817	0	0	0	0	0	0	0	0	0	0	0	0	0	0	0	0	0	0	0	0	0	0	0	0	0	0	0	0	0	0	0	0	0	0	0	0	0	0	0	0	0	0	0	0	0	0	0	0	0
37.5907	0	0	0	0	0	0	0	0	0	0	0	0	1.28858	0	13.0006	0	0	0	0	0	0	0	0	0	0	0	0	0	0	0	0	0	0	0	0	0	0	0	0	0	0	0	0	0	0	0	0	0	0
37.5997	0	0	0	0	0	0	0	0	0	0	0	0	0	0	0	0	0	0	0	0	0	0	0	0	0	0	0	0	0	0	0	0	0	0	0	0	0	0	0	0	0	0	0	0	0	0	0	0	0
37.6087	0	0	0	0	0	0	0	0	0	0	0	0	0	0	0	0	0	0	0	0	0	0	0	0	0	0	0	0	0	0	0	0	0	0	0	0	0	0	0	0	0	0	0	0	0	0	0	0	0
37.6177	0	0	0	0	0	0	0	0	0	0	0	0	0	0	0	0	0	0	0	0	0	0	0	0	0	0	0	0	0	0	0	0	0	0	0	0	0	0	0	0	0	0	0	0	0	0	0	0	0
37.6267	0	0	0	0	0	0	0	0	0	0	0	0	0	0	0	0	0	0	0	0	0	0	0	0	0	0	0	0	0	0	0	0	0	0	0	0	0	0	0	0	0	0	0	0	0	0	0	0	0
37.6357	0	0	0	0	0	0	0	0	0	0	0	0	0	0	0	0	0	0	0	0	0	0	0	0	0	0	0	0	0	0	0	0	0	0	0	0	0	0	0	0	0	0	0	0	0	0	0	0	0
37.6447	0	0	0	0	0	0	0	0	0	0	0	0	0	0	0	0	0	0	0	0	0	0	0	0	0	0	0	0	0	0	0	0	0	0	0	0	0	0	0	0	0	0	0	0	0	0	0	0	0
37.6537	0	0	0	0	0	0	0	0	0	0	0	0	0	0	0	0	0	0	0	0	0	0	0	0	0	0	0	0	0	0	0	0	0	0	0	0	0	0	0	0	0	0	0	0	0	0	0	0	0
37.6627	0	0	0	0	0	0	0	0	0	0	0	0	0	0	0	0	0	0	0	0	0	0	0	0	0	0	0	0	0	0	0	0	0	0	0	0	0	0	0	0	0	0	0	0	0	0	0	0	0
37.6717	0	0	0	0	0	0	0	0	0	0	0	0	0	0	0	0	0	0	0	0	0	0	0	0	0	0	0	0	0	0	0	0	0	0	0	0	0	0	0	0	0	0	0	0	0	0	0	0	0
37.6807	0	0	0	0	0	0	0	0	0	0	0	0	0	0	0	0	0	0	0	0	0	0	0	0	0	0	0	0	0	0	0	0	0	0	0	0	0	0	0	0	0	0	0	0	0	0	0	0	0
37.6897	0	0	0	0	0	0	0	0	0	0	0	0	0	0	0	0	0	0	0	0	0	0	0	0	0	0	0	0	0	0	0	0	0	0	0	0	0	0	0	0	0	0	0	0	0	0	0	0	0
37.6987	0	0	0	0	0	0	0	0	0	0	0	0	0	0	0	0	0	0	0	0	0	0	0	0	0	0	0	0	0	0	0	0	0	0	0	0	0	0	0	0	0	0	0	0	0	0	0	0	0
37.7077	0	1.09556	1.11634	0	0	0	0	0	0	0	0	0	0	0	0	0	0	0	0	0	0	0	0	0	0	0	0	0	0	0	0	0	0	0	0	0	0	0	0	0	0	0	0	0	0	0	0	0	0
37.7167	0	0	8.3411	0	3.02421	2.33321	2.27055	2.32441	2.21623	1.09885	0	1.1538	1.09885	0	0	0	0	0	0	0	0	0	0	0	0	0	0	0	0	0	0	0	0	0	0	0	0	0	0	0	0	0	0	0	0	0	0	0	0
37.7257	0	3.59535	5.49524	4.94422	13.2315	10.58	11.9104	6.29135	10.6607	14.9598	8.13368	4.09369	2.37426	2.22857	2.23773	2.22857	1.14464	1.09885	1.14731	0	1.64828	0	0	0	0	0	0	0	0	0	0	0	0	0	0	0	0	0	0	0	0	0	0	0	0	0	0	0	0
37.7347	0	0	0	0	0	0	0	0	2.315	3.7324	5.98628	6.49373	9.16082	16.6187	11.199	13.7029	13.058	5.9372	7.55683	2.42581	5.99307	1.12972	11.6827	0	1.76804	1.65754	0	1.16676	1.23158	1.28272	0	1.67606	0	0	0	0	0	0	0	0	0	0	0	0	0	0	0	0	0
37.7437	0	0	0	0	0	0	0	0	0	0	0	0	0	0	0	0	0	4.21021	6.88728	9.70191	7.06579	12.0178	9.27831	16.0763	12.0799	10.2823	4.96845	10.3619	1.12972	4.24041	0	1.82422	0	1.68532	1.75107	0	1.79814	0	0	0	0	0	0	0	0	0	0	0	0
37.7527	0	0	0	0	0	0	0	0	0	0	0	0	0	0	0	0	0	0	0	0	0	0	0	0	0	1.16676	5.04541	7.05288	9.74342	2.79374	18.1193	15.7385	16.7268	13.5376	7.18823	15.7811	5.31894	0	4.91356	1.18837	3.53207	1.17972	1.29208	1.12355	1.12972	0	0	0	0
37.7617	0	0	0	0	0	0	0	0	0	0	0	0	0	0	0	0	0	0	0	0	0	0	0	0	0	0	0	0	0	0	0	0	0	1.31492	5.49288	3.05364	6.88466	10.2751	9.49397	9.06338	9.15366	13.9234	7.03873	20.7614	30.3067	7.125	4.37504	5.3993	4.22781
37.7707	0	0	0	0	0	0	0	0	0	0	0	0	0	0	0	0	0	0	0	0	0	0	0	0	0	0	0	0	0	0	0	0	0	0	0	0	0	0	0	0	0	0	3.09901	9.21524	7.38917	8.03861	11.3312	6.18918	12.4823
37.7797	0	0	0	0	0	0	0	0	0	0	0	0	0	0	0	0	0	0	0	0	0	0	0	0	0	0	0	0	0	0	0	0	0	0	0	0	0	0	0	0	0	0	0	0	0	0	0	0	0
37.7887	0	0	0	0	0	0	0	0	0	0	0	0	0	0	0	0	0	0	0	0	0	0	0	0	0	0	0	0	0	0	0	0	0	0	0	0	0	0	0	0	0	0	0	0	0	0	0	0	0
37.7977	0	0	0	0	0	0	0	0	0	0	0	0	0	0	0	0	0	0	0	0	0	0	0	0	0	0	0	0	0	0	0	0	0	0	0	0	0	0	0	0	0	0	0	0	0	0	0	0	0
37.8067	0	0	0	0	0	0	0	0	0	0	0	0	0	0	0	0	0	0	0	0	0	0	0	0	0	0	0	0	0	0	0	0	0	0	0	0	0	0	0	0	0	0	0	0	0	0	0	0	0
37.8157	0	0	0	0	0	0	0	0	0	0	0	0	0	0	0	0	0	0	0	0	0	0	0	0	0	0	0	0	0	0	0	0	0	0	0	0	0	0	0	0	0	0	0	0	0	0	0	0	0
37.8247	0	0	0	0	0	0	0	0	0	0	0	0	0	0	0	0	0	0	0	0	0	0	0	0	0	0	0	0	0	0	0	0	0	0	0	0	0	0	0	0	0	0	0	0	0	0	0	0	0
37.8337	0	0	0	0	0	0	0	0	0	0	0	0	0	0	0	0	0	0	0	0	0	0	0	0	0	0	0	0	0	0	0	0	0	0	0	0	0	0	0	0	0	0	0	0	0	0	0	0	0
37.8427	0	0	0	0	0	0	0	0	0	0	0	0	0	0	0	0	0	0	0	0	0	0	0	0	0	0	0	0	0	0	0	0	0	0	0	0	0	0	0	0	0	0	0	0	0	0	0	0	0
37.8517	0	0	0	0	0	0	0	0	0	0	0	0	0	0	0	0	0	0	0	0	0	0	0	0	0	0	0	0	0	0	0	0	0	0	0	0	0	0	0	0	0	0	0	0	0	0	0	0	0
37.8607	0	0	0	0	0	0	0	0	0	0	0	0	0	0	0	0	0	0	0	0	0	0	0	0	0	0	0	0	0	0	0	0	0	0	0	0	0	0	0	0	0	0	0	0	0	0	0	0	0
37.8697	0	0	0	0	0	0	0	0	0	0	0	0	0	0	0	0	0	0	0	0	0	0	0	0	0	0	0	0	0	0	0	0	0	0	0	0	0	0	0	0	0	0	0	0	0	0	0	0	0
37.8787	0	0	0	0	0	0	0	0	0	0	0	0	0	0	0	0	0	0	0	0	0	0	0	0	0	0	0	0	0	0	0	0	0	0	0	0	0	0	0	0	0	0	0	0	0	0	0	0	0
37.8877	0	0	0	0	0	0	0	0	0	0	0	0	0	0	0	0	0	0	0	0	0	0	0	0	0	0	0	0	0	0	0	0	0	0	0	0	0	0	0	0	0	0	0	0	0	0	0	0	0
37.8967	0	0	0	0	0	0	0	0	0	0	0	0	0	0	0	0	0	0	0	0	0	0	0	0	0	0	0	0	0	0	0	0	0	0	0	0	0	0	0	0	0	0	0	0	0	0	0	0	0
37.9057	0	1.07102	1.07519	1.40289	0.679067	0.679067	0.849142	1.78841	0.993907	0.993907	1.00625	0	1.03095	1.03095	1.03712	1.03954	1.03095	1.08033	1.03712	1.03712	1.06799	1.09556	1.17679	0	1.72236	0	1.74088	0	1.84675	0	1.8057	1.86589	0	1.852	0	1.86126	0	1.852	0	1.84274	0	2.02691	1.22849	0	1.22232	1.36158	1.22849	0	1.22232
37.9147	0	0	0	0	0	0	0	0	0	0	0	0	0	0	0	0	0	0	0	0	0	0	0	0	0	0	0	0	0	0	0	0	0	0	0	0	0	0	0	0	0	0	0	0	0	0	0	0	0
37.9237	0	0.94452	0.938347	0.932173	0	0	0	0	0	0	0	0	0	0	0	0	0	0	0	0	0	0	0	0	0	0	0	0	0	0	0	0	0	0	0	0	0	0	0	0	0	0	0	0	0	0	0	0	0
37.9327	0	0	0	0	0.938347	0.932173	0.932173	0.938347	0.932173	0.938347	1.86435	0.938347	0.978782	0	1.39826	1.39826	0	1.39826	0	0	0	0	0	0	0	0	0	0	0	0	0	0	0	0	0	0	0	0	0	0	0	0	0	0	0	0	0	0	0
37.9417	0	0	0	0	0	0	0	0	0	0	0	0	0	0	0	0	0	0	1.39826	0	1.40752	1.64211	0.932173	0.932173	0.926	0.926	0.926	0.932173	0.932173	0.932173	0.932173	0.926	0.932173	0.926	1.83965	0.913653	0.913653	0.919827	0.913653	0	0	0	0	0	0	0	0	0	0
37.9507	0	0	0	0	0	0	0	0	0	0	0	0	0	0	0	0	0	0	0	0	0	0	0	0	0	0	0	0	0	0	0	0	0	0	0	0	0	0	0	0.913653	0.90748	0.90748	0.90748	0.90748	0.913653	0.901307	0.901307	0.895133	1.77792
37.9597	0	0	0	0	0	0	0	0	0	0	0	0	0	0	0	0	0	0	0	0	0	0	0	0	0	0	0	0	0	0	0	0	0	0	0	0	0	0	0	0	0	0	0	0	0	0	0	0	0
37.9687	0	0	0	0	0	0	0	0	0	0	0	0	0	0	0	0	0	0	0	0	0	0	0	0	0	0	0	0	0	0	0	0	0	0	0	0	0	0	0	0	0	0	0	0	0	0	0	0	0
37.9777	0	0	0	0	0	0	0	0	0	0	0	0	0	0	0	0	0	0	0	0	0	0	0	0	0	0	0	0	0	0	0	0	0	0	0	0	0	0	0	0	0	0	0	0	0	0	0	0	0
37.9867	0	0	0	0	0	0	0	0	0	0	0	0	0	0	0	0	0	0	0	0	0	0	0	0	0	0	0	0	0	0	0	0	0	0	0	0	0	0	0	0	0	0	0	0	0	0	0	0	0
37.9957	0	0	0	0	0	0	0	0	0	0	0	0	0	0	0	0	0	0	0	0	0	0	0	0	0	0	0	0	0	0	0	0	0	0	0	0	0	0	0	0	0	0	0	0	0	0	0	0	0
38.0047	0	0	0	0	0	0	0	0	0	0	0	0	0	0	0	0	0	0	0	0	0	0	0	0	0	0	0	0	0	0	0	0	0	0	0	0	0	0	0	0	0	0	0	0	0	0	0	0	0
38.0137	0	0	0	0	0	0	0	0	0	0	0	0	0	0	0	0	0	0	0	0	0	0	0	0	0	0	0	0	0	0	0	0	0	0	0	0	0	0	0	0	0	0	0	0	0	0	0	0	0
38.0227	0	0	0	0	0	0	0	0	0	0	0	0	0	0	0	0	0	0	0	0	0	0	0	0	0	0	0	0	0	0	0	0	0	0	0	0	0	0	0	0	0	0	0	0	0	0	0	0	0
38.0317	0	0	0	0	0	0	0	0	0	0	0	0	0	0	0	0	0	0	0	0	0	0	0	0	0	0	0	0	0	0	0	0	0	0	0	0	0	0	0	0	0	0	0	0	0	0	0	0	0
38.0407	0	0	0	0	0	0	0	0	0	0	0	0	0	0	0	0	0	0	0	0	0	0	0	0	0	0	0	0	0	0	0	0	0	0	0	0	0	0	0	0	0	0	0	0	0	0	0	0	0
38.0497	0	0	0	0	0	0	0	0	0	0	0	0	0	0	0	0	0	0	0	0	0	0	0	0	0	0	0	0	0	0	0	0	0	0	0	0	0	0	0	0	0	0	0	0	0	0	0	0	0
38.0587	0	0	0	0	0	0	0	0	0	0	0	0	0	0	0	0	0	0	0	0	0	0	0	0	0	0	0	0	0	0	0	0	0	0	0	0	0	0	0	0	0	0	0	0	0	0	0	0	0
38.0677	0	0	0	0	0	0	0	0	0	0	0	0	0	0	0	0	0	0	0	0	0	0	0	0	0	0	0	0	0	0	0	0	0	0	0	0	0	0	0	0	0	0	0	0	0	0	0	0	0
38.0767	0	0	0	0	0	0	0	0	0	0	0	0	0	0	0	0	0	0	0	0	0	0	0	0	0	0	0	0	0	0	0	0	0	0	0	0	0	0	0	0	0	0	0	0	0	0	0	0	0
38.0857	0	0	0	0	0	0	0	0	0	0	0	0	0	0	0	0	0	0	0	0	0	0	0	0	0	0	0	0	0	0	0	0	0	0	0	0	0	0	0	0	0	0	0	0	0	0	0	0	0
38.0947	0	0	0	0	0	0	0	0	0	0	0	0	0	0	0	0	0	0	0	0	0	0	0	0	0	0	0	0	0	0	0	0	0	0	0	0	0	0	0	0	0	0	0	0	0	0	0	0	0
38.1037	0	0	0	0	0	0	0	0	0	0	0	0	0	0	0	0	1.30154	1.35834	0	0	0	0	0	0	0	0	0	0	0	0	0	0	0	0	0	0	0	0	0	0	0	0	0	0	0	0	0	0	0
38.1127	0	0	0	0	0	0	0	0	0	0	0	0	0	0	0	0	0	0	0.667337	1.38267	0	0	0	0	0	0	0	0	0	0	0	0	0	0	0	0	0	0	0	0	0	0	0	0	0	0	0	0	0
38.1217	0	0	0	0	0	0	0	0	0	0	0	0	0	0	0	0	0	0	0	0	1.44965	0	0	0	0	0	0	0	0	0	0	0	0	0	0	0	0	0	0	0	0	0	0	0	0	0	0	0	0
38.1307	0	0	0	0	0	0	0	0	0	0	0	0	0	0	0	0	0	0	0	0	0	0	0	0	0	0	0	0	0	0	0	0	0	0	0	0	0	0	0	0	0	0	0	0	0	0	0	0	0
38.1397	0	0	0	0	0	0	0	0	0	0	0	0	0	0	0	0	0	0	0	0	0	0	0	0	0	0	0	0	0	0	0	0	0	0	0	0	0	0	0	0	0	0	0	0	0	0	0	0	0
38.1487	0	0	0	0	0	0	0	0	0	0	0	0	0	0	0	0	0	0	0	0	0	0	0	0	0	0	0	0	0	0	0	0	0	0	0	0	0	0	0	0	0	0	0	0	0	0	0	0	0
38.1577	0	0	0	0	0	0	0	0	0	0	0	0	0	0	0	0	0	0	0	0	0	0	0	0	0	0	0	0	0	0	0	0	0	0	0	0	0	0	0	0	0	0	0	0	0	0	0	0	0
38.1667	0	0	0	0	0	0	0	0	0	0	0	0	0	0	0	0	0	0	0	0	0	0	0	0	0	0	0	0	0	0	0	0	0	0	0	0	0	0	0	0	0	0	0	0	0	0	0	0	0
38.1757	0	0	0	0	0	0	0	0	0	0	0	0	0	0	0	0	0	0	0	0	0	0	0	0	0	0	0	0	0	0	0	0	0	0	0	0	0	0	0	0	0	0	0	0	0	0	0	0	0
38.1847	0	0	0	0	0	0	0	0	0	0	0	0	0	0	0	0	0	0	0	0	0	0	0	0	0	0	0	0	0	0	0	0	0	0	0	0	0	0	0	0	0	0	0	0	0	0	0	0	0
38.1937	0	0	0	0	0	0	0	0	0	0	0	0	0	0	0	0	0	0	0	0	0	0	0	0	0	0	0	0	0	0	0	0	0	0	0	0	0	0	0	0	0	0	0	0	0	0	0	0	0
38.2027	0	0	0	1.5705	1.26785	0	0	0	0	0	0	0	0	0	0	0	0	0	0	0	0	0	0	0	0	0	0	0	0	0	0	0	0	0	0	0	0	0	0	0	0	0	0	0	0	0	0	0	0
38.2117	0	0	0	0	0	1.27613	1.05806	0	0	0	0	0	0	0	0	0	0	0	0	0	0	0	0	0	0	0	0	0	0	0	0	0	0	0	0	0	0	0	0	0	0	0	0	0	0	0	0	0	0
38.2207	0	0	0	0	0	0	0	0.969213	0.969213	0	0	0	0	0	0	0	0	0	0	0	0	0	0	0	0	0	0	0	0	0	0	0	0	0	0	0	0	0	0	0	0	0	0	0	0	0	0	0	0
38.2297	0	0	0	0	0	0	0	0	0	0.97729	1.20344	0	0	0	0	0	0	0	0	0	0	0	0	0	0	0	0	0	0	0	0	0	0	0	0	0	0	0	0	0	0	0	0	0	0	0	0	0	0
38.2387	0	0	0	0	0	0	0	0	0	0	0	1.58902	0	0	0	0	0	0	0	0	0	0	0	0	0	0	0	0	0	0	0	0	0	0	0	0	0	0	0	0	0	0	0	0	0	0	0	0	0
38.2477	0	0	0	0	0	0	0	0	0	0	0	0	1.39543	0	0	0	0	0	0	0	0	0	0	0	0	0	0	0	0	0	0	0	0	0	0	0	0	0	0	0	0	0	0	0	0	0	0	0	0
38.2567	0	0	0	0	0	0	0	0	0	0	0	0	0	0	0	2.49588	0	0	0	0	0	0	0	0	0	0	0	0	0	0	0	0	0	0	0	0	0	0	0	0	0	0	0	0	0	0	0	0	0
38.2657	0	0	0	0	0	0	0	0	0	0	0	0	0	0	0	0	2.07054	0	0	0	0	0	0	0	0	0	0	0	0	0	0	0	0	0	0	0	0	0	0	0	0	0	0	0	0	0	0	0	0
38.2747	0	0	0	0	0	0	0	0	0	0	0	0	0	0	0	0	0	1.01922	0	0	0	0	0	0	0	0	0	0	0	0	0	0	0	0	0	0	0	0	0	0	0	0	0	0	0	0	0	0	0
38.2837	0	0	0	0	0	0	0	0	0	0	0	0	0	0	0	0	0	0	0	1.53284	0	0	0	0	0	0	0	0	0	0	0	0	0	0	0	0	0	0	0	0	0	0	0	0	0	0	0	0	0
38.2927	0	0	0	0	0	0	0	0	0	0	0	0	0	0	0	0	0	0	0	0	0	2.3113	0	0	0	0	0	0	0	0	0	0	0	0	0	0	0	0	0	0	0	0	0	0	0	0	0	0	0
38.3017	0	0	0	0	0	0	0	0	0	0	0	0	0	0	0	0	0	0	0	0	0	0	0	2.07856	1.24393	0	0	0	0	0	0	0	0	0	0	0	0	0	0	0	0	0	0	0	0	0	0	0	0
38.3107	0	0	0	0	0	0	0	0	0	0	0	0	0	0	0	0	0	0	0	0	0	0	0	0	5.50044	0	1.97423	0	0	0	0	0	0	0	0	0	0	0	0	0	0	0	0	0	0	0	0	0	0
38.3197	0	0	0	0	0	0	0	0	0	0	0	0	0	0	0	0	0	0	0	0	0	0	0	0	0	0	7.38372	0	0	0	0	0	0	0	0	0	0	0	0	0	0	0	0	0	0	0	0	0	0
38.3287	0	0	0	0	0	0	0	0	0	0	0	0	0	0	0	0	0	0	0	0	0	0	0	0	0	1.41277	0	0	0	4.10095	0	0	0	0	0	0	0	0	0	0	0	0	0	0	0	0	0	0	0
38.3377	0	0	0	0	0	0	0	0	0	0	0	0	0	0	0	0	0	0	0	0	0	0	0	0	0	1.65847	0	0	0	0	0	1.62914	0	0	0	0	0	0	0	0	0	0	0	0	0	0	0	0	0
38.3467	0	0	0	0	0	0	0	0	0	0	0	0	0	0	0	0	0	0	0	0	0	0	0	0	0	0	0	0	0	0	0	0	0	0	3.08975	0	0	0	0	0	0	0	0	0	0	0	0	0	0
38.3557	0	0	0	0	0	0	0	0	0	0	0	0	0	0	0	0	0	0	0	0	0	0	0	0	0	1.42697	0	0	0	0	0	0	0	0	0	1.05934	1.38746	0	0	0	0	0	0	0	0	0	0	0	0
38.3647	0	0	0	0	0	0	0	0	0	0	0	0	0	0	0	0	0	0	0	0	0	0	0	0	0	0	0	0	0	0	0	0	0	0	0	0	0	0	2.27374	0	0	0	0	0	0	0	0	0	0
38.3737	0	0	0	0	0	0	0	0	0	0	0	0	0	0	0	0	0	0	0	0	0	0	0	0	0	2.0372	0	0	0	0	0	0	0	0	0	0	0	0	0	0	0	0	0	0	0	0	0	0	0
38.3826	0	0	0	0	0	0	0	0	0	0	0	0	0	0	0	0	0	0	0	0	0	0	0	0	0	0	1.2964	0	0	0	0	0	0	0	0	0	0	0	0	0	0	0	0	0	0	0	0	0	0
38.3916	0	0	0	0	0	0	0	0	0	0	0	0	0	0	0	0	0	0	0	0	0	0	0	0	0	0	0	0	0	0	0	0	0	0	0	0	0	0	0	0	0	0	0	0	0	0	0	0	0
38.4006	0	0	0	0	0	0	0	0	0	0	0	0	0	0	0	0	0	0	0	0	0	0	0	0	0	0	1.77998	0	0	0	0	0	0	0	0	0	0	0	0	0	0	0	0	0	0	0	0	0	0
38.4096	0	0	0	0	0	0	0	0	0	0	0	0	0	0	0	0	0	0	0	0	0	0	0	0	0	0	1.47419	0	0	0	0	0	0	0	0	0	0	0	0	0	0	0	0	0	0	0	0	0	0
38.4186	0	0	0	0	0	0	0	0	0	0	0	0	0	0	0	0	0	0	0	0	0	0	0	0	0	0	0	0	0	0	0	0	0	0	0	0	0	0	0	0	0	0	0	0	0	0	0	0	0
38.4276	0	0	0	0	0	0	0	0	0	0	0	0	0	0	0	0	0	0	0	0	0	0	0	0	0	0	1.22849	0	0	0	0	0	0	0	0	0	0	0	0	0	0	0	0	0	0	0	0	0	0
38.4366	0	0	0	0	0	0	0	0	0	0	0	0	0	0	0	0	0	0	0	0	0	0	0	0	0	0	0	1.98576	0	0	0	0	0	0	0	0	0	0	0	0	0	0	0	0	0	0	0	0	0
38.4456	0	0	0	0	0	0	0	0	0	0	0	0	0	0	0	0	0	0	0	0	0	0	0	0	0	0	0	0	0	0	0	0	0	0	0	0	0	0	0	0	0	0	0	0	0	0	0	0	0
38.4546	0	0	0	0	0	0	0	0	0	0	0	0	0	0	0	0	0	0	0	0	0	0	0	0	0	0	0	0	0	0	0	0	0	0	0	0	0	0	0	0	0	0	0	0	0	0	0	0	0
38.4636	0	0	0	0	0	0	0	0	0	0	0	0	0	0	0	0	0	0	0	0	0	0	0	0	0	0	0	0	0	0	0	0	0	0	0	0	0	0	0	0	0	0	0	0	0	0	0	0	0
38.4726	0	0	0	0	0	0	0	0	0	0	0	0	0	0	0	0	0	0	0	0	0	0	0	0	0	0	0	0	0	0	0	0	0	0	0	0	0	0	0	0	0	0	8.4819	0	0	0	0	0	0
38.4816	0	0	0	0	0	0	0	0	0	0	0	0	0	0	0	0	0	0	0	0	0	0	0	0	0	0	0	0	0	0	0	0	0	0	0	0	0	0	0	0	0	0	0	0	0	0	0	0	0
38.4906	0	0	0	0	0	0	0	0	0	0	0	0	0	0	0	0	0	0	0	0	0	0	0	0	0	0	0	0	5.67947	0	0	0	1.16676	0	1.26152	0	0	0	0	0	0	0	0	0	0	0	0	0	0
38.4996	0	0	0	0	0	0	0	0	0	0	0	0	0	0	0	0	0	0	0	0	0	0	0	0	0	0	0	0	0	0	12.6918	1.36842	0	0	0	0	0	0	0	0	0	0	0	0	0	0	0	0	0
38.5086	0	0	0	0	0	0	0	0	0	0	0	0	0	0	0	0	0	0	0	0	0	0	0	0	0	0	0	0	0	0	0	0	0	0	0	0	0	0	0	0	0	0	0	0	0	0	0	0	0
38.5176	0	0	0	0	0	0	0	0	0	0	0	0	0	0	0	0	0	0	0	0	0	0	0	0	0	0	0	0	0	0	0	0	0	0	0	0	0	0	0	0	0	0	0	0	0	0	0	0	0
38.5266	0	0	0	0	0	0	0	0	0	0	0	0	0	0	0	1.73347	0	0	2.29926	0	0	0	0	0	0	0	0	0	0	0	0	0	0	0	0	0	0	0	0	0	0	0	0	0	0	0	0	0	0
38.5356	0	0	0	0	0	0	0	0	0	0	0	0	0	0	5.17634	0	0	0	0	0	0	0	0	0	0	0	0	0	0	0	0	0	0	0	0	0	0	0	0	0	0	0	0	0	0	0	0	0	0
38.5446	0	0	0	0	0	0	0	0	0	0	0	0	0	0	0	0	0	0	0	0	0	0	0	0	0	0	0	0	0	0	0	0	0	0	0	0	0	0	0	0	0	0	0	0	0	0	0	0	0
38.5536	0	0	0	0	0	0	0	0	0	0	0	0	0	0	0	0	0	0	0	0	0	0	0	0	0	0	0	0	0	0	0	0	0	0	0	0	0	0	0	0	0	0	0	0	0	0	0	0	0
38.5626	0	0	0	0	0	0	0	0	0	0	0	0	0	0	0	0	0	0	0	0	0	0	0	0	0	0	0	0	0	0	0	0	0	0	0	0	0	0	0	0	0	0	0	0	0	0	0	0	0
38.5716	0	0	0	0	0	0	0	0	0	0	0	0	0	0	0	0	0	0	0	0	0	0	0	0	0	0	0	0	0	0	0	0	0	0	0	0	0	0	0	0	0	0	0	0	0	0	0	0	0
38.5806	0	0	0	0	0	0	0	0	0	0	0	0	0	0	0	0	0	0	0	0	0	0	0	0	0	0	0	0	0	0	0	0	0	0	0	0	0	0	0	0	0	0	0	0	0	0	0	0	0
38.5896	0	0	0	0	0	0	0	0	0	0	0	0	0	0	0	0	0	0	0	0	0	0	0	0	0	0	0	0	0	0	0	0	0	0	0	0	0	0	0	0	0	0	0	0	0	0	0	0	0
38.5986	0	0	0	0	0	0	0	0	0	0	0	0	0	0	0	0	0	0	0	0	0	0	0	0	0	0	0	0	0	0	0	0	0	0	0	0	0	0	0	0	0	0	0	0	0	0	0	0	0
38.6076	0	0	0	0	0	0	0	0	0	0	0	0	0	0	0	0	0	0	0	0	0	0	0	0	0	0	0	0	0	0	0	0	0	0	0	0	0	0	0	0	0	0	0	0	0	0	0	0	0
38.6166	0	0	0	0	0	0	0	0	0	0	0	0	0	0	0	0	0	0	0	0	0	0	0	0	0	0	0	0	0	0	0	0	0	0	0	0	0	0	0	0	0	0	0	0	0	0	0	0	0
38.6256	0	0	0	0	0	0	0	0	0	0	0	0	0	0	0	0	0	0	0	0	0	0	0	0	0	0	0	0	0	0	0	0	0	0	0	0	0	0	0	0	0	0	0	0	0	0	0	0	0
38.6346	0	0	0	0	0	0	0	0	0	0	0	0	0	0	0	0	0	0	0	0	0	0	0	0	0	0	0	0	0	0	0	0	0	0	0	0	0	0	0	0	0	0	0	0	0	0	0	0	0
38.6436	0	0	0	0	0	0	0	0	0	0	0	0	0	0	0	0	0	0	0	0	0	0	0	0	0	0	0	0	0	0	0	0	0	0	0	0	0	0	0	0	0	0	0	0	0	0	0	0	0
38.6526	0	0	0	0	0	0	0	0	0	0	0	0	0	0	0	0	0	0	0	0	0	0	0	0	0	0	0	0	0	0	0	18.182	0	0	0	0	0	0	0	0	0	0	0	0	0	0	0	0	0
38.6616	0	0	0	0	0	0	0	0	0	0	0	0	0	0	0	0	0	0	0	0	0	0	0	0	0	0	0	0	0	0	0	0	0	0	0	0	0	0	0	0	0	0	0	0	0	0	0	0	0
38.6706	0	0	0	0	0	0	0	0	0	0	0	0	0	0	0	0	0	0	0	0	0	0	0	0	0	0	0	0	0	0	0	0	0	0	0	0	0	0	0	0	0	0	0	0	0	0	0	0	0
38.6796	0	0	0	0	0	0	0	0	0	0	0	0	0	0	0	0	0	0	0	0	0	0	0	0	0	0	0	0	0	0	0	0	0	0	0	0	0	0	0	0	0	0	0	0	0	0	0	0	0
38.6886	0	0	0	0	0	0	0	0	0	0	0	0	0	0	0	0	0	0	0	0	0	0	0	0	0	0	0	0	0	0	0	3.92207	0	0	0	0	0	0	0	0	0	0	0	0	0	0	0	0	0
38.6976	0	0	0	0	0	0	0	0	0	0	0	0	0	0	0	0	0	0	0	0	0	0	0	0	0	0	0	0	0	0	0	0	0	0	0	0	0	0	0	0	0	0	0	0	0	0	0	0	0
38.7066	0	0	0	0	0	0	0	0	0	0	0	0	0	0	0	0	0	0	0	0	0	0	0	0	0	0	0	0	0	0	0	0	0	0	0	0	0	0	0	0	0	0	0	0	0	0	0	0	0
38.7156	0	0	0	0	0	0	0	0	0	0	0	0	0	0	0	0	0	0	0	0	0	0	0	0	0	0	0	0	0	0	0	0	2.67552	0	0	0	0	0	0	0	0	0	0	0	0	0	0	0	0
38.7246	0	0	0	0	0	0	0	0	0	0	0	0	0	0	0	0	0	0	0	0	0	0	0	0	0	0	0	0	0	0	0	0	0	0	0	0	0	0	0	0	0	0	0	0	0	0	0	0	0
38.7336	0	0	0	0	0	0	0	0	0	0	0	0	0	0	0	0	0	0	0	0	0	0	0	0	0	0	0	0	0	0	0	0	0	0	0	0	0	0	0	0	0	0	0	0	0	0	0	0	0
38.7426	0	0	0	0	0	0	0	0	0	0	0	0	0	0	0	0	0	0	0	0	0	0	0	0	0	0	0	0	0	0	0	0	0	0	0	0	0	0	0	0	0	0	0	0	0	0	0	0	0
38.7516	0	0	0	0	0	0	0	0	0	0	0	0	0	0	0	0	0	0	0	0	0	0	0	0	0	0	0	0	0	0	0	0	4.60685	0	0	0	0	0	0	0	0	0	0	0	0	0	0	0	0
38.7606	0	0	0	0	0	0	0	0	0	0	0	0	0	0	0	0	0	0	0	0	0	0	0	0	0	0	0	0	0	0	0	0	0	0	0	0	0	0	0	0	0	0	0	0	0	0	0	0	0
38.7696	0	0	0	0	0	0	0	0	0	0	0	0	0	0	0	0	0	0	0	0	0	0	0	0	0	0	0	0	0	0	0	0	0	1.54333	0	0	0	0	0	0	0	0	0	0	0	0	0	0	0
38.7786	0	0	0	0	0	0	0	0	0	0	0	0	0	0	0	0	0	0	0	0	0	0	0	0	0	0	0	0	0	0	0	0	0	1.65445	0	0	0	0	0	0	0	0	0	0	0	0	0	0	0
38.7876	0	0	0	0	0	0	0	0	0	0	0	0	0	0	0	0	0	0	0	0	0	0	0	0	0	0	0	0	0	0	0	0	0	0	0	0	0	0	0	0	0	0	0	0	0	0	0	0	0
38.7966	0	0	0	0	0	0	0	0	0	0	0	0	0	0	0	0	0	0	0	0	0	0	0	0	0	0	0	0	0	0	0	0	0	0	0	0	0	0	0	0	0	0	0	0	0	0	0	0	0
38.8056	0	0	0	0	0	0	0	0	0	0	0	0	0	0	0	0	0	0	0	0	0	0	0	0	0	0	0	0	0	0	0	0	0	0	0	0	0	0	0	0	0	0	0	0	0	0	0	0	0
38.8146	0	0	0	0	0	0	0	0	0	0	0	0	0	0	0	0	0	0	0	0	0	0	0	0	0	0	0	0	0	0	0	0	0	0	3.72458	0	0	0	0	0	0	0	0	0	0	0	0	0	0
38.8236	0	0	0	0	0	0	0	0	0	0	0	0	0	0	0	0	0	0	0	0	0	0	0	0	0	0	0	0	0	0	0	0	0	0	0	0	0	0	0	0	0	0	0	0	0	0	0	1.39903	0
38.8326	0	0	0	0	0	0	0	0	0	0	0	0	0	0	0	0	0	0	0	0	0	0	0	0	0	0	0	0	0	0	0	0	0	0	1.60507	0	0	0	0	0	0	0	0	0	0	0	0	0	0
38.8416	0	0	0	0	0	0	0	0	0	0	0	0	0	0	0	0	0	0	0	0	0	0	0	0	0	0	0	0	0	0	0	0	0	0	0	0	0	0	0	0	0	0	0	0	0	0	0	0	0
38.8506	0	0	0	0	0	0	0	0	0	0	0	0	0	0	0	0	0	0	0	0	0	0	0	0	0	0	0	0	0	0	0	0	0	0	2.0372	0	0	0	0	0	0	0	0	0	0	0	0	0	0
38.8596	0	0	1.79875	0	0	0	0	0	0	0	0	0	0	0	0	0	0	0	0	0	0	0	0	0	0	0	0	0	0	0	0	0	0	0	1.72853	0	0	0	0	0	0	0	0	0	0	0	0	0	0
38.8686	0	0	0	2.20511	0	0	0	0	0	0	0	0	0	0	1.9145	0	0	0	0	0	0	0	0	0	0	0	0	0	0	0	0	0	0	0	0	0	0	0	0	0	0	0	0	0	0	0	0	0	0
38.8776	0	0	0	0	0	1.7594	0	0	0	0	0	0	0	0	0.956198	0	0	0	0	0	0	0	0	0	0	0	0	0	0	0	0	0	0	0	0	0	0	0	0	0	0	0	0	0	0	0	0	0	0
38.8866	0	0	0	0	0	0	0	0	0	0	0	0	0	0	0.921884	0.205778	0	0	0	0	0	0	0	0	0	0	0	0	0	0	0	0	0	0	0	0	0	0	0	0	0	0	0	0	0	0	0	0	0
38.8956	0	0	0	0	0	0	1.7594	0	0	0	0	0	0	0	0	0.805723	1.19608	0.651904	0	0	0	0	2.2615	0	0	0	0	0	0	0	0	0	0	0	0	3.19984	0	0	0	0	0	0	0	0	0	0	0	0	0
38.9046	0	0	0	0	0	0	0	1.7594	0	0	0	0	0	0	0	0	0	0	0	0	2.9009	0	0	0	0	0	0	0	0	0	0	0	0	0	0	1.852	0	0	0	0	0	0	0	0	0	0	0	0	0
38.9136	0	0	0	0	0	0	0	0	1.77849	0	0	0	0	0	0	0	0	0	0	0	0	0	0	0	0	0	0	0	0	0	0	0	0	0	0	0	0	0	0	0	0	0	0	0	0	0	0	0	0
38.9226	0	0	0	0	0	0	0	0	0	0	1.7594	0	0	0	0	0	0	0	0	0	0	0	0	0	0	0	0	0	0	0	0	0	0	0	0	1.49189	0	0	0	0	0	0	0	0	0	0	0	0	0
38.9316	0	0	0	0	0	0	0	0	0	0	0	0	0	0	0	0	0	0	0	0	0	0	0	0	0	0	0	0	0	0	0	0	0	0	0	0	1.24084	0	0	0	0	0	0	0	0	0	0	0	0
38.9406	0	0	0	0	0	0	0	0	0	0	0	1.86692	0	0	0	0	0	0	0	0	0	0	0	0	0	0	0	0	0	0	0	0	0	0	0	0	0	0	0	0	0	0	0	0	0	0	0	0	0
38.9496	0	0	0	0	0	0	0	0	0	0	0	0	1.7594	0	0	0	0	0	0	0	0	0	0	0	0	0	0	0	0	0	0	0	0	0	0	0	1.72853	0	0	0	0	0	0	0	0	0	0	0	0
38.9586	0	0	0	0	0	0	0	0	0	0	0	0	0	0	1.75986	0	0	0	0	0	0	0	0	0	0	0	0	0	0	0	0	0	0	0	0	0	1.3856	0	0	0	0	0	0	0	0	0	0	0	0
38.9676	0	0	0	0	0	0	0	0	0	0	0	0	0	0	0	1.74088	0	0	0	0	0	0	0	0	0	0	0	0	0	0	0	0	0	0	0	0	1.34424	0	0	0	0	0	0	0	0	0	0	0	0
38.9766	0	0	0	0	0	0	0	0	0	0	0	0	0	0	0	0	0	0	0	0	0	0	0	0	0	0	0	0	0	0	0	0	0	0	0	0	0	0	0	0	0	0	0	0	0	0	0	0	0
38.9856	0	0	0	0	0	0	0	0	0	0	0	0	0	0	0	0	1.76022	0	0	0	0	0	0	0	0	0	0	0	0	0	0	0	0	0	0	0	0	1.98534	0	0	0	0	0	0	0	0	0	0	0
38.9946	0	1.15498	0	0	0	0	0	0	0	0	0	0	0	0	0	0	0	0	1.77957	0	0	0	0	0	0	0	0	0	0	0	0	0	0	0	0	0	0	0	0	0	0	0	0	0	0	0	0	0	0
39.0036	0	0	0	0	0	0	0	0	0	0	0	0	0	0	0	0	0	0	0	0	0	0	0	0	0	0	0	0	0	0	0	0	0	0	0	0	0	0	0	0	0	0	0	0	0	0	0	0	0
39.0126	0	0	0	0	0	0	0	0	0	0	0	0	0	0	0	0	0	0	0	0	0	0	0	0	0	0	0	0	0	0	0	0	0	0	0	0	0	0	0	0	0	0	0	0	0	0	0	0	0
39.0216	0	0	0	0	0	0	0	0	0	0	0	0	0	0	0	0	0	0	0	0	0	0	0	0	0	0	0	0	0	0	0	0	0	0	0	0	0	0	0	0	0	0	0	0	0	0	0	0	0
39.0306	0	0	0	0	0	0	0	0	0	0	0	0	0	0	0	0	0	0	0	0	0	0	0	0	0	0	0	0	0	0	0	0	0	0	0	0	0	0	0	0	0	0	0	0	0	0	0	0	0
39.0396	0	0	0	0	0	0	0	0	0	0	0	0	0	0	0	0	0	0	0	0	0	0	0	0	0	0	0	0	0	0	0	0	0	0	0	0	0	0	0	0	0	0	0	0	0	0	0	0	0
39.0486	0	0	0	0	0	0	0	0	0	0	0	0	0	0	0	0	0	0	0	0	0	0	0	0	0	0	0	0	0	0	0	0	0	0	0	0	0	0	0	0	0	0	0	0	0	0	0	0	0
39.0576	0	0	0	0	0	0	0	0	0	0	0	0	0	0	0	0	0	0	0	0	0	0	0	0	0	0	0	0	0	0	0	0	0	0	0	0	0	0	0	0	0	0	0	0	0	0	0	0	0
39.0666	0	0	0	0	0	0	0	0	0	0	0	0	0	0	0	0	0	0	0	0	0	0	0	0	0	0	0	0	0	0	0	0	0	0	0	0	0	0	0	0	0	0	0	0	0	0	0	0	0
39.0756	0	0	0	0	0	0	0	0	0	0	0	0	0	0	0	0	0	0	0	0	0	0	0	0	0	0	0	0	0	0	0	0	0	0	0	0	0	0	0	0	0	0	0	0	0	0	0	0	0
39.0846	0	0	0	0	0	0	0	0	0	0	0	0	0	0	0	0	0	0	0	0	0	0	0	0	0	0	0	0	0	0	0	0	0	0	0	0	0	0	0	0	0	0	0	0	0	0	0	0	0
39.0936	0	0	0	0	0	0	0	0	0	0	0	0	0	0	0	0	0	0	0	0	0	0	0	0	0	0	0	0	0	0	0	0	0	0	0	0	0	0	0	0	0	0	0	0	0	0	0	0	0
39.1026	0	0	0	0	0	0	0	0	0	0	0	0	0	0	0	0	0	0	0	0	0	0	0	0	0	0	0	0	0	0	0	0	0	0	0	0	0	0	0	0	0	0	0	0	0	0	0	0	0
39.1116	0	0	0	0	0	0	0	0	0	0	0	0	0	0	0	0	0	0	0	0	0	0	0	0	0	0	0	0	0	0	0	0	0	0	0	0	0	0	0	0	0	0	0	0	0	0	0	0	0
39.1206	0	0	0	0	0	0	0	0	0	0	0	0	0	0	0	0	0	0	0	0	0	0	0	0	0	0	0	0	0	0	0	0	0	0	0	0	0	0	0	0	0	0	0	0	0	0	0	0	0
39.1296	0	0	0	0	0	0	0	0	0	0	0	0	0	0	0	0	0	0	0	0	0	0	0	0	0	0	0	0	0	0	0	0	0	0	0	0	0	0	0	0	0	0	0	0	0	0	0	0	0
39.1386	0	0	0	0	0	0	0	0	0	0	0	0	0	0	0	0	0	0	0	0	0	0	0	0	0	0	0	0	0	0	0	0	0	0	0	0	0	0	0	0	0	0	0	0	0	0	0	0	0
39.1476	0	0	0	0	0	0	0	0	0	0	0	0	0	0	0	0	0	0	0	0	0	0	0	0	0	0	0	0	0	0	0	0	0	0	0	0	0	0	0	0	0	0	0	0	0	0	0	0	0
39.1566	0	0	0	0	0	0	0	0	0	0	0	0	0	0	0	0	0	0	0	0	0	0	0	0	0	0	0	0	0	0	0	0	0	0	0	0	0	0	0	0	0	0	0	0	0	0	0	0	0
39.1656	0	0	0	0	0	0	0	0	0	0	0	0	0	0	0	0	0	0	0	0	0	0	0	0	0	0	0	0	0	0	0	0	0	0	0	0	0	0	0	0	0	0	0	0	0	0	0	0	0
39.1746	0	0	0	0	0	0	0	0	0	0	0	0	0	0	0	0	0	0	0	0	0	0	0	0	0	0	0	0	0	0	0	0	0	0	0	0	0	0	0	0	0	0	0	0	0	0	0	0	0
39.1836	0	0	0	0	0	0	0	0	0	0	0	0	0	0	0	0	0	0	0	0	0	0	0	0	0	0	0	0	0	0	0	0	0	0	0	0	0	0	0	0	0	0	0	0	0	0	0	0	0
39.1926	0	0	0	0	0	0	0	0	0	0	0	0	0	0	0	0	0	0	0	0	0	0	0	0	0	0	0	0	0	0	0	0	0	0	0	0	0	0	0	0	0	0	0	0	0	0	0	0	0
39.2016	0	0	0	0	0	0	0	0	0	0	0	0	0	0	0	0	0	0	0	0	0	0	0	0	0	0	0	0	0	0	0	0	0	0	0	0	0	0	0	0	0	0	0	0	0	0	0	0	0
39.2106	0	0	0	0	0	0	0	0	0	0	0	0	0	0	0	0	0	0	0	0	0	0	0	0	0	0	0	0	0	0	0	0	0	0	0	0	0	0	0	0	0	0	0	0	0	0	0	0	0
39.2196	0	0	0	0	0	0	0	0	0	0	0	0	0	0	0	0	0	0	0	0	0	0	0	0	0	0	0	0	0	0	0	0	0	0	0	0	0	0	0	0	0	0	0	0	0	0	0	0	0
39.2286	0	0	0	0	0	0	0	0	0	0	0	0	0	0	0	0	0	0	0	0	0	0	0	0	0	0	0	0	0	0	0	0	0	0	0	0	0	0	0	0	0	0	0	0	0	0	0	0	0
39.2376	0	0	0	0	0	0	0	0	0	0	0	0	0	0	0	0	0	0	0	0	0	0	0	0	0	0	0	0	0	0	0	0	0	0	0	0	0	0	0	0	0	0	0	0	0	0	0	0	0
39.2466	0	0	0	0	0	0	0	0	0	0	0	0	0	0	0	0	0	0	0	0	0	0	0	0	0	0	0	0	0	0	0	0	0	0	0	0	0	0	0	0	0	0	0	0	0	0	0	0	0
39.2556	0	0	0	0	0	0	0	0	0	0	0	0	0	0	0	0	0	0	0	0	0	0	0	0	0	0	0	0	0	0	0	0	0	0	0	0	0	0	0	0	0	0	0	0	0	0	0	0	0
39.2646	0	0	0	0	0	0	0	0	0	0	0	0	0	0	0	0	0	0	0	0	0	0	0	0	0	0	0	0	0	0	0	0	0	0	0	0	0	0	0	0	0	0	0	0	0	0	0	0	0
39.2736	0	0	0	0	0	0	0	0	0	0	0	0	0	0	0	0	0	0	0	0	0	0	0	0	0	0	0	0	0	0	0	0	0	0	0	0	0	0	0	0	0	0	0	0	0	0	0	0	0
39.2826	0	0	0	0	0	0	0	0	0	0	0	0	0	0	0	0	0	0	0	0	0	0	0	0	0	0	0	0	0	0	0	0	0	0	0	0	0	0	0	0	0	0	0	0	0	0	0	0	0
39.2916	0	0	0	0	0	0	0	0	0	0	0	0	0	0	0	0	0	0	0	0	0	0	0	0	0	0	0	0	0	0	0	0	0	0	0	0	0	0	0	0	0	0	0	0	0	0	0	0	0
39.3006	0	0	0	0	0	0	0	0	0	0	0	0	0	0	0	0	0	0	0	0	0	0	0	0	0	0	0	0	0	0	0	0	0	0	0	0	0	0	0	0	0	0	0	0	0	0	0	0	0
39.3096	0	0	0	0	0	0	0	0	0	0	0	0	0	0	0	0	0	0	0	0	0	0	0	0	0	0	0	0	0	0	0	0	0	0	0	0	0	0	0	0	0	0	0	0	0	0	0	0	0
39.3186	0	0	0	0	0	0	0	0	0	0	0	0	0	0	0	0	0	0	0	0	0	0	0	0	0	0	0	0	0	0	0	0	0	0	0	0	0	0	0	0	0	0	0	0	0	0	0	0	0
39.3276	0	0	0	0	0	0	0	0	0	0	0	0	0	0	0	0	0	0	0	0	0	0	0	0	0	0	0	0	0	0	0	0	0	0	0	0	0	0	0	0	0	0	0	0	0	0	0	0	0
39.3366	0	0	0	0	0	0	0	0	0	0	0	0	0	0	0	0	0	0	0	0	0	0	0	0	0	0	0	0	0	0	0	0	0	0	0	0	0	0	0	0	0	0	0	0	0	0	0	0	0
39.3456	0	0	0	0	0	0	0	0	0	0	0	0	0	0	0	0	0	0	0	0	0	0	0	0	0	0	0	0	0	0	0	0	0	0	0	0	0	0	0	0	0	0	0	0	0	0	0	0	0
39.3546	0	0	0	0	0	0	0	0	0	0	0	0	0	0	0	0	0	0	0	0	0	0	0	0	0	0	0	0	0	0	0	0	0	0	0	0	0	0	0	0	0	0	0	0	0	0	0	0	0
39.3636	0	0	0	0	0	0	0	0	0	0	0	0	0	0	0	0	0	0	0	0	0	0	0	0	0	0	0	0	0	0	0	0	0	0	0	0	0	0	0	0	0	0	0	0	0	0	0	0	0
39.3726	0	0	0	0	0	0	0	0	0	0	0	0	0	0	0	0	0	0	0	0	0	0	0	0	0	0	0	0	0	0	0	0	0	0	0	0	0	0	0	0	0	0	0	0	0	0	0	0	0
39.3816	0	0	0	0	0	0	0	0	0	0	0	0	0	0	0	0	0	0	0	0	0	0	0	0	0	0	0	0	0	0	0	0	0	0	0	0	0	0	0	0	0	0	0	0	0	0	0	0	0
39.3906	0	0	0	0	0	0	0	0	0	0	0	0	0	0	0	0	0	0	0	0	0	0	0	0	0	0	0	0	0	0	0	0	0	0	0	0	0	0	0	0	0	0	0	0	0	0	0	0	0
[truncated: 751 more columns]

## Sheet: C_ContainerShipDensity
	18	18.0111	18.0222	18.0334	18.0445	18.0556	18.0667	18.0779	18.089	18.1001	18.1112	18.1224	18.1335	18.1446	18.1557	18.1669	18.178	18.1891	18.2002	18.2114	18.2225	18.2336	18.2447	18.2558	18.267	18.2781	18.2892	18.3003	18.3115	18.3226	18.3337	18.3448	18.356	18.3671	18.3782	18.3893	18.4005	18.4116	18.4227	18.4338	18.4449	18.4561	18.4672	18.4783	18.4894	18.5006	18.5117	18.5228	18.5339
34	0	0	0	0	0	0	0.938347	1.74783	1.43221	0	0	0	0	0	0	0	0	0	0	0	0	0	0	0	0	0	1.37048	2.02624	1.26754	0	0	0	0	0	0	0	0.946784	0	0	0	0	0	0	7.95377	1.83245	0	0	0	0
34.009	0	0	0	0	0	0	0	0	1.59498	1.56154	0.789158	0	0	0	0	0	0	0	0	0	0	0	0	0	0	0	0	0	4.48421	1.57389	0.856087	0	0	0	0	0	0	1.02925	1.13219	0	0	0	0	0	0	2.46676	2.29648	0	0
34.018	0	0	0	0	0	0	0	0	0	0	3.02483	1.04072	0	0	0	0	0	0	0	0	0	5.50507	0	0	0	0	0	0	0	0.882787	2.35718	0	0	0	0	0	0	0	0	0	1.7666	1.66263	0	0	0	0	0.862003	0.837721	2.55453
34.027	0	0	0	0	0	0	0	0	0	0	0	0.70376	2.02084	0.815189	0	0	0	0	0	0	0	0	0	0	0	0	0	0	0	0	0	2.74893	3.7235	7.04583	0	0	0	0	0	0	0	0	1.55671	0	1.23456	0	0	0	9.48888
34.036	0	0	0	0	0	0	0	0	0	0	0	0	0	1.60815	2.28403	0	0	0	0	0	0	0	0	0	0	0	0	0	0	0	0	0	0.890143	1.56345	1.0808	0	0	0	0	0	0	0	0	0	0	1.78903	0	0	0
34.045	0	0	0	0	0	0	0	0	0	0	0	0	0	0	0	2.47823	1.99718	0	0	0	0	0	0	0	0	0	0	0	0	0	0	0	0	0	5.14079	1.36606	0	0	0	0	0	0	0	0	0	0	0	0	0
34.054	0	0	0	0	0	0	0	0	0	0	0	0	0	0	0	0	0.877797	2.3809	0	0	0	0	0	0	0	0	0	0	0	9.03776	0	0	0	0	0	0.932431	2.19462	1.30566	0	0	0	0	0	0	0	0	0	0	0
34.063	0	0	0	0	0	0	0	0	0	0	0	0	0	0	0	0	0	0	2.89097	0	0	0	0	0	0	0	0	0	0	0	0	0	3.01259	1.12972	0	0	1.27371	2.92714	5.70509	2.78726	0	0	0	0	0	0	0	0	0
34.072	0	0	0	0	0	0	0	0	0	0	0	0	0	0	0	0	0	0	0	1.80014	1.83718	0.8797	0	0	0	0	0	0	0	0	0	0	0	0	1.12972	0	0	0	2.97812	0.88896	1.2964	0.988814	0	0	0	0	0	0	0
34.081	0	0.908149	0	0	0	0	0	0	0	0	0	0	0	0	0	0	0	0	0	0	0	1.82381	1.71248	0	0	0	0	0	0	0	0	0	0	0	0	0	0	0	0	0.901307	2.67244	1.33241	3.54452	0	0	0	0	0	0
34.09	0.727424	0.779383	1.01603	1.26682	0	0	0	0	0	0	0	0	0	0	0	0	0	0	0	0	0	0	1.09875	1.85668	0.940662	0	0	0	0	0	0	0	0	0	0	0	0	0	0	0	0	2.63951	11.1954	3.02185	1.25113	0	0	0	0
34.099	0	0.95913	3.05503	1.75107	0.887417	0.908149	0.894516	0	0	0	0	0	0	0	0	0	0	0	0	0	0	0	0	0	1.16928	2.98429	0	0	0	0	0	0	0	0	0	0	0	0	0	0	0	0	0	2.20938	2.44773	1.84377	0	0	0
34.108	0	1.30669	20.9029	3.51556	3.10117	1.25936	0.810147	0.893847	0.822905	0	0	0	0	0	0	0	0	0	0	0	0	0	0	0	0	0	3.25952	0.716107	0	0	0	0	0	0	0	0	0	0	0	0	0	0	0	0.901307	3.35161	3.82201	49.7642	0	0
34.117	0	0	0	0	1.16949	1.99044	1.66428	1.30566	0.692648	1.53623	0.952854	0	0	0	0	0	0	0	0	0	0	0	0	0	0	0	0	1.08661	1.83399	0	0	0	0	0	0	0	0	0	0	0	0	0	0	0	0	2.30821	2.14986	0.887417	0
34.126	0	0	0	0	0	0.90748	0.836178	0.951002	0.869668	2.90882	0.839573	1.0079	1.1291	0	0	0	0	0	0	0	0	0	0	0	0	0	0	0	1.28086	1.6721	0.960776	0	0	0	0	0	0	0	0	0	0	0	0	0	0	0	2.69466	2.30466	1.77422
34.135	0	0	0	0	0	0	0	1.23806	1.09546	0.770946	0.883198	1.36431	1.64998	1.28344	0.872395	0.951722	0	0	0	0	0	0	0	0	0	0	0	0	0	0	1.93812	0.96304	0.895133	0	0	0	0	0	0	0	0	0	0	0	0	0	0	0	3.21898
34.144	0	0	0	0	0	0	0	0	0	1.16676	1.30669	2.12316	1.7931	1.92145	3.1592	0	1.0096	0.893847	0	0	0	0	0	0	0	0	0	0	0	0	0	0	1.85385	2.38826	1.86018	0	0	0	0	0	0	0	0	0	0	0	0	0	0
34.153	0	0	0	0	0	0	0	0	0	0	0	0	1.03882	2.50277	0	3.03893	0	0.986499	1.23642	1.00152	0	0	0	0	0	0	0	0	0	0	0	0	0	0	0.907068	29.4491	0	0	0	0	0	0	0	0	0	0	0	0	0
34.162	0	0	0	0	0	0	0	0	0	0	0	0	0	0	1.03228	6.98585	17.3676	2.11082	1.70523	5.5294	1.27582	0.930167	0	0	0	0	0	0	0	0	0	0	0	0	0	1.02323	1.80344	0.948841	0	0	0	0	0	0	0	0	0	0	0
34.171	0	0	0	0	0	0	0	0	0	0	0	0	0	0	0	0	1.42892	2.58616	0.883198	1.17139	4.81417	4.34922	0.886696	0.803614	0	0	0	0	0	0	0	0	0	0	0	0	0	0.96304	3.95443	0.830622	0	0	0	0	0	0	0	0	0
34.18	0	0.908715	0	0	0	0	0	0	0	0	0	0	0	0	0	0	0	0	0.856036	21.6837	0.908149	0.705612	3.84876	2.1689	0.886696	1.8732	0	0	0	0	0	0	0	0	0	0	0	0	0	0.716107	1.02323	0.848679	0	0	0	0	0	0	0
34.189	0	0	1.34887	0.852795	0	0	0	0	0	0	0	0	0	0	0	0	0	0	0	0	0	1.5742	0.855881	1.45125	2.9347	3.46242	1.96091	0.829542	0	0	0	0	0	0	0	0	0	0	0	0	0.965201	0.96304	1.27001	0.84266	0	0	0	0	0
34.198	0	0	0	0	1.8254	1.04947	0	0	0	0	0	0	0	0	0	0	0	0	0	0	0	0	0	0.921884	6.31285	1.26147	2.32287	3.95443	1.61736	1.40186	0	0	0	0	0	0	0	0	0	0	0	0	0.849862	1.44415	1.25797	0	0	0	0
34.207	0	0	0	0	0	0	0.979502	1.11243	0	0	0	0	0	0	0	0	0	0	0	0	0	0	0	0	0.856036	0.987733	0.795125	1.03475	1.17463	4.93265	2.40102	2.14853	0	0	0	0	0	0	0	0	0	0	0	0.795846	0.983412	2.03756	0.914888	0	0
34.216	0	0	0	0	0	0	0	0	1.06258	1.45151	0	0	0	0	0	0	0	0	0	0	0	0	0	0	0	0	0	1.43551	2.37056	1.98447	1.15642	3.38762	3.13436	1.86939	0	0	0	0	0	0	0	0	0	0	0	0	1.09268	1.55892	0
34.225	0	0	0	0	0	0	0	0	0	0	0.909538	1.04247	0	0	0	0	0	0	0	0	0	0	0	0	0	0	0	0	0	0	2.63005	1.20334	1.09762	2.45935	2.64795	2.95368	0	0	0	0	0	0	0	0	0	0	0	1.65126	1.80838
34.234	0	0	0	0	0	0	0	0	0	0	0	0	1.10544	1.78312	0	0	0	0	0	0	0	0	0	0	0	0	0	0	0	0	2.80043	2.58272	2.01806	1.15102	1.09968	2.12152	4.01946	1.89861	0	0	0	0	0	0	0	0	0	0	0
34.243	0	0	0	0	0	0	0	0	0	0	0	0	0	0	0	2.90363	0	0	0	0	0	0	0	0	0	0	0	0	0	0	0	0	1.39703	2.00206	7.8638	2.63972	1.04041	1.71958	4.7441	0.678244	0	0	0	0	0	0	0	0	0
34.252	0	0	0	0	0	0	0	0	0	0	0	0	0	0	0	0	0	1.423	0	0	0	0	0	0	0	0	0	0	0	0	0	0	0	0	0.893076	1.02889	2.27842	0.912676	1.27047	1.94697	3.73893	2.97755	0	0	0	0	0	0	0
34.261	0	0	0	0	0	0	0	0	0	0	0	0	0	0	0	0	0	0	1.12267	0	0	0	0	0	0	0	0	0	0	0	0	0	0	0	0	0	1.02246	3.56387	2.01745	2.90949	0.808038	2.81885	2.86762	1.77483	0.95378	0	0	0	0
34.27	0	28.2637	0	0	0	0	0	0	0	0	0	0	0	0	0	0	0	0	0	0.843792	1.25139	0	0	0	0	0	0	0	0	0	0	0	0	0	0	0	0	0	0.956867	2.05582	26.6228	2.24287	1.98766	1.34177	3.09562	3.17217	0.803356	0	0
34.279	0	0	0	0	0	0	0	0	0	0	0	0	0	0	0	0	0	0	0	0	0	1.33241	2.03823	0	0	0	0	0	0	0	0	0	0	0	0	0	0	0	0	0	0	1.16676	4.09369	1.6918	1.56288	0.951722	1.75426	1.68203	1.64519
34.288	0.90748	0	0	0	0	0	0	0	0	0	0	0	0	0	0	0	0	0	0	0	0	0	0	0	1.42604	0	0	0	0	0	0	0	0	0	0	0	0	0	0	0	0	0	0	1.01268	2.12337	0.965818	1.10194	0.815909	2.59712
34.297	0	1.80879	0	0	0	0	0	0	0	0	0	0	0	0	0	0	0	0	0	0	0	0	0	0	0	0.943491	1.86538	0	0	0	0	0	0	0	0	0	0	0	0	0	0	0	0	0	0	1.32881	8.3803	0.980017	1.11069
34.306	0	0	0.913653	0.919827	0.90748	0	0	0	0	0	0	0	0	0	0	0	0	0	0	0	0	0	0	0	0	0	0	0	1.00101	0	0	0	0	0	0	0	0	0	0	0	0	0	0	0	0	0	0	3.71635	1.8645
34.315	0	0.944211	1.0365	0	0	1.81496	0	0	0	0	0	0	0	0	0	0	0	0	0	0	0	0	0	0	0	0	0	0	0	1.7844	0.87044	0	0	0	0	0	0	0	0	0	0	0	0	0	0	0	0	0	0
34.324	0	0	0	1.29208	0	0	0.901307	0.901307	0	0	0	0	0	0	0	0	0	0	0	0	0	0	0	0	0	0	0	0	0	0	0	0.957484	1.49024	0	0	0	0	0	0	0	0	0	0	0	0	0	0	0	0
34.333	0	0	0	0	1.84583	1.05832	0	0	0.895133	1.82854	0	0	0	0	0	0	0	0	0	0	0	0	0	0	0	0	0	0	0	0	0	0	0	1.04453	0.876613	0	0	0	0	0	0	0	0	0	0	0	0	0	0
34.342	0	0	0	0	0	0	1.00826	1.06547	0	0	0.895133	0.901307	0	0	0	0	0	0	0	0	0	0	0	0	0	0	0	0	0	0	0	0	0	0	0	1.82792	0	0	0	0	0	0	0	0	0	0	0	0	0
34.351	0	0	0	0	0	0	0	0	1.29429	0	0	0	1.81496	0	0	0	0	0	0	0	0	0	0	0	0	0	0	0	0	0	0	0	0	0	0	0	1.13157	2.24709	0	0	0	0	0	0	0	0	0	0	0
34.36	0	0	0	0	0	0	0	0	0	0	0	2.83886	0	0.951722	0.90748	0.921267	0	0	0	0	0	0	0	0	0	0	0	0	0	0	0	0	0	0	0	0	0	0	0	0.950693	0	0	0	0	0	0	0	0	0
34.369	0	0	0	0	0	0	0	0	0	0	0	0.865244	1.01541	0	0	0	0.90748	0.913653	0	0	0	0	0	0	0	0	0	0	0	0	0	0	0	0	0	0	0	0	0	0	10.22	0	0	0	0	0	0	0	0
34.378	0	0	0	0	0	0	0	0	0	0	0	0	0	1.13697	0.879546	0	0	0.919827	0.913653	0.913653	0	0	0	0	0	3.05271	0	0	0	0	0	0	0	0	0	0	0	0	0	0	0	0	0	0	0	0	0	0	0
34.387	0	0	0	0	0	0	0	0	0	0	0	0	0	0	0	1.05152	1.04432	0	0	0	0.919827	0.926	0	0	0	0	0	0	0	0	0	0	0	0	0	0	0	0	0	0	0	0	0	0	0	0	0	0	0
34.396	0	0	0	0	0	0	0	0	0	0	0	0	0	0	0	0	0	1.76454	0.87044	0	0	0.913653	0.919827	0	0	0	0	0	4.95564	0	0	0	0	0	0	0	0	0	0	0	0	0	0	0	0	0	0	0	0
34.405	0	0	0	0	0	0	0	0	0	0	0	0	0	0	0	0	0	0	0	0.87044	0.876613	0	0	0.919827	0.932173	0.926	0	0	0	0	0	0	0	0	0	0	0	0	0	0	0	0	0	0	0	0	0	0	0
34.414	0	0	0	0	0	0	0	0	0	0	0	0	0	0	0	0	0	0	0	0	0.87044	1.14608	0.942977	0	0	0.932173	0.932173	0	0	0	0	0	1.7185	0	0	0	0	0	0	0	0	0	0	0	0	0	0	0	0
34.423	0	0	0	0	0	0	0	0	0	0	0	0	0	0	0	0	0	0	0	0	0	0	0	0.942977	0.892201	0	0	0.932173	0.938347	0	0	0	0	0	8.29953	0	0	0	0	0	0	0	0	0	0	0	0	0	0
34.432	0	0	0	0	0	0	0	0	0	0	0	0	0	0	0	0	0	0	0	0	0	0	0	0	0	0.864267	1.08033	0	0	1.91713	0.938347	0	0	0	0	0	0	0	0	0	0	0	0	0	0	0	0	0	0
34.441	0	0	0	0	0	0	0	0	0	0	0	0	0	0	0	0	0	0	0	0	0	0	0	0	0	0	0	1.44765	0.864267	0	0	0.991746	0.938347	0	0	0	0	0	0	0	0	0	0	0	0	0	0	0	0
34.45	0	0	0	0	0	0	0	0	0	0	0	0	0	0	0	0	0	0	0	0	0	0	0	0	0	0	0	0	0	1.15236	1.58449	0	0	0.94452	0.932173	0	0	0	0	0	0	1.6989	0	0	0	0	0	0	0
34.459	0	0	0	0	0	0	0	0	0	0	0	0	0	0	0	0	0	0	0	0	0	0	0	0	0	0	0	0	0	0	0	1.02272	1.13795	0	0.94452	0.94452	0	0	0	0	0	0	0	0	0	0	0	0	0
34.468	0	0	0	0	0	0	0	0	8.74458	0	0	0	3.91235	0.432339	0	0	0	0	0	0	0	0	0	0	0	0	0	0	0	0	0	0	0	0.864267	1.00831	0	0.938347	0.94452	0	0	0	0	0	0	0	0	0	0	0
34.477	0	0	0	0	0	0	0	0	0	0	0	0	0	0	0	0	0	3.9496	0	0	0	0	0	0	7.48419	1.06428	0	2.33095	0.426011	0	3.01506	0.911184	0.323483	0	0	1.44044	1.01551	0	1.89521	1.51319	0	0	0	0	0	0	0.893847	1.01428	2.39268
34.486	0	0	0	0	0	0	0	0	0	0	0	0	0	0	0	0	0	0	0	0	0	0	0	0	0	0	0	0	0	0	0	0	0	1.70132	0	0	0.864267	1.08033	0	0	0	1.42604	0	9.72917	2.06189	4.03083	0.913653	0.913653	0
34.495	0	0	0	0	0	0	0	0	0	0	0	0	0	0	0	0	0	0	0	0	0	0	0	0	0	0	0	0	0	0	0	0	0	0	0	0	0	0	1.16676	1.11706	0	0	3.50223	2.98758	0	0	0	0	0
34.504	0	0	0	0	0	0	0	0	0	0	0	0	0	0	0	0	0	0	0	0	0	0	0	0	0	0	0	0	0	0	0	0	0	0	0	0	0	0	0	0.959336	3.0702	3.19347	0	1.41678	1.46565	0	14.1429	1.03136	1.03712
34.513	0	0	0	0	0	0	0	0	0	0	0	0	0	0	0	0	0	0	0	0	0	0	0	0	0	0	0	0	0	0	0	0	0	0	0	0	1.01263	2.26901	2.97786	0.900278	0	0	1.2964	0	5.59664	1.42604	4.69199	0.896368	0
34.522	0	0	0	0	0	0	0	0	0	0	0	0	0	0	0	0	0	0	0	0	0	0	0	0	0	0	0	0	0	0	0	0	0	0.959336	0.951722	1.86604	0.784322	0	0	0	0	0	0	0	0	0	0	2.85856	2.60859
34.531	0	0	0	0	0	0	0	0	0	0	0	0	0	0	0	0	0	0	0	0	0	0	0	0	0	0	0	0	0	0	0.913653	0.913653	1.99172	1.1575	1.47903	0	0	0	0	0	3.48701	0	1.81707	0	13.9087	0	1.99476	0	0
34.54	0	0	0	0	0	0	0	0	0	0	0	0	0	0	0	0	0	0	0	0	0	0	0	0	0	0	0	1.45423	0.913653	1.83492	1.70847	0.886696	0	0	0	0	5.13374	2.33203	0	0	0	0	1.68918	0	0	0	0	0	8.03459
34.549	0	0	0	0	0	0	0	0	0	0	0	0	0	0	0	0	0	0	0	0	0	0	0	0	1.53515	0	1.37809	0.87044	1.48777	0.753147	0	3.93113	0	0.978422	1.0152	0	0	0	0	0	2.98789	0	0	0	0	1.03486	1.05687	0.872498	0
34.558	0	0	0	0	0	0	0	0	0	0	0	0	0	0	0	0	0	0	0	0	4.91984	1.0365	0.90748	0.952854	0.863186	0.795846	0.979502	2.35343	0	0	1.37568	1.4051	0	1.32418	0	0	4.03613	0	1.30587	0	0	0	0	1.05137	1.1112	0.715592	0	0.788283	3.37779
34.567	0	0	0	0	0	0	0	0	0	0	0	0	0	0	0	0	0	0	0	1.89274	1.35196	0.965201	2.50997	0	0	2.37673	0	0.927749	0.919569	0.971065	0	6.04215	1.45845	4.88069	0	0	0	0	0	0	0.66672	0.672893	1.4869	0	0	1.15668	3.70374	2.08597	0.70376
34.576	0	0	0	0	0	0	0	0	0	0	0	0	0	0	1.17602	0.980017	0	17.7557	0	1.08944	0.84266	0	0	7.70062	1.0152	0.882787	0.919569	0	0	0	0	0	0	0	0	0	0	0	1.35813	0.678501	0.672893	0	0.543459	3.46859	2.24534	2.4415	0	0	0
34.585	0	0	0	0	0	0	0	0	0	0	0	1.18255	1.17602	1.28992	0	0	0	0	0	0	0	0	9.80171	1.43967	0	1.73162	0	0	0	4.77075	0	0	0	0	0	0	1.26759	0.679067	0	0	1.54925	3.53326	3.02781	0	0	0	0	0	0
34.594	0	0	0	0	0	0	0	0	0.842814	0.784013	0.849348	0	0	0	0	5.58527	0.846724	0	0	0	0	0	0	1.53716	0	1.3569	0	0	0	0	0	0	0	1.6524	0	1.60934	0	1.12278	2.44433	2.95517	1.12406	0	0	0	0	0	0	0	0
34.603	0	0	0	0	0	0	1.24135	1.77056	0	0	0	0	0.740749	7.15489	0	0	0	0	0	0	1.44333	1.08249	0.979399	0	6.53386	0	0	0	0	0	0	1.18837	0	0.605501	2.144	2.87446	1.81573	2.23392	1.14577	0	0	0	0	0	0	1.96312	1.07293	0	1.17787
34.612	0	0	0	1.17602	0.914682	0.973483	0	0	0	0	4.97113	1.78759	0	8.01412	0	2.24498	0	1.64092	0	1.77175	0	0	0	0	0	0	0	0	0	0	1.55321	1.28272	0.574892	3.74531	0.57484	2.10614	0	0	0	0	0	1.268	0.98156	0	1.37418	0	0	0	1.26985
34.621	0	1.05358	1.19186	0	0	0	0	0	2.14878	0	0	0	7.0376	0.919827	1.24454	0	3.56206	0	1.38319	0	0	0	0	0	0	33.4763	0	0	0	1.85843	2.40673	1.2874	0.856241	0.85192	0	0	0	1.15565	0	1.65574	1.64766	0	0	0	0	0	1.37568	1.56808	4.01498
34.6299	0	1.06675	0	0	1.10194	2.52536	1.91373	0	0	0	0	0	1.24454	2.42118	2.05572	0	0	0	0	0	0	0	0	0	0	0	1.84274	1.8199	2.34782	2.19694	0.873835	1.12015	0	0	0.96304	0.874761	1.05132	0	0	0	0	0	0	2.01899	8.75996	3.31667	0	8.06664	2.40858
34.6389	0	0	1.78821	1.76079	1.3427	0	1.56371	0	1.08898	1.08898	0	4.16906	0	0	0	0	0	0	0	0	0	10.2138	0	1.27999	1.8003	0.784322	2.07805	1.71248	1.11429	0	1.13291	1.24393	1.05255	1.53099	0	0	0	0	0	0	0	2.37879	2.64574	1.03712	0	2.59403	5.51695	7.94688	25.6966
34.6479	0.871469	1.73224	0.953883	0	0	1.02477	1.03095	1.03712	1.5279	1.51941	0	0	0	0	0	0	0	0	0	0.996993	1.11033	0	3.086	1.10518	1.25216	0.863752	1.41678	1.22767	1.14083	0	0	0	0	0	0	0	7.4509	0	2.4948	1.91373	1.25061	0	2.7227	2.46306	7.60477	4.65068	8.19489	1.57657	0
34.6569	0	0	1.0186	1.0186	2.69528	2.52494	1.2571	19.0917	0	0	0	0	0	0	0	0	0.709933	1.40752	2.42442	1.83981	2.41516	1.88853	1.99517	2.7726	1.04576	1.12555	0	0	0	0	0	0	0	5.25135	1.37367	0	0	1.4334	0	1.49935	3.08173	11.1703	7.86997	8.45088	1.42604	0	1.69149	2.0121	2.08669
34.6659	1.0186	3.76728	1.77406	1.29316	1.21537	0	0	0	0	0	0	0	0	0	1.60918	2.18906	1.87721	1.08342	1.59107	2.82193	2.10022	1.03897	0	0	0	0	0	0	52.8524	0	0	2.62891	0	0	0	1.33467	3.00564	0	9.54279	10.0586	28.8324	2.59203	0	0.654373	2.35718	2.70917	1.69067	3.03358	0.882838
34.6749	1.34887	0	0	0	0	0	0	0	0	0	0	0.891429	2.61935	0.716107	2.9025	2.26669	2.65114	0.990614	2.34175	0	0	0	0	0	0	0	0	0	0	0	0	0	0	1.27665	1.7789	3.42455	10.313	6.69045	3.59988	0	0.654373	1.30257	3.16527	3.83004	2.61806	1.95386	0	0	5.90665
34.6839	0	0	0	0	0	0	0	0	0	0.756542	3.32197	3.80936	0.6019	3.77438	3.43083	0	0	0	0	0	0	0	0	0	0	0	0	0	0	0	1.51036	1.38303	3.23519	6.63978	14.9485	6.53684	0	1.34579	1.54318	5.09459	1.87505	4.33229	0	0	0	1.36539	2.40832	4.21762	1.97248
34.6929	0	0	0	0	0	0	0.939941	2.92086	3.85365	1.62112	1.32896	0.577104	1.01983	0.82558	0	0	0	0	0	0	0	0	0	0	0	0	0	0	1.31585	2.65268	18.2996	9.68714	7.81292	6.7475	3.77314	2.52242	3.93169	2.77121	2.95703	0	0	1.09155	0.663428	3.82577	5.59247	3.00986	0	0	0
34.7019	0	0	1.10379	0.926	2.08427	3.88148	2.88475	1.22592	1.84469	1.39826	2.43425	0	0	0	0	0	0	0	0	0	0	0	0	0	0	0	4.18547	6.0313	7.59639	9.61944	6.3806	3.62251	8.28214	2.55257	2.96011	1.06104	0	0.65175	0.73653	1.04386	6.2842	2.48986	1.4942	0	0	0	0	0	0
34.7109	0	2.34458	2.44413	2.38347	1.56391	1.14593	1.46308	0.971271	0	0	0	1.11804	0	0	0	0	0	0	0	0	0	0	0	3.50172	3.77669	8.64951	33.4579	7.07299	8.58495	3.57143	4.0532	1.03331	0	0	1.67915	0.688841	3.25463	2.39263	4.52943	2.1547	0	0	0	0	0	0	0	0	2.23351
34.7199	1.07416	1.7702	1.92809	0.629217	1.63295	0.734627	0	0	0	0.95378	0.959079	0	0	0	0	0	0	0	0	0	6.57048	3.59288	10.5331	12.6635	8.03603	7.45857	4.93558	0	1.53639	0	0.800167	1.73687	0.62968	2.97524	2.06009	10.4514	1.00564	0	0	0	0	0	0	0	0	2.14986	0	1.4816	0
34.7289	1.29434	2.13757	1.99718	3.79619	0	0	0	0.73653	0	1.22402	0	0	0	0	0	0	0	8.94727	2.5465	9.19539	11.8135	12.1001	6.01859	4.48981	0.98974	2.49711	1.29897	1.55877	0.812822	0.7586	0	2.65083	1.48237	0.727836	0	0	0	0	0	0	1.46395	0	1.48443	1.47419	0	0	0	0	0
34.7379	0.847393	1.18837	1.21306	1.27737	0	0.641152	1.27788	0.642027	0	0	0	0	0	1.60728	3.48505	7.16734	2.32935	33.5686	13.1174	8.47794	1.05657	2.5002	0.940456	0.971631	0.945652	0.977444	0	4.27812	0.710088	0.99082	8.63217	0	0	0	0	0	1.5279	0	1.34455	1.35134	0	0	0	0	0	0	0	0	0
34.7469	0	0	0	0.853103	1.83569	0.731231	1.32418	0	0	0	7.82151	3.82201	5.05287	10.4176	3.94013	15.2595	14.403	3.7379	3.23544	1.30417	0.9723	0.940456	0	0	0	0	1.09541	1.82751	0	0	0	0	1.28709	1.27695	0.993186	1.3853	0	0	0	0	0	0	0	0	0	0	0	0	0
34.7559	0	1.53135	0.635853	0.635853	0	0	0	4.17281	9.66302	5.36103	12.8603	3.11136	12.1418	10.7853	8.22139	3.46808	2.02382	1.32212	0	0	0	0	2.2581	3.59638	0.721097	0.98156	0	0	0	1.40567	1.21213	0	0	0	0	0	0	0	0	0	0	0	0	0	0	0	0	0	0
34.7649	0	0	0	2.1974	1.24269	8.82036	6.94207	5.33489	53.9957	3.4406	12.2921	12.8661	3.02735	1.62894	0.967156	0	0	0	1.85843	0	5.73837	2.62048	1.10153	0	1.40567	0	1.34455	2.12826	0	0	0	0	0	0	0	0	0	0	0	0	0	0	0	0	0	0	0	1.16059	2.1691
34.7739	1.0791	3.25859	2.17548	9.57896	1.23158	1.66572	10.0766	15.854	17.1529	4.14231	0	1.76727	1.80755	1.93843	1.29254	0	1.72236	3.06506	0.710088	0.985315	0	1.39548	2.1601	0	0	0	0	0	0	0	0	0	0	0	0	0	0	0	0	1.3746	0	1.79557	1.03954	0	2.05572	2.04955	12.5504	3.55707	1.2964
34.7829	1.29316	0	1.24773	44.4796	11.2538	15.7123	3.13626	1.49086	0.700776	1.22232	0.667183	20.8242	0.829542	1.14824	1.51617	3.60157	3.57328	0.831342	1.96559	0	1.41277	0	0	0	0	0	0	0	0	0	0	0	0	0	0	2.66441	0	0	2.68149	0	2.78669	2.6961	3.25551	2.17914	1.18559	1.177	0	0	0
34.7919	0	6.97576	12.8581	6.72662	2.49094	0	0.912522	1.56792	0.816526	0.771872	0.765493	2.12466	1.95695	4.00289	1.33179	1.4816	0	1.86857	1.13023	0	0	0	0	0	0	0	0	0	0	0	0	0	0	2.16056	0	0	3.66284	1.0152	2.85553	2.68694	1.14263	0	1.22854	0	0	0	0	0	0
34.8009	5.56557	1.82468	3.80895	0	1.28169	0.983052	1.14824	0.899455	4.47181	2.02794	3.64736	0.93526	1.41987	0	0	0	0	0	0	0	1.2198	1.09474	0	0	0	0	0	1.91517	0	1.73357	9.86499	1.53716	0	3.17186	5.37481	9.55179	1.0739	0	1.23714	0	0	0	0	0	0	0	0	0	0
34.8099	0	0.9723	11.0312	1.31399	1.39841	2.18845	3.80817	4.09853	0.66672	0	0	0	0	0	0	6.37397	0	0	0	0	0	0	1.29316	1.93061	0	5.39642	0	1.32367	1.23827	2.86777	2.27302	2.90702	3.65986	1.22973	1.60548	0	0	0	0	0	0	0	0	0	0	0	0	0	0
34.8189	0	1.98164	2.83155	4.18814	3.56237	1.00008	0	0	0	0	0	0	0	0	0	0	0	0	0	1.0186	1.0186	2.76879	0	1.73357	3.32002	1.97547	3.08157	1.64262	3.50105	5.435	7.02582	1.22973	0	0	0	0	0	0	0	0	0	0	0	0	0	0	0	0	0
34.8279	1.31585	2.2687	1.6863	0	0	0	0	0	0	0	0	0	0	0	0	1.79104	1.12046	2.77831	2.05814	2.721	1.03095	2.53827	13.6716	7.01152	2.13875	15.1977	1.70965	2.66287	0.981148	0.987733	0	0	0	0	6.04863	1.44641	0	0	0	0	0	0	0	0	0	1.12972	3.86091	31.7334	2.25697
34.8369	0	0	0	0	0	0	0	0	0	0	0	0	1.64581	5.80679	1.01011	2.17605	2.36192	2.25301	2.63406	4.48225	1.63465	2.75732	1.18559	1.13404	0	0	0	0	0	0	1.25771	1.18528	0	0	0	3.35726	0	0	1.07004	0	0	1.21213	1.14824	2.30204	2.98429	5.8017	2.75639	0	0
34.8459	0	0	0	0	0	0	0	0	1.77406	9.35121	0	1.68023	1.71989	1.177	2.21005	2.63354	2.21746	3.31842	0.919261	1.28868	0	0	0	0	0	0	0	0	23.8001	0	0	0	1.05518	2.9364	0.790187	0	0	1.14207	1.14824	1.14207	3.38659	5.88067	5.28463	2.75331	1.14824	0	0	0	0
34.8549	0	0	0	0	0	0	6.4766	0	1.08033	1.10626	3.51582	3.13142	2.3953	3.76578	4.51302	1.00101	1.28868	0	0	0	0	0	0	0	0	0	0	0	0	0	0	0	0	0	1.98936	1.99862	1.21213	2.97622	3.29039	1.21213	1.20565	0	0	0	0	1.41678	1.41678	1.6241	1.17509
34.8639	0	0	0	0	1.51247	1.03712	2.26114	2.26304	2.93557	2.66631	4.45838	0	1.40037	0	0	0	0	0	0	0	0	0	0	0	0	0	0	0	0	0	0	1.12972	2.80424	1.14207	4.1331	3.28108	1.47131	2.84591	2.53107	0	0.938347	1.03897	1.03897	1.41678	0	0.934283	3.74166	2.47921	3.44071
34.8729	0	1.28673	2.92132	0	6.77955	2.28228	2.74528	2.78104	1.7612	0	0	0	0	0	0	0	0	0	0	0	0	0	0	0	0	0	1.80755	1.12972	1.13589	1.6205	3.13605	3.1947	0	1.6722	0	4.76767	1.72236	1.22	1.40752	2.63725	0.808707	0.808707	2.22333	3.4281	6.52233	6.94207	6.96836	8.1809	7.36828
34.8819	0	2.71092	35.2734	0.96304	1.37511	1.17139	0	0	0	0	0	0	0	0	0	0	0	0	0	0	0	0	0	1.82329	0	5.30228	1.6205	1.36431	3.08975	0	1.40875	1.10523	0	3.28889	0.985264	0.985264	0	1.31739	1.44713	2.41377	5.45805	7.16487	5.60137	14.6295	6.92046	12.5818	12.39	10.0692	19.8703
34.8909	0	0	0	0	0	0	0	0	0	0	0	0	0	0	0	0	0	0	0	0	1.61124	3.26878	0	7.19193	0	0	0	0	2.44855	1.40752	3.39101	4.51605	1.38725	0	1.9661	0.774187	6.67759	3.81306	25.2308	3.49071	34.3963	7.6769	10.3959	10.1683	14.9454	12.8506	21.8234	25.4685	54.9953
34.8999	0	0	0	2.30121	0	1.7559	0	0	25.663	0	0	0	0	0	0	0	0	1.56494	4.44171	0	1.80292	0	0	0	1.072	1.21491	3.52893	5.29199	2.36439	0	1.49703	0.687401	0.62968	4.94479	2.01667	3.14073	6.52912	7.98546	7.82079	11.6082	14.0376	20.3125	14.3573	21.1704	26.6892	43.0516	65.6624	70.9185	74.0475
34.9089	0	1.92834	0.831136	0.801247	0.14816	0	1.94614	0	0	0	0	0	0	1.16028	2.68818	3.21322	1.25319	2.98789	1.37295	0	1.76804	2.47221	3.32959	2.10974	2.4752	1.21862	1.16676	0	2.41907	4.37844	0.687401	3.89321	3.79269	6.10877	19.3631	5.55883	26.4564	16.2709	16.6268	49.6971	39.2426	34.4375	54.0508	46.6886	58.0771	49.9172	49.686	28.9044	31.7563
34.9179	1.09608	0.862723	1.81239	0.929601	5.38505	0	0	0	0	1.51864	1.10503	3.97192	3.97347	14.2812	0	3.5953	0	1.29393	1.02539	0.932173	0.938347	1.18837	1.47697	1.16676	3.78857	0.847804	4.5533	17.5463	2.32364	4.10537	8.11711	8.42002	9.01024	8.47532	18.099	11.8567	40.3717	68.4672	37.6297	122.82	44.2727	47.3716	59.7956	35.6123	33.5747	23.6747	32.0384	22.9051	18.4599
34.9269	0.802533	0	0	0	0	1.20632	3.81085	3.57086	1.52708	4.62048	1.14947	2.07326	0	0	0.932173	0.985264	1.02539	1.50135	1.22232	1.19686	2.56044	2.64599	3.1503	4.68669	15.6519	2.91042	6.84494	20.8747	4.39953	10.0494	10.2712	17.1659	20.9015	34.4078	47.3822	47.9316	58.595	53.9346	43.3842	54.98	29.1144	26.7036	28.7839	27.2492	18.8253	38.5435	13.433	9.51306	20.329
34.9359	0	1.8964	1.09885	2.41125	3.74593	1.0186	3.41447	1.24454	0	0	0	0.938347	0.977444	0.985264	0	1.39209	2.28491	3.58969	1.17293	6.90544	1.17293	4.34294	8.26836	5.91539	5.09778	8.32947	10.7713	16.0497	20.8723	26.4788	52.009	70.2403	47.9282	87.7978	48.5269	50.1504	47.4912	32.7335	31.8691	19.8942	17.2194	28.6673	9.28114	21.3486	17.0837	14.502	17.2738	12.3053	8.95977
34.9449	0	1.20195	3.31487	1.45197	1.34826	0	0	0.437535	1.4371	0.993084	0.938347	0	1.25442	4.20836	2.11576	2.20717	2.24082	2.90023	6.18136	7.16282	6.34835	8.7737	10.0141	11.8369	13.2275	21.4332	51.27	46.83	62.3772	41.8904	42.94	52.1392	33.8997	53.1182	32.416	35.8762	67.7319	15.9406	21.2549	12.7133	21.0383	10.885	19.6704	8.94639	11.8995	23.1023	6.16572	7.82686	9.61327
34.9539	0	0	0	0	1.40752	1.50135	0	2.42566	1.77792	1.13445	4.01637	3.91677	1.48314	2.26006	3.97532	6.45499	6.60716	7.98222	6.71859	12.3405	28.3081	18.4735	27.5511	54.2851	80.0429	60.4255	67.9281	91.7919	49.9129	40.7111	30.1162	31.1283	22.8189	15.2346	16.118	8.06314	19.0132	16.5838	15.0404	13.999	10.4392	25.1238	46.165	13.9364	3.45887	4.53925	3.88195	4.24026	5.13662
34.9629	0	1.40603	0	1.40752	0	1.83718	0.965818	4.96676	1.42573	1.16429	2.95986	10.7067	6.73809	8.30992	9.94776	7.32862	10.4277	23.2231	31.6637	69.7891	48.8906	76.6467	38.0333	114.282	52.3016	35.4152	27.8765	20.4255	28.7788	40.1891	16.3024	20.8734	11.8741	16.5408	15.857	21.7619	7.85696	7.6965	9.09538	14.0718	27.8399	4.08232	24.9331	0	5.0236	9.13139	4.26474	5.24517	2.13659
34.9719	0	2.83912	1.6097	1.77792	1.01181	2.28012	1.22335	3.809	9.36387	9.53466	10.7595	4.43178	11.6839	10.6155	27.8792	30.8544	35.9452	63.3007	83.02	55.3314	70.469	32.1847	40.61	24.1253	35.1959	24.2015	17.3529	13.9364	13.8711	21.726	26.9895	29.0453	16.4301	7.64063	12.1681	4.66519	7.84672	7.06039	16.13	3.68126	3.28715	1.08203	4.75532	7.43305	10.4671	1.25067	3.28864	1.13589	5.11697
34.9809	1.77792	0.965818	0	4.20064	7.28947	9.01286	6.3786	9.10088	2.69157	12.8155	15.5785	23.9821	39.933	46.1944	61.2997	46.5222	70.6963	46.0828	52.3723	33.9375	24.0225	28.7662	27.1354	20.5232	12.3671	17.4458	9.0889	39.6845	20.4077	16.3156	10.0581	9.56949	5.40722	4.91732	3.12309	2.08103	3.0183	1.50753	26.1646	5.72098	6.35025	6.05141	5.20211	1.03403	6.66422	9.76966	11.2579	11.3314	38.6301
34.9899	0	7.86256	6.33322	6.55629	8.62975	6.44095	21.6319	18.1674	29.5999	68.0262	67.6068	57.8382	54.0539	51.5349	59.4694	34.4483	22.7312	25.9789	21.3559	17.5175	20.0234	21.6512	8.31059	18.2881	23.1948	14.9881	15.577	9.52509	10.1536	2.99422	2.69775	1.20519	3.47523	2.53868	5.50769	4.75239	4.11967	4.76833	7.37487	4.37077	12.5849	8.12632	23.662	9.52149	25.4217	11.1541	13.9888	4.12029	1.852
34.9989	1.86934	2.66889	14.5489	12.3802	27.6298	30.9667	49.3583	76.1135	52.1996	52.496	43.4888	41.9282	35.2513	20.0673	32.5414	25.378	19.1489	10.652	16.2231	12.2619	19.9958	23.7194	12.2228	7.41011	7.14481	5.96426	2.85568	4.96495	1.16316	2.52921	31.9544	2.67573	4.75748	3.60924	4.69996	7.23211	5.37224	7.15016	8.86115	20.2901	4.85121	10.9443	19.037	10.7844	7.54433	0	0	0	0
35.0079	8.49173	26.1695	37.4259	60.3315	56.1793	77.8987	51.3015	33.2125	38.6737	28.3927	20.8133	24.4811	16.193	13.5378	12.9481	12.564	14.0209	20.9803	8.87118	6.11839	11.4512	9.4593	4.44171	3.04721	1.09546	1.09319	5.73703	1.03712	6.53468	2.1655	3.66542	6.42798	6.41538	11.6503	8.62039	12.9614	11.3201	6.2542	8.00645	4.5909	4.8189	2.92179	4.7545	5.00488	3.24306	1.20869	4.0458	2.39381	3.08379
35.0169	27.2694	43.9604	69.9309	34.6773	38.8237	26.7682	25.4902	23.8959	24.7225	12.7446	17.6407	11.0972	19.8019	12.5184	14.8489	23.8811	12.0639	3.52832	5.96236	5.68513	1.88426	0	5.20098	5.95171	2.89159	5.18473	3.08337	3.03728	13.612	8.38364	10.7817	10.1075	22.6542	8.9732	7.14862	8.19803	1.98781	0.969213	4.97478	6.76268	6.27576	4.40946	0	3.33957	2.32076	2.22363	2.17178	1.0649	1.33704
35.0259	17.8444	31.3709	67.5752	32.0348	17.7074	20.2693	13.0155	18.2317	16.7558	15.6132	10.1246	16.4912	5.65935	11.2051	5.6273	4.31881	4.30559	4.50926	8.91182	14.1593	3.29316	2.19956	2.7852	3.08034	3.54401	30.1659	9.58477	13.9311	11.1545	12.1119	4.72183	8.33992	4.03458	2.70052	2.00942	5.10267	5.70483	6.57841	26.1282	1.02477	4.42592	1.76048	1.23796	1.17293	1.08013	1.29563	0	0	1.4334
35.0349	9.56008	19.265	9.31767	14.2057	18.1686	9.98243	14.9125	47.2951	28.9118	5.34642	12.5617	11.3182	2.35857	4.23305	3.41653	3.66053	12.0778	1.6668	3.7966	3.57544	8.34383	6.05763	6.94551	10.8062	16.5942	11.5688	6.78588	10.2051	7.69393	4.30683	4.17647	1.4353	2.7851	5.92799	6.81901	6.5372	1.32763	2.68849	2.664	0	1.53253	0.78175	1.05564	0	1.14978	1.10379	0	33.7478	2.48405
35.0439	7.93772	7.06476	13.9892	13.7668	12.9206	11.8189	20.3869	2.15655	1.96003	0	4.17832	3.31631	6.91557	1.88955	6.57306	2.61863	3.168	5.91256	8.04354	10.9827	27.3898	11.695	25.2728	12.776	10.9628	4.17178	6.97422	2.30625	2.27307	1.31091	3.41591	3.9176	8.88739	3.88555	1.22829	3.66696	0	0.709933	1.41338	0.709933	0	1.08877	0.829902	1.47172	0	2.22857	15.9729	5.15324	2.13139
35.0529	4.77199	51.7732	16.4518	4.96439	0.973483	0	1.24789	2.85517	2.66616	5.4563	2.37025	11.3126	5.81137	5.52678	7.92229	4.74045	8.7384	12.7633	16.1413	53.7651	12.1801	10.5693	5.40316	5.15149	1.11861	1.8269	0	1.98627	6.97756	6.57578	8.82344	1.0186	1.0186	0	0.834172	1.11815	1.53166	0	2.00242	1.24105	1.0507	0	4.01452	1.90319	5.20721	3.89121	1.0436	1.62976	0
35.0619	0.734627	0	7.14841	3.94013	0	0	5.87722	4.88563	2.53935	4.997	4.85666	5.72098	9.41279	11.3026	10.0661	12.5282	16.9198	11.2985	4.07939	5.82171	6.01344	1.389	0	0	1.44456	7.54999	6.2931	6.38832	2.5805	0	0.887417	0.769094	1.41416	0.697587	1.06547	1.14212	12.3839	0	0	1.24496	1.80261	5.92722	4.47567	0	0	0	3.07638	4.87807	3.32383
35.0709	0	1.68537	2.79343	3.07669	6.0652	6.76489	1.94666	10.8206	9.97153	10.0365	15.1564	11.2099	14.0355	11.0499	11.946	4.3112	2.86237	3.3086	2.80269	1.0649	1.3944	2.1921	3.49287	5.76867	8.91599	1.83101	0	0.756542	0.709933	1.5456	0	2.6675	0	3.46849	0	0	1.67452	2.15449	4.83681	3.46993	2.47612	1.32418	4.31768	2.1388	7.59387	7.43033	4.9754	2.46337	1.24002
35.0799	1.2964	4.50098	3.65019	4.91217	8.24742	8.30524	9.64738	11.2554	5.32836	11.8884	18.9062	11.1448	6.2487	2.56193	3.19696	2.65885	2.9845	0.932173	4.82076	2.77769	3.03851	8.11907	4.58277	0.938347	1.40752	0.887417	2.2901	0.722074	33.8313	5.69428	0	1.72853	0	2.96161	6.44702	3.3549	5.90685	2.30497	3.53315	1.2198	3.76028	2.01096	7.58512	7.38969	1.50012	0	1.66124	0.66672	1.0612
35.0889	5.72309	4.77631	10.3582	9.76158	3.14007	8.88934	6.02733	8.95427	12.9364	4.79534	2.47293	0.828256	3.71928	4.02059	3.24563	4.76046	1.54642	1.78924	2.45513	12.0342	2.95656	1.94151	0	1.22572	2.94345	2.25358	2.73355	3.81466	1.6205	0	10.0397	5.55579	0.919827	4.38615	2.09492	0.86936	1.21306	3.19521	3.18961	12.4352	3.35212	9.28521	0	0.867045	0.98156	1.10642	0	0	3.10611
35.0979	1.18909	9.55483	4.23738	12.9898	9.52859	14.3643	9.21221	1.87129	1.72699	4.33368	1.98771	6.35329	3.37434	0	1.44333	2.10109	4.80038	6.30153	1.9696	1.64797	3.86502	4.67064	10.9906	3.90638	2.56219	4.46672	3.22557	1.25103	5.39997	0	1.72236	5.26688	1.61175	1.65908	1.65908	1.7131	3.0166	2.05541	2.42612	7.14697	0.864267	1.08033	1.30875	1.4619	1.89022	0	2.94221	1.18158	0
35.1069	3.17608	6.31969	5.16708	4.52228	4.20877	2.21448	3.11671	4.11098	8.91712	2.85923	1.59246	0	1.12879	6.01705	13.9419	4.23537	4.53488	4.64332	5.36617	1.01947	3.16692	2.69121	0	4.87596	1.89393	2.0976	2.6391	1.72853	2.59897	3.54159	0.958873	1.70333	0.956352	15.113	2.29278	5.47343	2.63272	2.08119	2.97261	0.707618	1.41215	1.74165	0	0	1.06799	1.07416	1.84274	1.43407	4.48277
35.1159	0	4.6904	3.64834	1.8592	4.75254	3.67637	2.87415	1.39826	1.24526	4.50355	2.89138	4.83331	4.43868	6.31059	7.84301	8.08326	2.39952	0	1.47388	0	2.47782	4.7493	1.56803	2.63329	0.790187	4.40776	0.932173	3.32321	0.846724	0.942051	0	2.682	2.70865	4.03031	17.4954	3.43798	0	0	0	0	0	0	1.07066	1.17479	3.17515	1.43407	0.959336	4.23095	3.1484
35.1249	0	1.87824	6.36769	6.99341	1.44487	1.61978	2.43641	2.48744	5.31318	9.49402	9.65905	3.62061	7.89415	2.38887	0	0	2.16684	2.64188	3.81527	1.86404	1.17602	1.03882	0	1.85262	3.86703	0.843174	4.18747	0	1.17139	3.46509	3.78405	9.87934	1.64422	0	0	0	0	0	0	1.06181	2.61168	4.22868	1.65003	3.22248	4.19931	6.77215	6.66278	83.5163	3.90618
35.1339	1.59169	2.59095	2.41717	20.5687	9.11698	7.5969	12.2523	10.7952	4.14524	2.65855	1.04684	0.871983	0.77784	2.28022	2.00047	5.12664	0.77784	0	0	0	5.36715	3.09706	2.78206	2.43322	1.52399	2.19539	2.02671	2.08762	2.64836	0.987733	0	0	0	0	0	0	1.3054	3.38108	1.80879	2.48168	2.76565	3.36287	17.1886	10.7706	6.61992	4.57691	1.3	6.07415	9.93938
35.1429	3.88601	1.47538	6.96851	10.7019	6.53993	7.12351	0.938347	0.938347	1.1575	1.29897	0	2.9598	2.95821	1.26682	0	1.66927	0	3.68229	3.35212	3.50985	0.957484	1.60183	1.21491	0	4.74606	0	1.4816	1.58037	0	0	0	0	0	2.01498	11.2589	5.04361	3.85586	2.14199	3.5527	3.98473	8.06345	2.28568	3.55399	4.39438	24.3046	10.8245	16.9781	2.76164	8.3499
35.1519	0.864267	5.44287	2.11406	2.24504	1.70384	2.53338	2.98172	2.43445	5.26987	0	1.21615	0	2.61127	2.50689	0.843174	4.70922	4.21073	2.16072	2.33604	0	3.15246	1.11367	0	2.46764	2.99283	0	0	0	0	1.18621	2.53338	2.76246	2.53837	3.28498	10.0841	1.32418	1.45953	4.81767	4.65099	5.16368	1.87669	18.2201	12.8207	5.13735	3.71028	2.49711	0.998228	3.03486	3.68234
35.1609	0.765493	1.71166	2.50843	1.70549	3.92171	0	1.29722	0	0	15.6846	0.94452	1.39625	3.77093	2.5431	2.06668	1.13435	1.3836	1.35844	0	0	1.97547	2.021	4.81036	0	0.98974	1.63768	2.52561	3.25684	2.41624	1.54086	0	1.28405	1.0132	1.32418	4.49774	3.07463	9.98784	10.8561	16.6223	8.33796	4.45612	11.9653	3.61366	1.04576	2.98892	2.32904	1.81496	1.79644	1.40567
35.1699	0	11.9044	3.99291	0	0	0	1.80498	0.825683	5.08775	0.81025	3.60307	4.0994	1.90488	1.51864	0	1.26553	0	0.987733	3.92578	3.79598	1.76079	1.13898	1.136	2.40307	3.32573	1.99985	0	0	0	1.97608	1.32418	5.13266	4.56034	7.85114	10.3527	7.54628	40.8542	5.69511	1.09268	2.75326	1.28344	2.99633	1.31338	3.02802	3.16291	0	1.80642	2.47427	61.863
35.1789	0	0	0.768889	0.763436	3.56279	0.770638	3.8946	3.36087	2.11766	1.49024	1.11367	1.31615	1.13898	1.13898	2.12671	5.59242	3.55368	5.39843	1.23549	27.5283	3.0238	1.45187	1.29023	1.30098	0	8.7044	0	3.91688	1.95695	4.46579	3.67406	7.08231	13.9455	17.4292	11.0176	1.09268	2.24262	2.57109	4.01035	1.33241	1.32089	3.09279	1.18528	14.9934	5.7072	42.2022	20.2015	11.5584	8.65326
35.1879	0	0.872498	0.867045	0	2.38105	0.964275	4.47839	1.95155	0.75932	2.04492	1.13898	1.20226	2.6497	4.13613	4.73906	1.35474	1.43761	21.2837	1.29023	0	0	11.2	2.81072	5.15144	0.987733	3.82695	0.920444	3.72021	8.03423	16.3209	13.4269	9.10057	3.04705	0	3.48639	2.61379	1.31091	2.55036	30.6449	4.36084	6.765	6.54708	13.8192	5.68116	41.3862	9.87008	52.6609	9.2707	7.93952
35.1969	0	2.01333	2.1761	7.05041	1.93781	1.88611	0.75932	2.48765	0	3.3569	0.993907	3.66413	4.52325	1.2964	2.70207	0	0	0	0	1.66495	2.89246	7.22023	0	4.63741	6.40674	21.4166	7.47467	11.4173	9.40024	4.04739	3.40099	1.41807	2.71719	2.8385	2.87055	1.2038	4.74729	4.3488	8.81243	7.33865	9.04368	8.20534	7.74208	4.21618	21.2033	7.17501	15.2629	21.6049	16.3704
35.2059	0	7.30593	0	0	0	0	0	0	4.89772	6.13851	9.78257	1.66124	0	0	1.25139	1.2964	1.13435	1.88158	7.51115	1.11722	7.14615	5.7164	9.04208	22.0816	30.7987	5.71718	10.0445	3.86698	1.43396	3.84131	3.65739	7.19631	11.7131	10.3889	8.6278	41.4649	10.8047	8.15538	13.1656	41.1013	7.51181	7.79342	18.3638	20.4727	10.9748	19.2155	10.4214	19.8109	5.80077
35.2149	0.94452	0	0	0	1.2964	2.55627	3.49308	4.84452	1.73754	0	1.18837	1.25139	13.9602	4.64235	5.03744	1.5742	2.68283	2.1689	8.01335	10.1176	12.8026	5.31807	4.4252	5.37085	20.6047	3.69279	5.23195	2.21124	3.10791	6.31686	5.41566	16.9284	10.5436	7.07279	6.64158	8.91265	6.13907	20.4694	9.2885	13.8996	11.4691	20.2564	15.5334	16.3125	7.69274	9.31433	10.1475	17.6847	7.78437
35.2239	1.2964	0.877694	6.58983	3.1181	6.26995	1.00008	1.24238	1.24238	0	1.17911	1.29393	1.20761	0	3.3157	6.70347	8.95144	11.31	10.5116	3.27588	6.21274	5.93587	7.12984	8.58109	4.65346	2.56373	2.62675	10.2023	5.66645	9.6786	11.5568	8.97495	11.3922	6.86835	62.642	7.21992	6.62584	17.4629	11.0751	16.8271	13.978	31.5532	5.3263	9.082	12.6655	11.3459	61.2466	9.33912	14.4749	38.0261
35.2329	0	4.59728	2.25702	1.2964	0	1.19145	1.19145	1.18528	8.5192	1.38283	3.73795	9.86509	8.17195	6.96918	5.23293	5.50713	1.34069	3.05889	6.9413	14.1143	7.97039	11.4627	0.882838	4.66827	5.39565	13.9479	9.06749	6.83198	12.7009	12.0653	11.7432	13.952	13.4512	10.3856	11.8063	14.9393	11.1506	41.9681	30.2393	12.0106	10.8575	20.7889	13.6642	36.2417	12.7092	11.8732	19.7844	17.3756	23.9887
35.2419	0	0	0	1.17911	1.18528	0	0	3.241	6.89767	6.17704	7.89302	3.59288	4.93692	3.50079	2.74297	15.781	7.23	12.7043	5.52627	3.14588	2.43106	8.49209	13.5325	8.86738	42.8954	14.7914	7.78704	22.8234	12.7544	8.6618	7.98814	22.7712	11.8568	11.6837	7.81765	6.84381	10.7452	30.2615	2.5252	20.1331	11.6103	6.04431	17.7162	38.1421	20.2168	14.5525	17.9894	11.4404	13.8004
35.2509	0	0	1.19145	0	0	6.58808	5.95768	8.99763	3.26472	0.796772	2.28537	5.68729	5.46042	5.91441	13.4868	6.59297	3.63548	3.40814	8.99897	7.28366	8.31455	6.32329	8.43895	15.9492	8.19711	7.83725	12.1307	29.9643	16.6234	15.7246	11.2999	9.30234	4.48971	14.5938	8.77231	8.70594	7.85382	4.65593	19.137	59.5806	14.6842	23.444	11.8521	21.9818	56.5787	16.3831	15.6543	24.5664	26.8527
35.2599	0	5.02355	3.01922	8.35036	7.28942	3.81666	2.10511	2.36289	6.742	6.84098	3.42013	11.7821	8.26316	8.73959	6.32798	10.9804	10.8276	10.4103	8.75955	10.2116	12.6848	14.4508	3.6042	6.80728	12.2644	15.4917	89.3192	8.49209	14.6498	19.2434	10.7519	11.0544	18.0163	3.54375	13.8041	17.4056	23.0878	58.9283	22.942	16.3879	48.9921	10.0839	29.7851	20.5265	47.5454	35.4991	21.9765	47.1449	20.5423
35.2689	4.71982	3.47888	5.15036	4.55448	2.04162	5.00266	6.07929	5.36313	11.4123	11.1329	12.273	12.7195	16.8889	8.5726	17.0467	12.0566	10.0161	14.7521	6.77575	40.8164	24.2876	7.00293	18.1851	11.9928	3.84516	20.6466	9.46418	11.7192	40.1929	11.4568	9.31026	14.4157	17.019	17.9185	29.8247	22.4451	59.2817	24.3669	13.8239	15.8177	24.9303	43.5684	37.5418	16.8406	37.3294	30.3897	35.8313	19.453	15.6883
35.2779	2.44371	0	0	6.24258	4.56652	8.26908	15.526	15.4759	12.3352	9.79091	20.1448	11.5918	8.52434	14.069	8.31409	7.00807	5.74995	28.4936	15.2913	15.8675	16.3628	11.6108	7.56321	13.2074	18.9604	13.9546	11.4819	4.51903	8.49312	13.1061	12.3711	19.9835	17.0603	27.9655	28.222	15.6047	68.7152	29.0606	35.0083	43.9913	22.2538	28.6636	24.7671	19.8221	14.9243	38.0754	72.8991	34.6784	112.98
35.2869	0	7.85047	6.49466	10.9371	9.50709	19.6204	12.3978	9.66034	13.6253	14.1444	11.3715	12.7941	23.9143	7.46243	6.48411	46.4192	17.3808	16.209	11.6749	8.25009	12.4976	12.1414	10.1893	10.7666	8.45819	11.0695	12.1851	24.9181	18.6771	27.3451	26.4096	21.0798	61.64	71.8873	25.074	42.1248	77.617	18.3423	22.1246	47.0446	30.1114	27.1524	25.0882	18.8702	80.7058	29.4501	70.7392	54.204	58.2041
35.2959	6.41831	9.99586	19.9982	14.3501	18.4133	7.01779	9.93984	30.4147	11.0127	16.0946	9.91144	8.30663	30.47	22.4916	19.1095	14.8097	13.1344	10.1586	8.10543	12.436	10.0632	8.68742	12.5166	15.6982	17.5965	29.824	21.2562	29.3115	22.7282	32.0496	25.2326	60.8083	26.7976	25.8102	23.3793	18.8229	27.979	24.6446	51.6342	51.4083	27.9673	68.6925	64.3317	40.1729	40.643	25.9576	43.2538	24.479	28.9383
35.3049	4.03186	10.5273	12.1638	15.2603	8.96538	13.9952	21.42	18.7164	14.5965	17.9692	21.7838	11.4855	11.0082	11.3423	13.2092	14.5666	12.5221	9.00288	45.2671	11.4076	18.6061	23.4387	28.2682	31.6822	16.9881	24.9149	32.5989	27.3036	60.7641	31.5394	25.0663	26.2032	30.4237	37.7344	48.4265	26.1795	28.9428	54.3729	47.0134	60.795	31.1918	34.1854	44.3114	31.0104	38.4363	28.635	28.4245	37.4125	32.2469
35.3139	6.05383	15.7843	7.32126	9.93176	46.2172	14.6991	17.8876	25.2022	10.5582	7.39848	11.3546	9.56882	13.496	48.0725	11.0549	6.73434	17.0331	32.3422	27.8412	25.6922	17.3428	16.7946	22.1339	27.3922	30.7311	34.6776	32.9755	26.9542	50.3326	38.8306	24.0684	26.0891	19.8451	18.466	29.745	37.9643	33.797	33.364	40.5023	30.9909	31.3069	50.3271	34.4186	93.08	41.833	54.7079	84.3502	53.0439	29.6577
35.3229	8.32268	11.9058	18.1399	24.2772	18.7145	11.1173	6.51071	9.6394	14.8767	20.6282	5.75247	12.7393	11.2451	18.4346	10.3992	18.5647	24.8481	12.9905	12.5825	22.5533	24.0907	40.9519	38.3446	26.047	30.14	21.3464	23.7504	24.7844	21.9372	23.2772	24.101	31.3582	29.5798	44.3359	34.6545	43.288	35.9503	25.7754	26.1063	36.5698	35.5334	33.8189	35.8246	50.2263	37.2255	28.3349	30.9033	20.631	60.3566
35.3319	3.50455	11.3995	12.6318	8.41914	13.771	13.1839	16.6939	9.07259	17.7054	14.0314	15.2875	24.8037	13.4146	31.6482	31.6096	29.5496	31.2149	34.4136	40.3104	43.7353	25.5741	20.8248	11.364	21.0271	22.0334	30.242	38.7693	21.0708	45.4779	26.4543	69.0023	30.3695	29.1841	31.1035	52.5335	40.9505	26.2989	37.6386	41.1472	59.1857	86.7258	39.5456	72.2949	44.7645	34.9537	63.2238	25.8649	26.8596	23.4254
35.3409	1.0365	5.56691	8.55629	7.74856	9.41397	11.3485	8.29146	25.136	26.3481	18.0103	24.4769	32.3455	24.1563	17.6675	31.9297	30.7031	35.1768	28.1894	32.1808	16.1731	27.4333	48.3322	49.3197	37.2801	17.7455	22.2572	23.4264	31.923	41.2509	24.0294	60.9658	27.1384	59.6908	24.906	54.1256	56.8697	33.2024	49.2991	72.4952	48.9134	38.4649	30.0779	29.7038	22.055	26.6878	38.8156	32.8789	27.5814	58.1443
35.3499	4.72975	11.2387	15.5684	18.7872	41.2364	19.549	28.4231	23.0674	23.7892	22.6948	28.228	26.9116	35.9842	51.6813	21.1167	25.7214	17.1845	22.4951	37.7866	63.5894	29.479	45.6517	27.1106	26.0314	32.8081	30.7962	54.1377	30.9186	20.3065	12.951	21.8541	32.4882	38.4101	37.4397	61.4159	71.7352	44.5094	36.93	51.9061	48.5286	45.4634	28.3775	43.2087	25.9923	55.4668	95.8068	36.7406	32.7646	45.1538
35.3589	6.49893	19.3122	17.7331	22.6037	22.4891	24.4484	17.9835	58.7046	37.696	16.2203	25.4266	28.3344	24.2659	28.1384	20.8282	17.1122	44.5342	27.4209	27.2039	23.9254	39.2394	22.2424	36.7676	28.4393	29.8575	29.6977	24.6781	50.9429	36.1836	73.3754	76.813	59.6984	53.9444	31.5061	38.0167	21.98	39.7801	24.4107	19.2808	43.7432	43.2936	28.4691	22.6644	44.7956	34.9928	19.3656	117.978	48.033	20.4892
35.3679	13.5745	15.242	23.7176	25.6562	22.1545	27.8228	50.8334	15.9286	17.0124	19.3131	28.7977	22.785	28.7388	23.9175	62.0966	37.8358	54.0128	24.5859	34.6875	75.8723	28.0361	19.6996	24.9848	30.7833	23.902	31.2894	54.0133	45.5657	61.2717	48.3723	38.0171	74.7078	30.3563	16.7611	22.8301	20.1063	19.4729	24.5897	40.9625	51.4395	66.5998	22.8278	49.5812	25.7439	27.2587	37.8968	55.4706	38.8617	37.0485
35.3769	35.2086	21.5581	27.5124	20.9697	14.0371	14.2759	62.202	21.5369	21.8802	22.7337	22.2391	29.9753	29.5976	89.3675	38.3536	59.3516	48.1901	33.1684	40.0784	20.9174	27.8814	23.7478	35.5732	68.0989	51.2782	67.1191	41.7731	33.1282	39.6023	12.5471	50.5533	23.2184	31.1932	35.1811	21.2616	32.9675	31.3253	27.963	30.0563	24.1566	29.4443	30.9348	42.8709	30.0338	63.8164	38.2345	101.33	39.2942	60.7423
35.3859	8.77802	6.37829	17.9434	21.2445	24.7162	28.9975	32.992	43.1582	55.25	36.9738	87.1404	40.0452	56.3289	50.7447	23.6159	14.6041	17.5176	34.0438	28.7583	40.2138	37.5631	45.247	54.6384	45.3804	42.4492	29.5823	21.0079	38.4454	19.4725	25.0211	23.9379	22.6873	34.2489	28.7194	31.9068	65.8549	37.662	37.289	16.6722	27.4247	46.6942	34.6788	57.03	46.0766	85.5248	82.6777	40.8083	94.9394	51.5646
35.3949	5.14486	21.2347	33.2339	34.574	37.3717	42.2109	51.2646	45.2869	29.8779	42.2491	24.0602	31.7011	60.1274	16.7557	22.1614	26.0031	35.5818	42.5275	33.813	88.4471	41.8629	80.266	29.1323	24.6453	29.4055	21.2841	37.7891	18.8834	25.5656	29.9255	40.5514	27.9448	41.5224	20.6909	23.5203	29.4869	24.4477	30.7746	37.624	27.0414	41.7787	41.4888	54.7435	68.3274	79.6237	78.0322	51.6623	55.602	65.9874
35.4039	19.7165	22.5066	25.257	34.0506	32.1875	38.4748	46.2597	26.6916	20.6104	14.3007	23.76	22.4525	21.4781	35.455	61.6136	60.6289	51.3602	62.2327	36.0349	38.9554	36.252	24.2331	18.8168	59.2554	23.7504	30.2883	26.1137	33.3199	34.0001	33.2695	26.0957	25.5136	30.9224	21.0909	50.8802	28.1076	37.9338	66.253	45.8855	62.1118	47.5239	53.1111	94.1745	43.3725	51.718	53.7476	46.9977	83.7186	102.685
35.4129	21.4336	41.2346	22.9621	75.2833	22.3999	22.4995	17.604	18.2494	14.9369	26.3483	28.9836	37.3917	66.2748	50.2108	80.7712	59.4603	21.9949	66.9918	27.9031	46.9971	28.8635	36.0797	28.5125	26.8019	27.8655	34.2098	32.5855	26.5035	44.4888	40.9032	17.6462	44.696	30.1131	42.7191	36.8455	48.4001	107.304	40.5148	45.4045	42.522	85.037	70.3045	63.8573	74.1051	89.5957	37.214	52.1602	38.4939	46.567
35.4219	50.1805	23.8407	15.4431	22.9463	11.8303	20.1187	28.8795	33.5073	51.3836	47.1457	49.1089	63.8604	24.0919	28.1969	29.589	29.7296	24.3226	28.4407	48.841	35.8427	32.4589	24.2391	22.9016	33.4696	27.9078	19.1831	33.8253	32.9357	29.8132	43.5421	34.5896	84.1438	55.828	45.4926	48.7181	83.3568	51.5718	78.4717	41.6899	62.2303	57.9784	57.0792	50.1794	38.6706	43.5885	34.6602	31.7034	24.0203	31.7929
35.4309	4.97545	12.5429	16.4293	25.7714	30.0333	40.3218	49.741	57.5495	39.5501	28.786	32.1943	25.3817	24.1206	26.005	33.3457	47.5791	70.758	27.1711	35.4363	28.0072	25.2786	33.2726	45.2906	24.585	80.1951	26.3151	80.6441	35.3918	58.703	44.3462	100.498	50.8709	41.3381	54.7646	66.3914	58.5307	43.9556	49.1782	104.516	117.33	84.4779	38.9289	71.1289	43.7388	44.0411	36.324	52.9731	45.6672	22.4464
35.4399	5.8907	30.0956	80.4418	51.5352	49.0756	43.6068	127.164	22.7185	26.9431	22.631	30.1208	44.5962	29.148	45.1687	21.3725	21.0102	15.7062	40.8205	43.041	38.8555	62.8181	36.2248	31.8938	37.306	58.6942	63.0386	46.3477	52.6591	50.125	65.665	49.2124	49.6136	48.4169	71.642	96.3889	51.6275	67.7553	132.126	41.4372	29.0198	30.9438	53.9438	65.3238	40.5143	27.2748	24.1866	20.8782	23.814	48.6548
35.4489	20.3186	32.7825	37.5709	36.4353	23.9034	37.1599	29.2617	56.4187	32.5832	25.2881	30.9786	27.2031	15.8135	24.469	37.4929	98.416	40.6238	33.2266	68.9602	49.5226	33.5606	53.9354	50.3148	68.1008	94.5069	58.0247	55.1033	51.1931	48.7264	61.4531	73.0388	62.6452	45.7977	88.0979	36.8809	46.8275	65.4333	64.4962	46.0542	36.255	34.0936	23.0492	21.9569	29.6457	24.2122	28.0738	21.848	13.2942	16.4806
35.4579	4.66272	23.2545	33.51	29.3361	31.3005	28.2916	81.7161	22.0722	27.8581	20.2199	40.8401	27.632	49.247	41.2111	23.3515	49.9023	24.8279	39.8961	43.0361	44.2	57.9013	68.6019	64.3331	51.1379	67.9359	38.3958	66.1951	74.0514	41.6373	101.887	48.7128	46.041	37.0379	63.9636	69.3281	22.7355	55.513	32.7683	23.7416	17.2238	24.1491	38.0363	35.4801	17.9875	13.6316	15.8947	15.0688	16.8476	11.5555
35.4669	33.5049	27.039	26.8309	38.9441	29.814	26.4401	26.0411	17.56	31.756	80.9686	40.599	54.888	17.5777	49.3218	40.2599	51.1971	51.8118	94.5232	59.3463	59.965	53.6693	53.4456	60.4401	51.5632	56.009	95.3401	46.5635	40.4818	76.4385	69.7352	35.3899	45.5837	28.2393	80.1989	27.8476	27.438	13.5768	23.8233	39.2848	34.7196	23.5323	11.222	16.615	14.7819	12.2734	12.7272	10.2217	8.45376	5.35079
35.4759	17.4251	30.1068	28.601	33.3116	24.9146	28.9267	31.2479	38.1484	27.5822	29.0482	35.4169	32.2	46.4139	55.0373	51.2719	64.6498	64.0267	63.0929	54.6526	80.6061	43.6922	71.3032	47.0821	81.6702	42.6258	55.3027	38.5618	28.703	43.1967	31.1307	28.1188	36.297	24.9805	21.807	25.2474	34.5733	76.2338	61.0371	19.9734	8.46781	15.1413	17.5146	11.8195	10.9817	4.82261	6.34722	1.72143	5.65333	5.32692
35.4849	5.71712	28.7087	33.3527	32.2226	18.2514	38.999	39.0609	29.4244	86.0624	49.6164	48.0456	48.0229	38.3064	71.4069	57.9875	43.982	63.6942	57.9448	87.2228	54.0098	48.759	102.319	29.7073	35.1974	31.373	39.495	28.8605	35.6953	31.6926	21.2243	23.4413	25.3851	40.1426	39.6941	21.866	9.81529	9.09826	29.913	13.6439	17.7147	7.45379	7.92805	11.3891	5.21806	7.70067	7.06903	9.42035	9.40626	9.66873
35.4939	13.1398	19.9681	52.6364	48.8351	35.2139	32.5137	50.8998	53.1747	64.2614	89.7464	52.6311	59.085	54.6585	46.8273	62.5874	66.0463	103.799	68.4507	41.3112	47.937	36.2145	30.6192	29.4453	34.3721	27.7946	32.7206	27.1659	19.9109	40.0158	19.8876	50.1397	23.0275	22.5858	17.2881	32.1307	20.8361	17.6122	15.4671	9.63719	4.44192	7.62499	5.05709	8.33122	20.6446	5.70874	34.7872	3.24537	3.45398	5.62885
35.5029	15.8854	30.524	40.852	44.5073	88.211	50.8961	59.0979	62.4025	53.7018	84.5141	40.6953	65.0152	88.0044	68.0255	63.7016	43.5959	39.1681	35.7241	33.6454	54.5369	44.2669	42.1385	33.3899	32.226	38.9064	29.1557	46.0761	49.824	25.3278	18.973	15.8366	39.7062	10.9102	13.3505	5.68919	7.00992	3.87006	2.94056	3.65832	4.78001	7.29966	19.6943	10.4699	6.78141	8.94187	7.4506	6.49903	6.53612	2.63385
35.5119	24.2366	38.9881	98.4467	58.0644	60.0263	65.54	47.6566	42.0302	51.9473	60.7604	105.006	70.9094	63.3969	30.9236	38.6279	25.7547	48.9042	42.0012	44.0707	32.7574	28.1712	28.8838	34.1875	20.844	26.369	19.7705	10.956	8.59729	14.5788	13.0632	3.45779	8.90997	5.1001	4.19293	9.41871	6.97576	6.49682	11.0423	11.2368	8.21362	5.98196	5.80695	6.21084	41.2479	1.67452	10.0588	21.5263	14.8631	6.55212
35.5209	23.0499	51.865	51.9235	51.188	39.375	62.5752	55.699	75.0849	77.84	75.2421	47.8883	24.4013	40.6096	26.8714	32.0496	51.3804	26.1252	23.2801	45.6669	22.862	29.7283	26.2066	13.6934	10.1066	16.643	7.18092	45.2307	19.5352	8.80451	3.64937	4.95101	11.1561	3.65461	8.56792	14.404	5.27717	11.6842	2.12131	5.33006	5.49643	6.95735	24.3652	3.66984	13.2098	9.11061	18.2185	6.8131	10.9182	11.4774
35.5299	20.7465	53.5985	104.391	60.7028	79.0016	79.423	49.5795	54.396	54.104	72.9227	48.1247	41.9785	35.2595	27.0187	33.7636	19.9656	42.1035	28.7083	42.5548	30.5778	32.3389	17.3897	15.7468	28.0483	9.5575	11.0513	19.5247	8.37516	25.4625	9.80217	7.23371	8.68032	5.35341	8.40839	2.47304	5.48686	5.81333	4.13212	14.8919	7.14255	4.68	24.0336	9.97544	10.8497	9.45477	3.5972	25.3345	50.6144	13.3875
35.5389	61.3419	50.0889	70.0024	49.6564	44.8393	60.7764	40.6538	41.3453	42.0028	30.5459	75.989	27.9524	24.369	41.0748	25.6889	48.8154	19.3847	11.4819	6.41142	20.232	15.8397	15.0266	10.9171	9.25095	9.45281	8.08069	9.56249	3.82654	14.6586	36.9003	16.5757	5.48444	1.04947	5.52575	21.9394	9.56301	5.59175	14.0518	7.83067	9.17429	6.35308	48.7619	12.8491	24.353	15.0051	21.5761	19.1813	32.5262	11.5753
35.5479	49.1222	34.3586	31.3935	37.3525	27.1769	38.11	43.5574	55.3602	26.1357	23.9898	31.7628	52.2838	18.36	47.9565	9.24457	10.6327	15.4379	23.9802	9.99118	14.737	7.60652	9.64794	11.1535	10.2418	8.34079	5.48995	7.63055	6.15589	7.02062	9.251	1.53839	2.73083	10.2738	8.02909	3.7164	4.44665	7.21637	13.1385	9.44942	8.01952	14.7371	22.0838	18.3399	21.8659	12.6665	10.0343	5.21106	26.4788	34.1594
35.5569	18.5503	33.9052	48.6954	45.4706	77.484	33.1486	37.5548	25.6766	35.3924	34.6088	14.01	9.74553	25.4589	51.0496	17.7619	10.4329	13.2496	9.88716	9.69537	5.85196	10.0826	36.8172	3.45336	10.0141	4.84087	4.4946	1.45536	5.93381	9.04491	13.6793	13.3161	7.07325	9.09888	3.54751	17.9773	7.34076	13.9043	11.4728	25.702	46.7825	21.1545	10.6938	8.61144	5.1712	9.8904	11.9532	12.7097	9.28855	13.1721
35.5659	15.9598	32.4268	25.5837	34.3273	36.7587	20.4103	16.7106	13.99	9.71816	21.8209	18.0868	32.6443	13.8329	16.5016	6.60773	12.7498	7.1712	5.41314	2.49279	6.8487	3.9159	13.8456	7.10268	3.26034	3.68178	4.83958	9.12239	11.0125	6.50356	7.88901	6.56997	11.9095	9.02634	17.4666	22.949	22.5231	21.2035	14.2993	8.80019	7.92929	4.31542	8.42845	13.5677	16.1492	12.5043	11.8596	29.1078	13.5899	33.8017
35.5749	31.046	35.4611	19.5459	23.9017	17.559	7.81328	24.7741	23.772	13.8759	14.758	7.33608	10.3981	7.7429	5.64989	7.85382	2.5232	4.3612	8.86995	9.44345	8.22206	8.09581	7.79795	2.32364	7.02237	7.29518	5.86955	8.40942	9.53919	11.8756	9.80264	17.4962	22.3591	14.5317	23.7676	13.2695	24.0166	9.54048	6.89602	11.6863	18.4479	10.8507	7.63209	16.1523	13.2574	13.7784	41.4657	16.0452	13.3655	16.2236
35.5839	20.1835	8.25987	14.216	16.6728	19.6441	21.5999	19.5753	5.25814	7.14882	6.63731	6.3003	24.9606	1.46745	13.2441	3.15252	6.68155	13.0784	3.68888	5.83179	8.4695	6.99135	63.2609	10.3042	7.71939	18.604	8.71119	16.4975	12.0851	17.6361	23.9633	18.3177	21.2417	22.7346	9.25419	7.22928	8.29891	21.7969	10.7284	11.5486	16.2322	28.1421	10.4649	38.6102	16.4836	13.9465	14.5413	10.8784	6.02023	3.5935
35.5929	15.2183	18.857	22.4704	48.6641	8.65712	12.621	4.11766	7.42693	5.53357	3.01691	9.53183	4.55376	7.24677	2.34669	4.68494	4.18799	8.54806	10.2738	12.2682	8.97448	11.1081	10.5532	11.9107	23.1145	12.0759	21.8912	27.1161	47.3779	15.2532	13.3546	6.73387	10.8109	5.41895	16.5742	27.7946	16.6664	16.1103	11.332	11.2354	7.29539	21.988	19.0181	7.24698	5.10596	6.1064	2.21401	1.67421	8.34521	5.51063
35.6019	7.81158	8.92263	7.65684	8.97227	13.4085	2.56502	13.1106	7.80433	8.57543	7.0518	3.3888	6.37705	8.02605	4.56765	9.53338	11.3707	13.5255	7.58826	10.8514	12.9052	15.7396	31.7295	16.8506	15.7284	20.6658	20.1524	11.4321	11.1428	10.2587	8.16444	21.9119	16.8583	13.4906	14.9307	29.2887	19.0264	11.5724	17.631	19.4697	7.88448	4.46569	6.53921	28.0519	10.702	7.74131	10.7514	14.0255	8.59467	14.8911
35.6109	1.28405	6.37757	1.88091	11.3102	7.94956	12.1368	4.63679	5.01501	6.21634	43.8019	6.95385	12.4231	10.7345	10.5396	17.545	10.2468	24.1543	13.5284	10.2602	17.6477	16.078	20.3206	21.9288	13.1509	11.3043	13.9144	9.36047	18.6546	24.3394	26.9813	12.0284	13.1166	9.09414	10.483	17.6973	18.1323	44.4401	7.76343	5.30907	6.10743	7.30712	33.5536	12.5378	9.723	7.95948	9.40538	10.5885	20.8573	21.9552
35.6199	6.42521	8.02194	5.83246	7.11338	7.24857	9.94545	5.81955	8.06551	5.32414	16.1443	16.3726	13.5187	11.7622	13.0997	14.7817	15.0293	9.28819	24.107	22.8026	16.5126	16.7636	4.95405	16.4265	11.5685	8.34851	19.1635	12.2775	7.67886	15.8044	7.21431	12.8316	20.0154	16.91	12.244	4.19787	7.48969	4.68211	19.8435	9.5574	31.973	8.02065	8.59431	6.08295	21.823	14.3111	12.86	13.8892	25.6887	4.142
35.6289	1.98195	2.78788	7.61506	8.78651	35.2519	5.086	7.91571	15.6603	15.0605	17.192	10.632	12.2575	14.2006	24.9015	12.3248	22.417	16.1077	12.5796	20.315	8.30673	7.80896	17.6108	17.5516	28.1495	8.58942	15.3358	10.9088	16.6186	11.5613	51.6249	7.95269	28.8073	7.22429	4.71884	17.7414	13.5038	13.6139	12.3031	18.6181	35.6914	12.1799	12.8202	18.8609	11.988	6.85183	10.3486	10.561	5.80849	10.6966
35.6379	8.03711	10.9348	9.76709	15.7194	13.7272	19.4069	12.1539	19.8199	37.9289	12.8761	7.39231	12.88	20.1072	17.5937	15.3909	9.35414	9.53055	12.5587	12.5094	8.54677	15.0652	10.8643	5.37852	11.1532	15.9349	13.8908	28.7379	12.2839	12.8159	17.3023	16.03	4.47942	10.8851	41.1312	14.1462	14.8716	9.13566	38.3978	33.3404	14.2522	10.7913	15.4348	10.6824	9.96006	7.28104	20.5038	6.66792	5.98854	5.25608
35.6469	3.53747	9.59125	11.8358	14.4663	18.4092	26.6103	12.9808	7.18185	24.0741	17.9882	25.7908	35.3955	10.6249	11.1941	11.1764	12.878	11.2377	16.8201	9.244	11.4352	8.17288	9.15865	16.5319	12.1357	17.4263	4.93681	11.0787	12.6493	29.1594	19.7648	7.34411	10.9014	15.3875	12.2158	11.2897	10.8032	29.1368	26.8414	7.03827	11.3252	7.39041	10.3705	1.43715	7.09203	5.21647	7.75041	10.2077	10.1557	15.9268
35.6559	8.47465	12.4537	11.7282	10.1531	10.3959	21.8026	17.7682	17.6952	9.52453	8.22874	9.79816	16.989	20.5871	16.335	9.5431	34.8261	10.3353	13.6323	13.1924	11.8414	23.5472	19.3098	11.8989	17.9063	25.1239	6.60197	21.6795	11.9722	6.68989	13.5344	11.192	21.9291	13.0026	12.6697	7.46809	14.3526	14.3009	5.31112	9.85058	2.67274	19.617	20.3718	9.26139	75.8521	7.88973	5.58183	7.54134	4.61055	4.19015
35.6649	6.05069	6.51997	14.301	27.4489	15.3937	9.35605	10.9297	11.5746	15.5954	19.2844	11.7135	12.538	10.62	9.23397	7.57406	7.01239	14.8568	18.7401	32.041	34.012	11.7749	11.4651	7.39704	8.21547	11.7468	12.6792	10.1466	11.0247	10.8721	14.6522	7.14255	16.8039	40.1642	21.6169	5.73503	10.9553	23.1298	15.45	6.51436	8.65465	9.42766	4.46816	2.24133	3.6114	4.66678	25.9968	8.87535	8.59122	12.7994
35.6739	10.4814	10.1013	16.6874	13.3172	40.0342	20.2886	34.7613	15.1101	11.9218	8.49867	11.8841	10.729	5.40074	33.3333	24.4107	22.1465	39.6574	8.86182	31.4574	8.48972	5.32239	10.2058	14.2607	18.8404	6.54301	15.7904	27.1363	13.0724	10.5779	10.1917	12.3928	9.09569	16.3259	12.17	13.3568	20.7085	5.4279	0.932173	3.83704	3.47379	4.33245	7.39164	9.66559	11.5699	12.3531	8.44846	8.70872	8.22592	13.3813
35.6829	8.40108	10.7021	22.524	7.182	11.0444	13.8003	10.2416	3.71882	23.4604	11.7935	20.8996	29.4807	56.1452	21.4518	8.94357	11.6267	8.05682	17.0621	6.40447	7.38835	5.33417	11.3388	11.0557	20.2756	34.0618	13.234	10.5264	55.6766	12.8175	10.9172	6.5034	6.94937	8.45901	3.54097	7.20567	2.36547	9.08169	9.44674	12.3688	9.63915	7.99606	14.251	7.66646	8.96512	7.20238	9.95327	12.1294	24.0982	5.76723
35.6919	13.7631	7.28052	11.973	7.3083	15.4857	11.102	17.0729	29.3879	33.082	14.0547	10.1463	8.40407	6.1508	6.69781	13.0665	8.00023	12.3057	10.3125	19.4744	20.4109	13.1611	20.5346	14.858	8.76927	36.1148	13.0688	12.0957	10.0355	3.46375	8.4266	3.7022	6.64894	28.8429	5.22094	8.89655	9.35769	8.75482	10.1939	9.72676	9.819	9.85938	7.82079	8.86825	4.09318	5.45126	2.94334	8.24613	3.84465	2.55072
35.7009	7.17249	13.4458	22.8229	13.3163	20.1998	20.6622	17.7879	7.79538	4.85882	4.97915	10.5628	8.83574	14.5659	13.5408	15.0498	15.714	23.0692	22.324	15.4423	34.2654	9.75778	6.00326	14.3162	7.92826	12.3538	4.96048	5.42636	6.56328	5.54257	5.44293	6.62152	16.6848	5.49735	9.17651	6.06206	11.0326	7.76626	8.95962	8.09628	7.26879	15.6454	2.44124	4.24628	1.97377	1.88657	1.5742	0	4.58627	3.08662
35.7099	4.80779	14.9984	12.5066	17.8236	5.81651	10.9691	5.44323	6.59652	8.09458	15.1167	17.2427	19.4193	19.2579	9.40188	11.689	20.6154	9.97657	8.92561	12.8804	19.5093	12.8297	4.57722	8.69036	5.34919	2.4894	6.79344	8.18337	17.9183	9.60056	8.70553	6.92108	30.5076	2.14739	13.5259	10.3586	6.22735	8.10091	8.8808	1.40752	1.36492	2.05361	1.29702	4.5962	3.90494	3.61449	11.5937	3.73626	3.20396	4.49985
35.7189	5.83092	9.78422	10.336	8.84489	35.677	14.7774	11.4173	20.0288	14.6683	9.32323	21.2537	9.18057	11.2393	35.9794	11.3248	7.70123	13.1019	8.86871	5.2282	2.49094	3.80792	6.18918	6.01499	8.58016	8.76459	9.07861	6.68932	6.56328	10.0077	8.64586	16.4029	13.5259	6.73809	4.20744	4.20245	2.59383	1.34887	0	5.77947	4.59363	9.40266	5.5988	5.43953	0.986704	2.72758	5.63893	3.56958	2.34108	9.11184
35.7279	10.9734	7.69928	19.1476	19.0409	15.9886	15.712	18.441	7.36427	11.4554	8.35792	16.0263	12.743	4.23738	6.82884	10.2503	5.79923	1.69026	6.38899	7.20737	6.34073	13.1164	5.34919	12.3815	2.29031	8.24912	13.8245	8.27222	15.972	7.03678	5.08405	1.46956	3.12026	1.21862	1.27685	14.6618	7.11826	3.0558	9.38378	3.70091	5.91477	11.6424	4.97468	2.19277	6.53478	4.86021	8.54662	6.33338	22.0764	9.09898
35.7369	3.76985	16.3771	10.0701	12.4813	11.7367	7.12542	10.8409	10.727	12.1192	12.1062	5.5614	2.56764	5.97131	5.47667	10.0522	7.41479	10.5609	18.3079	7.06908	3.72571	8.51982	10.2205	11.8607	13.0324	7.21308	5.0216	1.46246	3.24357	0	3.01156	4.72569	1.17705	13.4887	8.19484	1.27788	3.37218	6.97741	2.20002	5.15972	11.7347	7.90948	4.997	11.9688	10.5968	6.72508	9.28408	4.71962	14.3851	2.5696
35.7459	1.5742	9.04188	28.1072	8.85503	11.5889	16.883	8.12339	12.2697	9.2334	6.67466	6.34773	11.3083	5.96591	10.8568	6.72039	6.53612	6.60824	6.87684	7.64001	15.0471	11.5012	4.48647	2.98728	2.76591	3.6756	1.99399	19.1971	4.08675	10.6334	4.33059	3.99476	2.10017	3.42157	11.7181	2.9935	38.4371	5.44673	17.663	10.6998	10.1382	5.9639	7.63842	7.24065	5.67988	4.30775	2.61513	1.8236	3.03142	4.62959
35.7549	8.23878	8.98529	5.94955	13.9841	4.62048	8.75471	7.98665	8.1434	18.1907	6.9361	7.01414	3.70096	9.50503	4.60392	13.9902	7.98279	6.72281	18.0927	5.61151	0	6.84787	1.29023	6.2898	9.30059	3.26878	6.4091	3.793	14.7601	8.24907	5.48285	9.57715	5.55955	7.76276	7.61285	10.3931	6.37855	6.51173	7.07886	5.28448	3.47034	0	4.32164	6.33595	0	2.99561	4.15836	4.33625	4.74066	4.78557
35.7639	4.09961	12.6101	7.67402	2.2528	11.4421	6.50597	7.56393	4.08227	9.10016	9.2761	10.4195	11.7802	18.7308	5.16955	6.24829	5.95603	4.45576	3.10133	5.12875	8.12184	4.17827	9.30409	7.16554	8.34033	28.7796	4.52351	15.8522	10.7774	7.13828	12.5328	12.0692	39.3929	11.177	7.19888	8.85292	4.36347	2.35698	8.99419	3.58568	7.68158	5.61017	11.2206	2.35595	4.66282	6.83908	5.73883	4.65773	2.68113	1.24943
35.7729	1.8983	11.306	7.52864	36.2164	59.0049	14.3095	8.51303	14.7017	11.9715	9.81308	9.90311	4.24437	10.4257	6.90904	7.13318	9.4311	9.74224	9.87816	7.84456	6.94083	14.5927	11.4035	8.41832	14.0501	8.95277	8.13558	9.53631	11.4732	8.48967	11.8175	5.1463	5.27877	3.4245	1.8004	19.2911	4.51626	4.52521	4.57171	3.05199	4.99479	6.34716	4.50211	3.42363	3.0433	3.5438	2.44896	2.73911	6.02286	1.41246
35.7819	8.2858	12.1259	14.2227	13.8916	9.63297	13.7967	12.2941	11.2692	13.2865	7.08241	13.6566	15.8463	9.18818	7.84199	11.1347	9.50683	10.0236	18.7067	11.2837	10.6362	14.4368	7.71481	18.8247	15.6493	12.1334	10.331	19	7.85454	6.62049	38.1792	6.99202	21.7761	6.62821	8.28292	10.191	6.8578	29.9746	9.95188	20.2931	7.45096	6.3521	9.25285	32.2665	10.863	7.79111	6.99428	5.8586	4.92972	8.38869
35.7909	3.88488	4.14323	10.5329	9.79235	9.2315	3.82047	10.5301	9.96499	7.99642	14.0854	9.72156	13.9586	9.37405	9.36253	15.0238	6.66427	6.98019	7.12212	10.1879	9.16046	7.39828	7.8498	4.90831	4.07234	3.43376	3.57076	3.06259	3.13158	4.03489	2.48461	6.11618	4.7512	6.08572	3.39574	6.72724	3.20082	4.0211	1.08537	2.34021	5.15782	5.54813	4.70372	2.41053	2.16375	3.07062	7.1997	4.47798	4.43436	6.63129
35.7999	7.1052	5.19254	5.81857	8.32541	1.93843	11.6527	5.69948	11.8141	7.09671	6.34984	4.93393	3.79367	2.78726	2.77491	6.70794	8.12863	6.66581	2.50699	3.07982	2.62017	3.43772	2.55298	1.15441	4.38245	2.38599	0	2.41069	3.5188	3.40454	5.11615	2.34278	1.51864	1.56082	0	0	1.18528	1.68532	2.87369	1.24454	0	4.66863	5.19836	3.97254	3.82315	1.4816	2.61122	8.54425	2.56872	4.36023
35.8089	1.25452	4.65274	7.37487	8.95334	9.17229	6.29114	5.45697	0	4.57413	5.85957	6.32741	7.69542	6.67646	2.85563	5.76234	6.2505	1.04422	2.87394	3.10297	2.62521	2.31222	0	9.02835	1.19109	2.73479	3.28905	3.44472	0.81488	1.51864	0	0	1.29048	3.90463	2.52613	8.13686	0	1.19763	2.28166	16.7027	2.45133	4.51682	4.23059	3.54246	5.57802	1.12972	7.76734	0	0	2.90867
35.8179	1.94326	2.10511	8.49456	0	2.56502	7.7783	20.1325	10.3179	2.81134	5.06429	1.03403	4.07687	1.17936	4.20934	1.15441	3.28787	2.71627	1.18651	2.67583	3.56942	3.77494	2.25013	5.06471	3.91647	0	1.56926	0	1.69988	1.17911	3.80272	26.0475	2.89498	0	2.13114	2.56934	14.6603	1.37851	0	7.1089	3.81527	6.10234	1.04185	3.99358	1.58032	0	3.92058	4.88635	2.49464	6.55551
35.8269	0	8.32134	6.60608	9.03771	4.06545	4.83449	0	6.45967	4.25795	3.14722	3.79192	2.50576	2.66477	1.20251	4.07167	1.16676	5.18941	3.49668	4.22061	1.5279	0	1.56926	0	0	3.53326	2.35513	2.84591	1.19516	4.36928	1.2038	3.16692	2.39834	4.54398	2.26932	3.71506	5.00971	5.32342	4.31146	0	4.18737	1.36729	0	19.9814	5.32265	2.64404	1.22278	0	2.57155	2.3453
35.8359	4.345	1.28344	1.43283	2.25388	7.10386	1.22849	6.63993	0	1.72236	35.1396	0.943903	2.92369	6.31733	1.22232	2.85949	2.83973	1.5279	0	1.5279	0	1.16799	1.47769	2.89529	11.2608	2.42859	0	5.54072	6.60778	1.87052	0	1.94383	3.61212	6.25503	3.48521	1.12972	6.46564	1.35458	2.62135	3.90772	0	3.20216	1.34023	35.6329	1.17561	0	0	3.08168	2.80269	1.8964
35.8449	1.10734	2.92194	3.25612	2.86443	3.50702	3.46417	2.65937	5.6718	2.05942	5.30222	2.79158	1.80416	1.5279	5.75355	0	0	0	4.08922	1.47666	2.37735	4.96393	2.315	13.1173	3.77654	3.02802	0	1.72113	2.66621	3.10133	6.11464	2.05701	3.80185	1.36307	6.89392	2.5661	3.75071	0	2.38507	1.19418	1.95021	0	0	3.9605	1.84675	6.32252	3.32876	5.00642	1.83363	2.88228
35.8539	0.708081	0.725212	5.78493	1.14567	6.73927	3.40403	1.23714	3.27001	3.0488	1.57034	3.00842	1.04041	1.27737	1.1112	3.23503	2.33836	8.78249	1.12355	7.48841	0	1.98534	0	1.21589	5.07469	0	13.9156	3.8624	5.02607	0.91818	3.3336	34.4126	22.6869	5.04289	3.15889	2.56193	2.62737	0	3.65307	3.44873	5.94646	10.0245	4.06293	3.50182	3.53783	17.5915	2.71436	0	1.10503	0
35.8629	2.75567	5.62771	2.28722	0.646965	2.57119	1.14083	2.88948	0.933408	0.637088	0	1.48654	6.14689	1.13291	6.19	1.8964	5.92419	4.41213	3.71089	3.19238	2.13474	5.21832	6.08269	25.7186	3.9784	3.82814	1.87587	4.63864	3.34487	3.82623	1.62513	2.89992	0.790547	1.56494	3.44071	4.44603	6.4999	7.83252	5.109	4.40997	7.62299	2.46414	1.59889	0	3.16687	2.04955	4.55098	3.77067	5.10473	3.72252
35.8719	2.8277	6.27674	4.77651	6.41841	10.2702	5.21009	3.57112	4.91294	6.63921	9.18901	9.33573	16.4609	11.2546	5.09094	3.08507	30.5063	5.69685	3.56592	7.27286	5.54643	3.29707	8.8467	3.76203	23.444	7.25583	3.43947	4.38708	4.54717	5.05786	3.81425	9.98192	4.19236	10.1031	5.17773	2.01307	3.08389	3.97666	0.797903	0.786586	0.911081	3.46586	1.00625	2.08227	2.49217	3.98442	1.072	2.80362	2.21098	2.42365
35.8808	7.63523	7.78802	12.2445	14.216	20.5208	11.5783	14.6278	13.9686	11.1614	18.6681	6.15373	12.7996	7.61388	9.20722	12.1416	17.574	14.4119	9.86571	11.159	4.82914	17.2032	3.33916	31.8495	8.21485	28.19	21.4587	12.0843	23.6461	9.7977	3.07504	6.22087	3.60888	6.70666	6.73969	8.05399	5.40475	7.4009	22.4782	5.93607	9.66245	46.4598	5.53414	41.1641	7.10371	5.07746	23.4174	5.98114	6.18938	3.30006
35.8898	9.40615	21.076	34.9018	33.3555	22.3918	29.5561	25.5239	35.9988	23.5422	23.2352	39.596	40.6199	49.8557	40.8605	67.5832	31.5539	28.776	27.6272	29.0677	27.9496	32.9956	31.1019	35.3602	29.546	24.5934	23.1748	27.4749	34.5521	52.8487	19.0612	20.8506	9.85547	17.8918	13.8697	15.0775	17.1163	85.7754	12.9687	12.1719	9.39833	6.82153	31.6935	10.4847	10.3219	18.3628	9.66878	19.0697	11.3842	10.0042
35.8988	1.16676	4.94556	6.84556	7.7462	7.12423	1.46822	5.37697	9.13535	5.06594	2.97431	6.86259	1.50341	10.2605	7.74568	5.61984	11.0582	10.4445	9.0694	8.65702	7.3491	9.98038	12.5625	9.60982	15.4809	18.6041	14.7737	22.8822	19.5542	17.052	26.0901	60.5865	31.4071	24.0351	50.7402	30.9241	27.2859	28.3213	26.353	30.4878	23.6454	31.7187	26.7974	31.6867	45.4055	44.7592	35.9423	29.9628	25.5876	26.1124
35.9078	3.09531	5.44565	2.06992	7.44535	2.87924	3.9855	4.55685	2.24092	5.54797	8.82252	5.18467	17.2196	2.63447	8.65954	2.62984	2.31521	2.37673	6.84988	4.11823	8.3662	3.62884	7.54531	4.07641	1.28498	4.33553	3.47806	20.6034	4.00063	2.06447	5.3762	1.98781	3.61757	4.00402	1.99646	6.34511	2.30234	13.3125	4.70408	2.94772	3.47806	7.74939	1.98205	4.32349	9.39448	2.91587	7.36149	5.22315	7.03863	11.1541
35.9168	9.18011	12.9566	40.7776	4.68798	8.48262	11.7191	3.68877	8.45803	2.80151	4.20774	2.04121	7.17645	1.9127	5.42127	3.78631	3.38607	2.45606	0	2.9862	3.60996	2.972	3.26508	0.87044	3.87397	2.06652	0	3.23467	3.15087	1.20997	1.03712	0	6.91655	0	1.71619	0	0	1.67868	2.09276	1.89532	3.29656	2.02218	3.16327	5.9514	3.17104	5.01048	1.1575	5.07849	2.02084	2.81597
35.9258	31.8772	7.91457	3.35932	8.04972	1.0186	1.06747	2.85208	1.26553	5.80494	4.59028	1.26553	3.03466	1.30772	3.02735	8.63989	2.67665	4.96928	4.363	2.91263	3.46041	0	2.93511	3.08127	1.80549	1.13579	3.12371	1.16429	1.22973	1.22232	1.22973	1.12046	1.74211	1.62976	5.90397	2.33584	4.96506	3.57019	4.70639	2.48014	3.50414	2.14986	2.93295	2.73633	1.12046	3.86193	0	1.53047	1.52173	0
35.9348	0	1.12895	1.32459	1.10523	24.7688	2.85018	0	1.98061	6.37397	2.8634	1.62822	2.68591	2.12826	2.1814	1.14207	1.14207	0	1.1629	1.0186	1.12725	1.04185	0	0	0	0	0	0	1.17293	2.6977	1.40057	5.01892	2.53107	5.01892	2.44464	1.22232	1.46678	1.33776	1.34826	0	2.67614	2.52834	1.1112	1.33164	1.31183	0	3.81975	0	0	0
35.9438	1.93534	8.98837	4.47896	5.04742	4.98142	7.59176	4.34294	3.39842	3.28612	2.51594	0.965818	2.12054	1.03882	1.25442	0.921884	1.04041	0.928469	0.981148	1.00209	0.862723	1.06181	0.92245	1.06845	4.0068	3.22912	5.04068	7.43501	1.31698	2.75392	2.16098	3.89687	2.3257	7.73354	0	1.32356	0.929087	2.04646	2.438	2.21376	1.2609	1.1879	0	0.935723	0.942977	2.63365	2.36809	1.33087	1.81342	3.20062
35.9528	4.82065	2.08746	4.3594	3.47867	7.05144	2.31346	0	2.48729	2.38538	1.67791	1.12602	0	1.59781	1.18065	1.0933	0	3.37434	1.09407	2.89421	1.39517	5.56696	3.72221	5.80895	4.83583	2.69847	5.1215	1.22849	4.40899	1.06423	4.11144	1.02632	0	2.79348	1.0649	1.12668	2.6997	1.06423	2.68293	1.03218	3.18544	1.07262	3.91785	2.30883	3.83055	4.48488	15.7716	4.4109	4.94597	3.45676
35.9618	1.15441	0.898529	2.13952	2.1653	2.6374	3.4421	2.01745	2.19565	3.46278	4.95904	0.932173	3.31559	3.42517	3.47847	1.3391	5.17552	2.8172	3.20185	4.31516	3.32547	1.37171	1.44188	1.3479	0	0	0	0	0	2.77178	2.76257	1.1112	2.76874	0	1.65754	1.67596	0	1.65754	1.0933	4.47459	2.75434	2.39289	3.94476	2.83356	2.36238	1.59272	0	0	0	0
35.9708	0	0	0	0	0	0	1.17911	1.18528	0	1.24454	3.77772	2.59131	2.95425	4.13675	9.25995	12.1837	5.37759	4.78999	5.70498	2.92801	2.02794	4.66478	0.963709	4.176	4.11396	2.39217	2.76257	2.12157	1.73049	0.865244	0.858093	0.858093	3.2268	4.56508	2.25764	4.38332	4.00402	2.36439	1.24701	1.24084	0	0	0	0	0	0	0	0	1.10503
35.9798	0	0	2.9259	0	1.69252	3.06568	3.45995	3.30314	2.10439	2.59527	4.97833	1.15642	2.79575	1.12632	0	1.09885	0	1.39826	1.47357	0.803356	2.52417	1.29722	23.3342	3.26677	2.66739	4.18552	4.59229	3.92104	7.05741	2.74405	6.09555	5.80972	4.32627	2.70392	5.46	2.2579	2.24411	3.55419	3.11944	2.43672	2.21926	4.64456	3.44832	3.51263	1.79644	3.55738	3.54936	2.40348	0.858093
35.9888	0.964583	4.43852	3.2091	5.64773	7.36021	7.59176	7.27661	6.84232	0	1.83348	1.27325	0	1.73162	1.16429	0	1.20648	1.32459	1.15585	1.12668	5.04361	5.32537	3.95335	3.14428	4.77425	5.4101	1.14881	4.99088	1.82206	1.86126	1.14881	9.2652	4.00449	0	4.9934	1.98102	3.73425	1.9411	5.38881	2.7104	1.29208	1.6668	1.34177	1.30036	1.18441	1.14412	1.13589	0	1.22644	1.5886
35.9978	2.15943	7.12346	1.39147	5.08343	2.30759	4.28723	3.52245	1.0739	13.9936	4.36362	4.21011	2.98995	4.8258	4.9471	3.56819	3.74438	5.00133	10.2721	5.41237	0	2.56317	3.26847	4.4892	1.15621	4.01174	1.12555	1.7131	0	1.77977	0	1.42604	1.42604	3.1484	2.81555	0	3.56026	0	0	3.01243	0.836281	2.79837	1.19845	2.9169	0	2.50082	2.33043	2.37776	1.13589	1.13589
36.0068	3.75153	10.8197	8.29022	10.4365	7.01785	6.5639	6.99619	2.1013	6.10594	5.6627	1.92762	3.35521	2.93074	0	4.4127	0	1.15565	3.77345	2.00016	4.42942	3.00513	1.89794	2.01364	1.91564	2.39885	2.33455	14.1189	4.10239	4.24093	7.19667	2.67923	1.5191	0	0	0	0	0	0	0	0	0	0	0	0	0	0	0	1.25061	1.23328
36.0158	13.1027	17.5239	19.4508	17.3149	20.2809	18.2509	20.2255	14.7699	28.2841	22.9762	13.4777	27.43	15.6038	18.4154	13.078	13.0658	12.7551	8.25354	9.53595	6.35056	4.77163	2.05186	2.34895	1.6668	0	1.7131	0	0	0	2.16494	2.53837	1.94501	2.24226	6.44846	3.12535	4.63592	3.94291	4.02368	3.34492	1.0186	2.29463	0	0	0	0	0	0	0	0
36.0248	42.7941	17.7462	29.3777	31.5039	34.6385	24.4196	70.9203	36.9216	31.0587	20.9844	26.0869	54.7051	17.6901	9.6482	13.6342	12.2599	10.8859	24.7948	16.4012	23.4662	15.8954	18.3585	22.7548	15.1425	29.0473	23.0024	15.4519	16.9056	11.0131	7.6253	10.566	9.41125	5.17104	4.26608	2.10495	1.02632	1.79104	0	1.03897	3.50121	4.19689	4.35776	2.97601	2.77507	4.90523	5.00863	1.88508	3.7148	1.70919
36.0338	7.03688	15.4424	21.5861	27.2527	34.5034	29.0183	56.87	41.7684	38.6422	78.8131	30.9728	35.7209	39.3005	52.5822	44.212	29.1913	33.6985	34.3305	22.1044	22.777	24.9541	24.3824	26.32	16.9059	23.6175	14.7411	13.1738	12.2843	40.2316	15.9619	30.779	20.2097	20.7847	22.3338	26.0282	19.3667	26.0715	20.0421	14.5726	17.8499	13.5717	11.0394	13.2302	6.2595	6.85297	5.13714	4.68937	2.20542	0
36.0428	6.03824	7.41762	4.9487	6.46976	7.29544	5.85402	11.7426	9.72948	25.2263	11.1533	16.3496	21.9488	16.9847	14.781	20.1461	24.4661	31.2339	24.5959	52.568	28.3664	44.2996	43.8976	41.2464	31.0906	50.9764	26.8021	44.0536	34.4904	44.7645	28.787	30.0483	30.0194	23.9832	44.1075	27.5764	25.0777	57.8502	24.68	18.1722	23.9386	24.2837	16.8874	26.7824	24.2223	45.1698	25.5696	29.9574	21.8172	33.1346
36.0518	1.61906	5.64294	5.74583	5.83894	5.2068	8.33873	5.13004	10.6766	3.7665	4.92905	29.1386	5.45373	5.99168	6.85075	6.17956	10.9391	5.87799	8.57455	17.3041	18.0397	27.0138	8.788	14.5546	18.2438	11.3476	16.3282	13.4991	22.1398	19.0047	26.2762	24.6503	54.8558	32.6679	26.6186	37.4862	47.9189	30.9833	37.7419	34.6737	35.0011	36.1828	30.4064	25.8349	32.0824	64.2634	16.8118	26.193	60.4071	43.9016
36.0608	1.68532	0.993907	0.986704	2.31809	0.964738	2.70474	3.60373	2.77759	2.62176	3.17325	1.85642	39.9198	7.53641	3.36755	5.17428	3.39086	5.76281	4.69235	1.93719	2.37241	4.37936	0.672893	12.3382	2.72697	10.1213	18.3177	14.5626	12.0004	12.6427	9.40765	9.88279	12.3915	9.70294	11.2541	9.06384	14.9621	14.6072	22.6982	23.9495	19.7588	20.1992	29.5564	27.3676	42.3034	37.2376	39.3228	31.0057	40.5162	43.3941
36.0698	1.96271	0.858093	0.7408	0.7408	0.876613	1.84027	2.20851	2.22363	1.12046	2.67799	1.90977	1.98709	1.8663	3.07664	1.86033	2.23475	3.85514	3.47173	3.54519	5.93268	4.31511	8.83157	2.95847	5.44951	2.83855	3.76218	4.99592	4.08253	5.82747	17.5334	5.74892	2.76606	5.58687	2.33475	3.51571	4.27503	9.24148	5.4439	7.88643	8.8344	12.3283	31.4496	9.6359	9.66055	10.0223	23.2509	15.1606	22.062	11.7011
36.0788	0	0	0	0	0	0	0	0	0	0	0	0	0	0	0	0	0	0	0	0	0	0	0	0	1.00101	1.08805	1.08805	1.20277	2.04831	2.31114	3.5277	5.67664	4.98018	5.25675	4.40272	12.6502	3.18796	4.43497	4.70583	7.91113	5.23149	7.24667	4.33882	6.60382	4.56456	3.40027	3.94924	3.23791	3.31436
36.0878	0	0	1.71439	0.956867	0.958616	0.958616	1.03784	0.983875	1.18837	0.94452	0.991746	1.03897	1.03897	0	1.41678	1.60568	0	1.64211	0.952391	0.983875	1.41678	0	1.47188	1.56072	1.87901	1.88451	1.94789	1.90828	1.88544	1.1004	0	1.14824	1.06053	1.05255	0	2.00145	1.10837	1.56072	1.57883	0	1.5279	1.54395	1.10523	1.92783	4.49758	6.15404	7.14929	6.13197	7.21539
36.0968	0	0	0	0	0	0	0	0	0	0	0	0	0	0	0	1.72853	0	1.7203	1.6295	1.41729	2.98362	1.07802	1.97444	2.84616	1.07802	1.03774	1.01243	2.38764	1.01243	1.9215	2.44037	1.1629	2.1244	27.0525	2.80928	2.53127	2.47191	1.33961	1.01243	0.809633	1.2678	0.809633	1.01047	0	0	0	24.1774	0	0
36.1058	1.10606	3.3318	3.18112	4.08541	1.08651	2.75053	2.15233	3.02653	0.72228	2.26685	2.72177	0.835458	3.92161	2.20054	2.33846	3.22402	2.7067	0	2.37005	1.02066	9.72917	1.67524	4.49624	2.31258	4.04148	2.14096	1.87978	1.00101	0.986704	0.915814	1.27567	1.11243	0.840345	0	0	0	0	0	0	0	0	0	0	0	0	0	0	0	0
36.1148	3.6899	3.14861	2.96881	4.25116	4.16083	5.76898	3.88323	5.63337	13.9369	4.62763	4.98913	3.40614	12.0944	4.91084	2.86921	3.47744	3.22732	4.59846	4.62547	3.11429	5.16729	3.79892	3.38155	4.6495	4.36305	4.313	3.18853	3.5935	2.61441	3.6114	3.64489	1.00625	4.41517	2.56435	2.54403	0	1.58469	1.21959	1.4371	1.072	1.072	1.12638	0	2.46059	2.38723	0	1.04329	1.14762	1.03712
36.1238	0.99082	3.42846	2.97133	2.96598	2.92755	1.87978	2.74425	2.72861	2.92832	1.52584	2.13788	0.660547	1.31492	0.654373	1.36328	0.98156	0.99082	0.99082	1.04587	0	0	0	0	0	1.03712	1.03712	0	1.68758	1.93225	2.3613	1.09762	3.40079	3.00214	5.13467	2.08576	4.94962	5.693	5.17037	3.51206	6.86989	2.18577	6.79756	4.38183	23.0867	4.24566	5.96395	3.02601	3.60626	2.35976
36.1328	0.895133	0.895133	0.895133	0	0	0	0	0	0	0	0	3.29558	1.08033	2.3775	2.5573	0.864267	2.37905	0.695529	2.64527	4.31377	2.58385	3.15869	2.85054	3.25412	1.69921	2.38188	36.8492	2.02454	3.65528	3.44796	1.86466	3.79686	2.49742	3.95201	5.96792	5.33427	5.02463	5.81271	2.28002	5.57226	6.21608	5.14738	7.49191	6.17313	3.22294	3.07895	4.90934	5.63708	3.3282
36.1418	2.37179	2.76504	3.31045	22.5164	3.50774	2.76565	4.67321	4.21855	3.04968	3.96019	4.02141	2.73026	3.71228	2.72362	3.28236	3.01012	2.12388	3.68291	3.13225	2.10094	3.96246	2.10202	4.11221	5.54895	4.03942	1.64756	4.41882	0.746973	2.26356	4.46651	3.16836	2.00443	0	3.63702	0	4.22657	1.32048	1.25936	3.21137	2.62768	1.28272	2.7817	1.38746	3.59195	2.2224	4.51178	3.71712	5.75195	3.2446
36.1508	0.753147	0.75932	0.75932	0	0	1.9625	0	1.3853	1.3853	1.3853	0	1.37789	0	2.12424	1.31091	0	2.00813	1.30386	0	2.45364	0	5.58116	1.37789	2.16843	2.89838	2.25388	0.88896	2.15202	2.37426	2.03627	2.51872	0.902593	2.57016	0.895133	2.52464	3.4388	0.902593	2.50637	5.14187	4.10774	2.5002	2.08633	3.7468	2.13134	2.7317	0	1.20421	0	0
36.1598	0	0	1.31796	1.39492	0	4.71421	0	1.38	1.35196	11.4755	2.41069	2.44438	1.96585	1.95695	2.83973	1.98164	2.15547	3.64746	1.97547	3.83518	3.14547	5.85654	3.2996	5.48773	4.199	3.60682	28.1162	2.05973	1.46401	4.32812	2.41902	3.97316	3.93272	3.09531	4.51579	4.51271	3.65497	6.82802	1.12545	49.9771	4.63484	4.80296	1.12725	7.29179	2.96171	2.93449	5.26585	4.94319	3.04093
36.1688	0	1.37048	1.64581	4.04616	2.49943	2.93542	3.99199	3.31673	4.99263	3.39533	5.21621	3.70709	7.13905	3.61937	4.91474	5.0504	1.27171	2.55946	2.98136	1.12545	2.43759	5.06296	2.51877	4.69112	1.22818	2.81813	2.49989	5.68507	1.18559	4.31763	2.4487	2.54115	2.42921	1.16393	2.43847	3.22865	0.852795	0	0	5.45954	8.0527	1.01875	2.5252	3.64103	2.70783	3.20859	3.68394	20.4681	2.03103
36.1778	3.67663	2.25954	6.01344	1.08249	4.27251	2.7547	37.0788	4.10763	2.77193	1.17293	3.14099	2.59913	3.8572	3.28673	1.23456	2.09724	7.41608	5.28376	3.61968	5.56063	8.00707	3.18523	6.84715	2.14091	6.08768	5.67	12.3809	6.7473	13.1262	7.0892	7.15253	12.6575	11.2284	31.7091	9.19353	10.2726	4.31367	9.19081	10.0999	6.99629	6.33291	6.27437	9.94164	6.01499	5.83272	7.60812	2.01204	3.03805	6.95668
36.1868	1.08033	5.62663	8.43365	5.52359	9.32369	10.1192	10.3284	12.0483	16.3865	14.5758	2.98712	10.0965	8.25869	13.5808	13.855	12.9571	5.96236	8.43457	8.63716	10.0467	10.8608	9.14631	6.99634	7.08246	10.3664	5.15736	7.65833	3.61418	5.02093	46.098	3.99677	6.18702	1.98488	6.15476	4.65917	4.05917	5.91889	6.28353	9.8299	8.52553	6.22015	6.16263	7.43038	11.9467	4.9417	8.51081	20.7767	4.92786	13.9992
36.1958	4.84041	6.48359	6.17081	10.1732	8.49106	11.1328	8.20241	8.61427	6.56117	15.0008	4.8455	6.66483	3.26971	14.4153	6.60572	8.658	9.49747	22.9468	9.10772	8.17041	7.02248	7.83545	24.6645	11.5334	2.41789	11.0718	4.54064	7.26426	6.08588	5.81914	12.9039	5.19918	9.253	30.4358	4.34104	7.34555	4.41774	3.16383	2.97308	3.17978	1.16676	21.6564	1.16676	4.50283	0	5.54062	2.92493	2.00016	2.97308
36.2048	1.32881	4.6692	2.82121	3.12679	1.82762	1.23467	2.58354	12.8014	2.46625	1.24135	2.7425	1.852	1.48371	3.27372	3.583	3.7343	2.68077	1.92238	0	22.7358	0	1.4051	0	0	0	0	0	1.20133	23.5272	4.99963	1.20848	2.60422	1.26985	1.19109	3.10395	4.31619	4.7741	5.28221	6.7348	9.27173	7.28896	11.7794	4.8953	9.57813	4.98445	8.77375	9.02763	9.18397	7.32404
36.2138	0	0	0	0	0	0	0	0	1.1629	2.51368	0	3.07874	3.60461	4.04832	1.13821	14.1076	7.45996	4.95127	7.50168	6.91393	11.5494	10.9481	12.6143	22.9685	10.3126	8.90236	12.5706	12.2843	12.4397	9.45446	9.99427	9.76241	24.8062	8.39301	9.99704	8.09298	7.76641	6.23111	6.11006	4.83063	3.65734	5.53727	3.2624	4.58061	5.06769	3.55275	6.23826	4.58782	8.31425
36.2228	1.16059	8.41297	8.86203	11.9779	13.7057	7.24492	14.7231	13.2563	16.218	11.4263	26.6624	9.81015	21.9382	12.9212	13.5402	7.76549	6.73099	5.71033	3.59324	7.25737	4.40467	1.89022	3.32969	4.9505	1.09268	6.06638	0.697587	2.05942	3.27187	0	10.7389	2.67547	0.728968	3.53753	5.03744	2.32657	2.1798	1.00564	3.78966	3.97347	4.65212	5.677	5.10751	7.10957	4.60808	6.3876	7.35872	9.97667	9.52607
36.2318	3.44086	15.988	1.92114	2.53878	5.36319	1.0186	2.72306	0	2.42303	0	0	0	0	0	0	0	2.53621	2.54568	0.716724	4.23851	1.8949	4.40364	1.88117	5.22717	3.80756	5.56027	4.8899	10.0522	5.19661	4.8865	11.8998	24.6231	10.5537	4.49017	6.22071	9.8333	3.98916	21.8788	10.4182	4.80044	9.47823	6.90889	10.1692	21.2666	33.382	10.1462	8.08485	8.74741	18.1362
36.2408	5.17428	7.79491	4.56065	2.16787	1.389	2.82173	2.76462	2.42555	3.48567	7.9619	6.04524	5.83977	3.5953	8.67045	5.48537	7.68724	13.8512	5.6736	4.19293	4.6922	1.94583	8.6527	3.54226	5.38778	3.50028	8.16902	5.7787	7.67433	8.39213	5.96565	8.46992	6.9379	19.2414	9.58945	16.9476	10.7362	11.0567	20.733	4.44202	11.0986	8.51112	3.39677	6.3877	5.28607	2.5928	3.69279	6.29752	2.25538	2.22559
36.2498	3.18781	5.80149	7.47606	7.55606	10.6487	8.39795	7.91334	32.0107	4.47104	9.70782	5.96581	9.5163	8.20307	6.75949	9.74322	7.84008	9.64733	9.38722	7.16384	17.7966	13.7988	10.9876	15.4673	25.702	14.7897	12.9469	13.31	7.10916	7.13185	7.43326	5.05838	3.7965	6.43153	4.83573	1.14479	4.25173	4.12837	4.93584	8.20436	3.36596	4.40467	4.75907	1.58037	6.09745	5.68147	7.93129	47.7547	9.6804	12.3353
36.2588	5.17799	5.73518	8.1719	7.00272	7.19996	6.93559	4.42083	20.2605	5.55898	7.68971	7.1372	15.5374	7.09872	10.2416	15.2122	7.18509	6.57445	10.5354	20.0304	8.85024	8.18862	6.33528	12.5679	7.51799	7.89744	5.25598	10.5395	7.34513	14.0541	7.03004	9.72722	8.89264	11.7741	22.0808	11.3124	11.7048	23.0804	47.4891	10.5236	7.63333	14.1365	10.7157	9.71868	13.9314	6.71345	10.4922	34.3063	11.9491	12.2154
36.2678	4.44002	13.3327	13.1543	16.8589	21.7979	21.6277	17.0379	20.4807	24.2542	14.8346	52.4762	11.7683	18.7158	64.9622	13.9554	13.2866	19.6899	10.562	27.5203	20.4647	39.5119	7.36828	29.6119	7.73303	19.1912	11.6253	11.8315	27.4132	10.0648	16.4933	33.0299	27.6431	17.3782	27.5288	33.9155	33.7205	30.8886	9.31206	14.7061	44.9277	40.8888	14.3198	11.8157	11.5566	11.6705	10.0739	31.6241	19.5968	9.81272
36.2768	6.80764	4.97205	15.9021	8.18882	29.6954	6.01864	12.5434	12.3439	12.2525	10.98	6.55716	12.0272	5.00035	7.14337	5.29322	6.20574	7.5575	7.17825	11.4357	5.38433	12.2907	8.90632	8.81845	7.82707	25.8419	6.70198	7.10473	12.1203	5.50363	6.9789	6.78038	7.1676	4.93764	4.74349	4.73989	5.85808	6.20641	6.1346	42.0774	6.08572	5.96066	16.6689	3.38268	6.71335	3.48896	6.22097	6.69611	3.38813	6.99644
36.2858	7.76055	10.4824	10.3865	12.5619	10.9181	14.7871	10.9524	10.4854	11.0376	9.90964	8.79834	9.68586	12.2173	10.2006	10.3647	21.01	11.5711	9.98629	10.041	8.86136	14.0766	6.83337	5.50764	8.76737	6.02672	5.49591	10.2688	9.70803	9.97431	5.43536	26.997	10.8963	7.36638	8.64874	9.41511	12.0234	9.82465	14.8288	9.73211	11.5489	12.2432	8.19304	8.59184	9.70253	25.4052	12.0362	10.3348	10.0292	8.04108
36.2948	3.47991	5.59752	17.3266	27.2567	17.0219	12.9821	18.9236	12.9142	12.8441	13.1477	16.1851	18.7406	14.8841	14.874	13.6106	63.7835	12.1408	20.1673	16.1598	16.5581	16.933	12.069	16.1395	11.7443	18.4188	16.6786	24.6681	11.7133	13.4156	9.02073	10.9538	14.5664	9.20696	10.2366	15.5257	11.4372	12.154	12.1213	11.636	17.7001	16.752	9.7015	12.6584	11.0614	14.6509	9.27718	17.1273	11.8946	12.4923
36.3038	44.1291	15.989	8.66283	5.11646	4.8543	9.38064	8.38076	6.77575	9.06117	7.01898	21.9131	4.71185	3.16512	5.20479	3.64664	5.81235	12.014	16.4793	5.99801	8.82787	5.86492	7.00519	3.81054	11.1181	5.63955	4.42438	9.49217	6.94593	10.1652	9.11349	12.4003	9.3313	7.50266	11.214	7.18571	16.0022	3.86852	16.7747	7.53347	7.15227	8.60624	16.6869	7.57417	6.89222	9.02228	8.28575	11.5625	8.91553	12.7782
36.3128	23.1727	9.18715	17.2273	19.363	14.4282	11.4922	16.2935	14.7393	14.4643	14.3897	13.6028	69.0038	20.7849	14.2953	14.6578	50.1839	13.4765	15.2267	17.1019	13.173	12.7726	19.0905	14.0853	16.0403	11.471	12.6397	24.5638	48.7458	7.74702	15.5652	15.6494	16.4602	22.4156	10.7747	11.4882	14.2615	25.4421	12.462	15.9305	10.1541	12.6001	13.1784	54.9969	24.2402	15.8064	57.8161	14.2595	19.5654	37.063
36.3218	6.98986	14.4568	11.2018	11.7765	16.0682	18.9389	14.4666	13.4878	16.2893	25.0115	33.2723	12.6356	15.25	26.6071	10.293	43.0514	27.4605	10.1466	10.196	10.9176	33.5205	7.7731	11.0559	6.10049	19.9226	11.4139	22.1162	34.856	22.6305	8.27762	11.1554	15.1286	11.1287	10.2075	12.2308	22.9499	11.7553	45.7172	22.4227	11.9923	17.1259	12.7828	11.5909	16.3566	10.7427	10.713	20.0617	26.924	18.4068
36.3308	10.2294	20.0502	26.5065	21.0913	36.0706	21.5903	39.9764	25.2704	24.839	29.1046	26.2945	24.0617	26.8154	41.9655	26.1354	31.2087	73.2726	31.2428	25.7383	51.9046	33.1983	33.5519	28.5557	35.0689	47.034	37.641	40.3803	41.6277	49.4064	36.0635	30.8186	34.5527	29.7609	34.6442	34.5769	33.9854	33.0212	34.9478	25.1171	31.9848	26.4454	30.1689	31.7053	27.8862	42.5423	31.4224	36.0334	26.7127	30.7832
36.3398	10.6317	27.9455	18.0516	15.0644	13.8366	13.1193	9.09543	15.4938	14.2	19.2731	18.6626	13.6107	20.2546	17.2373	11.9666	17.3638	11.4382	11.4017	35.4617	15.9107	27.6936	15.8146	7.91277	15.4564	16.3106	12.3302	9.67186	12.6457	33.1494	11.4233	12.022	15.9945	14.986	19.2234	13.1051	12.1799	13.6879	38.8227	17.199	14.148	16.9224	14.4822	8.50536	17.7566	8.88147	23.7998	12.0114	18.8593	10.802
36.3488	27.749	9.06117	17.8339	14.0726	15.7784	14.1859	13.0733	18.6632	15.1618	17.0969	15.8104	14.3023	13.424	11.9668	54.1654	13.0877	10.0432	11.3882	11.3836	7.3349	33.4232	7.72567	6.87051	9.25403	6.34742	4.19658	6.62095	3.14531	9.5094	5.27635	4.02625	6.55505	6.87833	5.24399	6.02389	8.03583	7.80546	4.99325	5.29394	6.47845	4.24818	9.28598	9.67387	6.0654	9.19004	5.68893	9.54089	5.20031	7.6663
36.3578	10.9546	5.66918	15.6514	7.99879	12.7834	12.9731	11.3009	16.2627	12.9278	12.3439	12.8911	8.97227	17.0849	22.2219	15.315	19.0029	15.8073	47.9118	17.7933	17.0127	23.5876	15.1033	32.6038	18.5241	16.7461	18.1204	14.0923	19.6993	22.3518	60.1969	24.0529	17.2896	20.7077	19.5344	19.4722	29.6769	17.9976	43.7928	20.5414	16.8889	13.4594	14.6881	24.0948	17.4223	15.6249	17.1637	23.7807	26.0952	14.6444
36.3668	14.434	14.2189	25.3828	16.8588	27.6458	22.5867	24.9123	16.1068	20.8573	25.2493	19.0321	18.603	21.3696	17.0849	26.2059	31.5093	23.5706	27.2506	21.9758	23.6254	26.9969	24.5684	25.5051	23.102	26.7231	33.7938	24.5915	21.8521	32.8616	23.8949	21.9517	27.4765	25.2259	28.2687	23.4192	43.4057	41.0034	22.0883	32.0543	27.3728	44.7741	37.4507	23.9052	45.0473	33.6664	50.1919	34.847	41.2416	24.0341
36.3758	12.1147	52.0222	36.6561	24.4971	25.7541	24.6928	23.4292	26.2407	42.9612	34.7412	34.9412	21.8032	22.1873	21.9852	22.2558	25.134	24.901	22.2304	35.8188	23.3473	19.929	28.6485	16.2763	21.0106	22.8626	17.8873	23.9867	20.6085	76.4014	26.463	22.9386	29.7342	26.4	30.8056	28.2176	25.482	31.4815	25.7714	28.9768	42.1133	28.3233	28.5945	26.3411	28.6342	78.6841	21.979	25.1686	23.1635	27.3566
36.3848	13.5615	22.9078	24.2343	24.3291	20.0585	28.7549	22.7086	22.1504	37.7537	23.5159	24.7305	29.3908	18.646	24.853	28.9653	20.8095	30.9413	46.0047	25.8421	34.8418	28.0693	29.2786	38.5914	27.0823	31.1677	23.6718	35.5169	46.8778	26.2403	31.2484	32.7172	22.2902	27.1008	28.1455	28.0492	37.8357	24.838	30.2095	27.3189	44.0382	28.1742	39.2836	28.1664	34.6813	32.5898	33.6666	38.4336	34.0268	32.1295
36.3938	14.9961	23.7143	27.6091	28.8347	30.0466	53.4793	42.7345	29.4906	45.6673	34.7835	40.3121	29.6207	45.3334	47.1872	27.5497	35.2085	37.8569	38.6901	41.5023	29.5481	29.0444	32.6257	47.1801	28.2415	37.4501	28.1235	58.6121	20.2691	45.0504	21.4017	24.2477	27.9285	27.1902	33.9764	64.6334	26.5197	38.1245	67.2306	23.5307	21.9021	31.6132	28.8047	22.7511	17.7371	45.6093	58.8613	25.9122	33.877	36.1294
36.4028	18.8984	22.8486	27.6637	21.112	30.2384	18.2165	25.5129	19.4161	22.2201	17.4078	17.2451	38.5787	17.9238	22.8858	16.8378	25.7092	28.454	19.2437	23.9694	32.2336	54.2406	25.1379	41.4085	24.5541	31.4026	24.1779	18.8361	29.1651	30.1925	29.4654	37.3991	23.4704	58.8711	29.2224	29.0863	53.3875	26.1143	31.7917	28.9002	24.6086	41.3563	36.9769	23.4805	23.4473	21.688	21.5702	69.9392	27.1756	31.5943
36.4118	8.89078	28.6282	22.155	74.1436	45.9457	27.9475	25.8768	35.594	24.7666	70.486	29.0918	38.0202	29.2115	26.975	43.4211	26.6766	27.1904	28.7234	25.5954	29.4736	23.2336	31.2396	48.1429	40.7861	27.7222	34.4698	35.933	27.6017	20.4487	22.3999	35.8945	30.1722	21.1472	17.3652	26.5385	23.5614	43.5464	17.9604	27.3206	27.8439	23.4816	21.068	66.1299	37.788	20.3176	21.846	24.6907	22.3191	16.6846
36.4208	26.7261	53.0857	26.447	25.5606	22.9348	27.4645	31.166	48.511	22.9515	26.1673	16.6422	42.8143	25.1772	15.9875	19.9159	30.8371	30.9618	16.939	27.8342	21.1285	29.4332	22.7319	21.8213	25.1426	20.4142	15.7807	75.4061	20.7629	25.2198	31.5666	22.7982	19.4148	23.7226	17.137	31.3495	17.9985	19.0267	16.1684	20.7956	24.8432	15.6584	18.8859	16.3659	24.9569	28.0269	37.8598	19.3654	56.0613	24.2265
36.4298	9.89678	10.5008	15.1283	24.5664	11.9316	12.1404	5.64556	10.5983	7.43681	8.9502	6.29058	5.58357	9.92404	13.4333	5.40012	5.9122	2.36187	4.24386	4.288	2.3721	5.33191	25.4662	1.04329	3.72108	5.31632	4.35992	7.37616	8.03228	8.02811	8.28076	10.065	10.0824	46.8563	7.81318	11.9073	12.5477	13.2155	18.7683	9.50745	17.3706	13.1273	9.70638	12.4404	14.4901	15.3193	14.9182	16.9811	39.514	19.7065
36.4388	2.32117	4.90296	6.57136	9.65365	9.02243	12.7067	9.02469	9.87301	11.0137	53.8065	8.63171	13.2663	13.2635	11.0793	14.8275	17.2546	15.2197	18.5652	26.6117	18.492	17.5382	28.6589	28.6436	25.5679	20.9085	22.1001	25.0227	41.5569	28.6771	22.9028	22.169	24.2249	53.2427	30.5088	25.7609	34.2324	28.6906	16.8423	39.1177	26.1894	48.7052	26.0137	23.9937	52.7068	28.9622	26.0566	24.2601	36.8201	26.9475
36.4478	16.4729	23.1466	34.3033	68.8911	29.7432	31.0685	53.0379	35.1277	31.638	30.977	73.1061	23.6149	28.3636	32.7848	33.8506	20.5272	24.2305	21.4073	14.3977	25.693	18.0373	17.6313	21.2259	25.7089	19.9362	33.9253	22.0667	43.1329	22.6045	22.2001	15.7973	18.2335	11.1792	21.8961	22.2936	19.5848	17.0924	18.0361	19.2164	19.4441	21.4955	23.5931	49.7669	27.2729	17.3134	21.8868	17.9387	21.1777	63.1577
36.4568	7.82619	20.6522	19.91	21.6071	16.7145	25.5403	19.4771	19.8486	23.0967	35.5917	31.7355	23.2543	37.607	22.8352	24.565	43.0906	24.7147	25.5374	35.4501	29.3389	25.1678	17.5883	21.8647	19.9853	22.7767	18.2224	38.1211	18.2754	22.7246	43.4302	15.6967	50.799	24.6452	55.8115	17.3762	22.6431	21.9796	26.5719	57.9733	62.5391	26.0928	22.9671	19.7661	25.3901	21.9105	30.8993	22.2936	24.6608	23.7934
36.4658	38.5008	18.8486	20.6518	46.7275	19.4021	19.6121	31.6884	20.6046	20.6907	62.6077	15.3965	20.0021	59.9286	18.7029	22.867	21.3569	20.6281	19.3378	22.4712	20.8511	24.1398	21.4891	22.8251	26.6227	40.3529	24.4354	21.8474	52.8396	25.1969	27.7837	20.2615	20.8906	31.2728	14.3027	25.249	16.9496	19.8278	18.9592	13.1294	18.2056	13.7206	12.9262	40.8498	18.658	13.1781	44.3758	16.1059	14.1256	23.2698
36.4748	21.4468	20.5655	20.4329	21.0038	19.0227	21.4024	17.9469	14.4783	25.1481	18.282	16.264	22.875	11.0968	17.1235	18.0678	37.2235	11.7937	11.9147	16.4111	13.6123	9.94447	11.4436	9.91767	6.69148	5.85361	25.7051	5.51598	22.9479	2.78453	5.24065	4.05969	5.51814	4.865	5.27393	3.57328	6.115	5.31061	0.716107	5.15386	2.7334	1.24598	2.24169	0.938347	2.18433	1.91373	2.97714	4.46399	3.27269	3.19527
36.4838	8.30699	1.19248	5.93849	6.31115	4.84488	2.31526	5.98474	3.99764	7.01918	2.91844	2.16993	1.03712	1.1005	2.68514	0.75932	0.759423	8.85395	1.98617	4.11051	2.55689	4.54934	2.97874	8.56282	7.17105	8.8559	8.63603	10.3184	6.10183	7.47838	9.03663	5.70709	9.00458	6.72785	6.12991	8.77303	9.85712	9.33444	10.2292	11.584	8.62332	6.99578	12.2391	9.24688	12.2256	5.54736	12.1025	6.54065	7.29565	6.92957
36.4928	1.27788	1.12972	2.61122	2.41686	2.7513	2.69625	3.13605	3.24038	5.44262	5.63435	6.57537	4.13094	7.08236	6.24741	4.87107	5.86261	7.25151	4.33116	4.85656	3.01058	6.05151	2.10202	1.82093	3.13801	1.37851	1.05564	3.59396	1.54591	10.9964	1.51133	10.9158	0.728453	1.23467	0.728453	1.03198	0.728453	1.74782	7.85618	0	0	1.7845	0	1.85154	0	0.849348	3.45943	3.85278	2.91947	8.2575
36.5018	4.05861	2.27055	5.14414	6.08341	2.3345	1.59097	4.50571	5.82413	4.66874	2.80475	7.9119	8.24037	1.73574	11.1171	0.632767	0.879546	0.892201	0	0.843792	3.43011	0.830622	2.03936	0.918283	0.918283	4.7812	0	0	0	0	2.09276	0	3.28216	1.1112	8.73825	1.31533	0	1.33632	5.10072	0.854801	0.8334	0.827227	4.6497	3.31009	3.36457	2.60108	6.28137	5.53748	2.93449	2.13602
36.5108	0	0.765493	0.765493	2.315	1.87381	3.00415	1.81038	3.55378	1.87052	1.53099	2.81453	0.872395	4.30672	0.858093	0.858093	2.21623	1.84583	1.98164	2.96613	0.929087	2.38394	1.23467	2.47643	2.58673	9.80938	0.922913	2.16977	1.72236	2.79961	3.07139	3.90458	0.672893	3.45465	1.95494	2.18845	2.22189	0.99082	22.6558	1.00934	2.39834	1.01495	14.1388	0	1.00317	3.80303	2.37195	0	0	0
36.5198	2.20805	1.81342	3.58655	1.53716	2.21623	10.9494	2.03874	3.61351	2.92513	2.38651	2.45009	1.98046	1.19593	11.3834	1.17324	1.27371	1.24084	1.19454	0	1.13898	1.08342	1.03712	1.43118	0.660547	0.666051	0.99082	1.32109	0.710088	0.66672	0	0	0	0	0	0	0	1.53263	0	1.60754	0	0	0	2.37056	2.48322	0	0	0	0	2.13073
36.5288	1.46756	0	0	0	1.24701	0	0	0	0	0	0	1.389	0	0	0	0	0	0	0	0	0	0	0	0	0	0	0	0	0	0	0	0	0	1.46617	0	1.5279	0	0	0	0	3.46185	3.45367	8.64267	0	0	0	0.862003	4.13305	0
36.5378	0	1.36132	1.25319	0	0	0	0	0	0	0	0	0	1.20174	0	0	0	0	0	0	0	0	0	0	0	0	0	0	0	0	0	0	1.48083	1.39723	0	0	0	0	0	1.1146	3.47728	1.02323	0	0	0	3.54272	2.75346	4.10352	0	0
36.5468	0	0	0	0	0	0	0	0	0	0	0	0	0.887417	0	0	0	0	0	0	0	0	0	0	0	0	0	1.51725	0	1.36955	1.4174	0	0	0	0	0	0	1.39826	6.64842	0.983875	0	0	0	3.43289	6.1168	2.36531	1.12972	1.136	1.88503	7.36232
36.5558	0	0	0	0	0	0	0	0	0	1.20226	1.13898	1.20226	1.19593	2.34643	0.753147	0.802996	1.50017	0.746973	0.7408	1.48777	0.802996	0.746973	0.753198	0.878671	2.29648	2.83063	1.19248	1.12972	1.12972	0	1.93946	0.746973	0.746973	1.50012	2.19359	2.16545	3.02504	0.759423	0.753147	1.55661	2.65042	4.03242	1.27068	1.17911	0	0	8.70877	9.85264	8.93518
36.5648	0	1.54333	0.765493	0.765493	0.765493	1.52481	0.765648	0.75932	0.816269	0	0	0	0	0	0	1.28611	0.842403	0.958153	1.03532	0.964583	2.32416	0.77784	2.85136	1.03712	0.978782	0.77784	0.893847	1.08676	0.906708	15.2126	0	2.02856	0	7.42174	1.78492	0	2.41717	0	1.52605	5.70359	4.55741	0	2.46028	3.08358	7.52344	9.21576	10.7443	5.08606	9.09085
36.5738	0	1.30669	0.90748	1.03712	1.02246	0.906708	1.03064	0.90748	0.906708	0.900278	1.27968	0.963246	0.950488	0.900278	0.900278	0	0	0	1.64108	1.29897	0	0	0	0	0	0	0	0	0	0	0.960262	41.6923	2.84755	0	0	0	0	2.10099	1.18893	1.19593	0	1.76069	5.78591	6.3805	9.07207	4.5106	4.99469	8.31311	24.1847
36.5828	0	0	0	0	0	0	0	0	0	0	0	0	0	1.33941	0	1.3285	1.85133	0	0	0.792347	9.81864	0	0	0	0	0	0	0	1.34682	1.90617	5.38253	0	0	0	0	1.33529	6.51781	1.58197	0	1.70384	2.70377	6.57069	11.8641	7.30295	5.86189	7.41186	7.96417	8.1828	9.39026
36.5918	0	0	0	0	0	0	0	0	0	1.73162	1.36955	0	1.62564	0	0	0.635853	0.844821	2.11421	0	0	0	0	0	0	0	0	1.20997	4.52819	3.43474	2.59527	0	0	0	0.769815	4.01946	4.0423	0	0.842866	5.46	6.61709	9.54156	9.35126	2.17857	9.39041	7.15669	8.8663	8.81125	16.9751	0.919827
36.6008	1.43067	2.00119	0.927029	1.13178	4.54244	0	0	0	0	0	0	0	0	1.28611	0.836538	0.665074	0	0	0	0	0	0	0	0	0.950693	3.16075	14.6575	0.752632	0	0	0	1.33112	4.3378	2.23454	0	1.76048	5.00534	4.10928	7.83489	9.31546	5.09763	5.39251	11.2744	9.42611	4.41671	9.90331	33.7793	0.913653	1.66675
36.6098	0	0	0	1.91404	0	3.29502	0	0	0.797183	0.741829	1.07004	1.90859	0	0	0	0	6.49023	0	0	0	0	0	0	1.30566	5.46741	1.36122	0	0	0	1.98071	2.34587	2.84694	1.85462	2.94381	1.12663	5.98103	4.59888	6.48195	9.74008	6.5623	9.39504	6.98477	7.91401	10.0791	8.78537	2.21545	0.79636	2.64959	3.47379
36.6188	0	0	0	0	0	0	0	0	0	0	0	0	0	0	0	0	0	0	0	0	0	0	3.29949	8.04478	1.45197	0	0	1.92747	1.07416	4.89381	1.70399	2.803	4.25111	3.82829	5.63965	10.686	9.46495	1.96312	10.8019	7.51624	8.65491	5.91837	7.01599	2.65114	2.26124	4.4643	7.0306	7.45759	3.78734
36.6278	0	0	0	0	0	0	0	0	0	0	0	0	0	0	0	0	0	0	2.28033	1.35145	4.46579	4.63489	5.21554	0	0	0	1.98071	3.26508	2.80671	1.05564	6.93986	3.35521	3.5225	11.0609	6.67914	5.13585	6.6227	7.93896	10.3064	9.03066	5.53671	6.25143	2.4272	2.83418	7.50713	14.0509	0.956867	6.34001	7.652
36.6368	0	0	0	0	0	0	0	0	0	0	0	0	0	0	0	0	0	0	2.63725	5.69583	2.48307	0	0	0	1.92608	1.44456	9.79739	2.23243	1.19454	1.95921	5.1	6.60001	9.34807	7.31195	8.66191	9.45055	8.29722	7.53064	6.03058	6.33101	1.61741	2.55473	4.98311	1.91373	1.05934	3.09284	13.3457	2.14492	4.19478
36.6458	0	0	0	0	0	0	0	0	0	0	0	0	0	0	0	0	1.00785	7.76158	8.32505	0	0	0	1.92608	3.07345	5.96226	3.05693	1.87638	2.39479	4.10341	5.95588	10.1259	5.25742	5.80581	6.59554	11.1679	3.45707	8.38544	6.54435	2.05294	3.51808	20.2695	2.66426	1.61618	7.97224	7.65324	4.2454	5.15926	4.2115	0.938347
36.6548	0	0	0	0	0	0	0	0	0	0	0	0	0	0	0.876613	3.8463	7.59135	0	0	0	0	3.1093	8.28112	6.02775	3.57853	2.79482	5.43397	4.08561	8.35273	7.38876	8.29032	11.6245	9.45899	8.42691	8.08316	8.47496	2.92992	4.06833	6.50999	3.97285	3.93025	6.8773	4.19493	4.19334	4.34978	2.35204	0	1.01243	4.28697
36.6638	0.8797	0.754793	0.871983	1.73044	0.819664	0.858505	0.941742	0.916123	0.982435	0.812411	0.826918	1.68187	0.826918	5.15288	6.4909	4.46234	0.815189	0.819664	0.813851	5.62545	3.70878	6.56817	2.95471	1.87669	4.7226	21.4821	5.62118	11.9566	4.11463	7.6788	9.61718	5.80957	7.33269	6.25667	4.55541	6.19437	2.80444	5.32141	1.14083	4.98466	6.77086	1.04535	4.3949	2.35821	0	1.07148	6.22272	4.94818	2.96166
36.6728	0	0	0	0	0	0	0	0	0	0	0	4.97247	6.09102	5.33134	0	0	1.12355	3.0095	3.81275	3.5367	4.53781	0.809221	3.34651	5.02792	3.99934	7.02587	5.12582	9.83186	8.25092	8.98971	9.32189	26.7628	8.50366	2.76612	2.87111	0.950693	0.950693	7.13586	37.1306	0.987733	2.37056	4.41208	0	1.00625	4.30065	6.99788	0	5.09876	2.77322
36.6818	0	0	0	0	0	0	0	0	0	2.28105	3.32316	2.36151	0	0	1.16393	4.62691	3.67463	1.7131	5.01897	1.84428	4.05835	6.67209	1.21841	8.0528	9.36011	3.34049	12.0295	8.86352	4.76098	6.47644	21.3349	7.14306	3.74125	2.18659	2.49125	7.56007	5.61568	6.07147	0	3.21579	0	1.00625	3.75406	2.47335	2.77522	3.42234	8.45958	6.59497	13.7632
36.6908	0	0	0	0	0	0	0	0.956867	2.2884	4.84632	1.40603	0	1.12668	2.27652	2.80578	1.66598	3.90931	2.82476	2.76581	4.88362	2.90023	5.61424	8.02647	7.07865	9.92914	7.04933	7.98732	6.97124	9.926	5.49828	3.95927	1.51319	2.49948	9.1442	3.99106	3.19645	0	1.17293	1.17293	0.993907	2.27981	5.54052	1.11737	5.61372	11.293	5.13163	7.83844	6.88661	3.41889
36.6998	0	0	0	0	0	0	3.70421	5.25551	1.00502	0	2.17301	2.18804	3.92501	1.6916	5.29106	1.81007	3.80643	2.82615	4.0852	9.73298	7.97708	4.16895	18.9817	15.3754	9.16755	6.48159	12.2595	5.58671	2.23007	1.03897	3.65636	4.2987	9.21504	4.85538	0	1.17911	1.17911	8.85287	2.22482	2.34664	2.79384	3.9355	5.97203	8.70749	7.15052	11.1014	5.95634	0.604987	2.98856
36.7088	0	0	0	0	2.30831	3.29039	0.9723	0	2.83269	3.69798	2.8492	1.70682	2.09333	3.57045	5.05478	2.37123	4.25497	14.3118	8.496	5.20777	5.44365	7.75787	9.05525	5.95907	8.72035	9.29256	2.78916	2.19987	2.35616	8.02333	7.13164	3.70755	0	1.17293	2.76936	3.30273	1.49086	4.06349	3.90751	3.92624	8.53093	10.2689	8.8059	7.85865	1.852	1.86538	1.62976	10.6629	8.5656
36.7178	0	0	19.4954	2.28105	3.241	0	2.79709	1.06799	1.34085	2.64219	1.58614	3.08044	2.89488	6.65161	3.52101	5.42615	6.61709	7.27687	3.69505	9.17913	8.75142	9.82995	8.91676	8.7078	10.835	0	7.06497	6.30704	4.39495	0	0	1.17911	1.17293	2.83449	2.5928	0	2.89221	3.38422	12.9194	6.92705	7.57869	10.1135	5.61902	2.76874	5.42353	5.73523	12.2512	4.39418	12.5212
36.7268	0	4.21731	2.70392	2.5928	1.06799	2.73479	1.34085	3.33103	1.76511	3.33669	1.19145	5.1393	1.09849	2.13875	7.13123	3.79089	16.935	7.51048	7.41603	7.32754	8.06788	8.96903	2.38538	2.90265	2.93542	10.1098	2.16921	1.50794	0	1.17911	2.66071	2.65248	2.59897	1.41369	2.73973	3.30428	16.1494	7.78128	6.39249	9.41968	3.90638	1.21501	3.29996	7.27378	17.7701	7.51619	6.85189	17.0398	17.5819
36.7358	0	0.919827	2.73479	4.82477	0.93989	1.90885	1.71156	4.35169	1.25751	4.45066	7.08277	2.04677	8.67364	5.8552	7.38063	10.2035	8.28816	9.06852	14.5663	10.1742	6.10013	4.57727	5.67381	4.23851	4.67321	0	0	0	1.17293	2.68653	2.5928	0	5.00534	3.387	11.9323	2.55885	9.84487	4.97262	7.15669	1.85879	5.11553	7.27142	9.46249	5.85669	10.5657	15.9009	18.2418	12.9871	12.258
36.7448	0	2.09029	3.06691	0	1.34424	3.84496	0	4.04508	16.4233	1.71444	2.8865	6.78995	4.05187	7.43707	9.31664	11.3273	7.3296	13.4698	5.34585	3.3852	9.4184	1.89316	3.72993	2.39525	0	1.16059	1.03712	3.63064	2.80485	1.41369	9.43229	27.6306	5.16831	6.96841	3.43669	8.65275	6.58983	1.01351	5.46541	3.07494	7.21519	13.8092	8.50413	24.137	15.7629	9.82455	16.7769	36.7934	19.2507
36.7538	0	0	0.822185	3.93787	3.79835	6.18259	0.84266	3.63851	12.9298	8.9019	9.691	8.04036	10.7893	10.304	11.4032	8.2147	7.82007	3.42126	5.18133	3.63326	2.43847	9.23505	13.6629	1.20894	4.4877	1.52276	4.03983	0	4.45097	6.35524	4.1297	6.57177	8.47408	5.52138	5.26585	7.56799	3.88251	10.992	36.0732	27.2859	14.6445	20.9922	14.4025	18.4499	11.6153	21.893	21.5031	28.6709	27.4055
36.7628	0	4.01915	1.9713	3.29533	5.81924	4.04832	4.29098	7.58168	9.60097	5.63481	10.9206	9.90069	8.14895	9.96155	7.17398	7.41541	53.8312	1.90756	17.0371	2.85121	2.34484	1.16059	2.99438	1.48052	2.19122	1.40567	4.23804	13.7565	4.2738	4.92401	5.18719	8.23029	3.37434	3.62292	5.90109	7.71286	13.2836	11.8645	31.7783	27.4035	27.6547	10.0376	13.4148	12.5047	30.2095	24.5318	16.0015	15.2369	21.8553
36.7718	0	3.77582	6.26017	2.56605	3.54051	9.18474	6.1863	3.58501	11.1992	14.5727	9.09188	8.25637	8.75677	8.6419	6.65835	3.36874	5.59921	1.389	1.389	1.34177	2.73926	3.24203	2.20301	2.1085	5.87269	10.7792	1.06444	7.11456	3.07483	10.4908	11.3291	6.41744	5.59345	12.1803	33.7034	9.47211	14.3384	20.6173	8.24562	19.7294	20.8673	20.4289	20.1762	27.6195	22.137	9.78484	35.1189	32.7571	22.281
36.7808	2.74225	1.12787	3.75987	12.6543	10.4981	2.04337	7.52879	13.8285	10.1078	13.1334	10.224	5.96236	5.96642	2.97277	2.97925	1.389	0	5.04084	1.47234	1.76866	2.12054	1.95798	7.70082	7.86308	11.5706	7.16863	8.63711	8.32916	4.719	3.94219	7.37929	4.71262	13.3441	8.4658	42.8282	24.3797	15.518	17.9209	17.357	13.7942	46.1814	69.0588	18.7601	27.5871	18.7834	26.061	29.1279	13.6242	12.7014
36.7898	0.895133	7.84487	11.1609	3.11939	11.0076	13.0516	12.3798	9.87389	11.2581	10.7448	6.34253	3.95248	3.78832	1.40135	0	0	5.7644	1.16676	2.79184	3.75009	5.12201	11.8065	5.01588	5.35377	6.21917	2.82137	6.28857	4.65629	5.70961	7.04007	11.732	7.67793	12.4028	24.0869	17.4223	15.8953	36.7157	25.6114	40.3869	20.1588	20.6458	12.9882	28.7086	28.0811	31.7799	26.3154	7.9975	9.96993	10.7923
36.7988	5.93808	8.49497	5.9104	12.0366	7.07649	11.9272	9.63014	11.4282	10.9298	5.23499	4.17477	1.24454	1.40135	4.77631	5.74712	2.20491	1.43736	6.3895	2.44155	16.8732	3.68738	5.2106	6.40931	1.98576	2.66611	6.67497	11.1201	12.0294	16.5689	46.8677	15.869	19.8601	25.0673	16.6255	15.4122	28.6038	38.6887	25.1354	14.1667	13.0445	18.2438	69.1646	20.4676	42.6959	11.3676	11.2395	17.2843	8.84042	10.4755
36.8078	0.882375	7.32281	12.4213	6.87272	11.3982	11.3282	7.08935	5.89219	1.18255	2.56502	3.60029	2.32117	2.28331	2.78531	2.09379	5.40167	8.11608	6.69256	6.74025	4.82539	7.53255	6.2913	0	4.96017	6.31223	10.4932	7.49093	8.21825	14.1045	21.6349	25.1151	11.3526	22.9096	25.49	34.4489	18.2383	22.0338	13.4201	22.1804	39.6445	22.1901	16.4898	11.8532	11.8816	6.77153	14.5453	6.93276	6.8381	34.8614
36.8168	4.59286	10.1478	13.8331	7.74568	8.20498	3.241	1.50938	1.40135	1.39517	2.18742	3.91389	3.35109	0	4.79545	7.54834	5.60477	5.71306	1.03095	7.30058	3.12988	5.43294	5.11919	6.71571	10.4004	5.74737	19.661	17.5019	40.4614	23.1883	20.3758	24.4509	24.4269	23.0475	17.8895	18.2566	22.1039	44.9087	21.6654	35.7908	12.521	16.6566	14.3745	22.4123	15.7877	9.14199	5.56896	8.09072	5.72963	6.91609
36.8258	9.77162	4.26454	9.86746	4.61493	0	3.1058	1.30813	2.24329	4.01961	3.11342	0	3.13626	6.04215	12.1511	7.25603	4.81829	10.4495	3.42389	23.1667	6.09612	6.74015	10.1341	5.50893	11.4199	10.5919	23.851	25.8309	21.0218	25.5289	24.81	18.8046	20.7916	50.8928	44.4243	71.5154	18.795	54.5892	11.1726	10.4185	14.2522	13.4413	6.72461	20.2632	7.52077	1.03712	6.10934	2.48168	8.64699	2.67918
36.8348	17.6062	7.43012	0	0	2.7033	2.81483	4.62753	1.59025	5.18786	3.50856	5.67031	9.61805	4.49635	6.86259	5.43269	1.46539	1.16059	8.83569	7.46052	7.24055	6.58494	8.77272	17.1296	29.3448	15.9082	18.4101	59.4616	20.7947	16.1609	18.104	25.4507	22.5366	19.9403	18.9418	48.6626	15.8314	16.9623	18.4588	8.01885	12.5058	12.2074	4.06452	6.0242	3.82669	4.67553	6.32936	3.66428	4.84473	17.6812
36.8438	0	0	2.63972	2.58045	1.06017	4.05094	1.6668	2.86525	4.01853	5.11363	7.24847	8.95174	1.37851	2.29679	1.7594	7.28361	27.9242	7.66599	8.67528	10.6377	19.6922	33.0715	29.4404	12.832	24.8905	21.6416	22.2351	39.6437	64.0224	33.8356	21.2972	37.8363	18.1075	22.2276	17.2327	11.4032	9.2014	9.04877	12.8069	2.11745	3.70585	6.56534	6.70666	4.42479	5.50543	8.95591	10.3394	9.17378	5.29682
36.8528	0	2.58663	3.61176	4.27781	15.0507	2.36742	5.64238	8.35957	8.56447	8.1524	8.97911	0	15.8066	5.97964	5.78292	27.596	9.33321	11.1803	17.0327	23.4555	13.3909	22.6133	19.5649	23.6142	11.4611	14.3159	25.1075	30.0566	22.7413	20.8176	17.0384	12.3215	7.15258	19.6143	8.20837	8.01931	14.3149	5.0004	3.83199	6.40015	4.05675	2.71225	15.6251	13.5983	14.4135	22.9049	1.62354	3.91101	1.25936
36.8618	1.72262	1.58747	5.73909	3.11342	2.71776	6.2363	10.1344	2.84771	7.87882	1.26152	6.46225	7.9263	3.07977	6.1953	7.6857	13.9136	20.6779	17.7343	17.0449	18.542	25.574	25.0629	20.6243	13.9948	24.7866	25.6984	34.8264	19.6132	23.1792	9.74738	16.8374	11.1556	10.8426	16.0936	25.7733	8.50114	3.80529	4.75887	3.88992	40.7217	13.5816	12.2362	15.9585	5.28597	2.01714	0	0	0	0
36.8708	0	5.88653	1.23714	7.40095	11.3194	3.8767	1.66047	4.68556	6.00377	4.28512	9.19034	2.46439	12.8063	9.68977	19.5997	20.5212	20.5076	20.6478	21.7769	30.1759	23.8616	22.3986	22.4923	22.0396	24.1578	23.4419	13.0176	16.336	11.9658	11.6851	6.07657	8.08542	6.83743	4.17184	5.06877	7.23828	1.66063	5.15998	9.15083	38.6247	9.95651	4.52495	0	0	1.18441	1.14762	1.14299	4.25759	2.64898
36.8798	1.14083	3.44102	10.1628	4.15069	2.91047	6.53046	17.3663	5.84712	2.81952	4.05681	8.35499	11.6558	43.543	20.3889	16.6141	27.8699	20.0992	16.647	8.68989	17.0014	22.4671	29.6308	16.2597	19.6594	13.7409	12.9349	15.8629	7.79924	10.1512	23.0426	9.42879	1.96657	3.92717	3.89954	24.0452	16.5135	19.8094	13.6827	11.5791	4.78294	0	0	2.32303	1.24326	1.10158	39.7208	3.20633	14.9032	4.50967
36.8888	2.98949	1.25319	4.15177	5.1714	7.64753	4.49444	3.6006	5.62586	8.79021	11.9626	16.1213	19.0007	23.0271	24.1914	17.823	11.9742	10.779	14.9575	25.4822	29.9021	29.0679	21.8068	20.7682	17.1624	9.23397	9.15238	32.2993	9.59336	7.29729	3.73538	5.5026	8.0633	2.41686	12.1428	16.0603	9.04424	10.0059	4.70439	0	0	1.5779	0	7.17305	7.59701	8.47352	4.30425	9.93598	4.55654	6.63644
36.8978	2.08041	1.90633	8.77874	59.2642	37.5506	8.02626	8.9108	17.0111	47.2667	28.5151	17.4975	24.2681	36.404	24.2607	11.8355	21.3731	23.8962	22.0463	44.723	15.0222	18.3611	15.2636	21.8191	8.99197	7.10314	25.8635	7.03575	2.91366	8.06711	6.31913	6.17591	9.35677	13.5365	11.5632	3.47507	2.53673	1.20565	1.50809	1.13229	1.66032	4.09014	7.83921	4.29216	7.3012	3.41174	7.48722	6.97062	10.1866	16.7453
36.9068	5.41149	9.54716	5.99919	6.4446	10.1003	30.139	27.8894	23.9237	17.1485	20.0243	15.1607	16.9975	14.3727	17.2027	29.3068	25.2624	21.2634	19.8283	40.8585	17.9668	12.1984	6.90395	8.3446	11.5705	4.28059	5.50106	9.89148	7.25675	6.37983	29.4011	13.5475	7.00961	2.77903	3.66104	2.85136	2.22487	1.27268	3.54571	6.16629	6.55222	4.32319	5.03651	6.00881	6.76381	11.6673	10.5282	10.4057	3.52791	1.18703
36.9158	5.40928	5.09799	9.34648	20.0109	27.0136	24.0193	18.2942	22.1523	24.8609	17.0443	11.0234	28.5127	22.8181	22.023	25.4209	20.1739	24.6483	20.2476	8.74787	11.3534	14.593	7.97111	4.35909	2.19205	8.60069	7.47534	11.3787	17.707	11.7948	5.45332	4.83043	5.8764	2.42699	1.05924	0	2.28629	1.8841	4.72229	2.9953	5.18375	5.24147	7.08308	14.2054	3.81486	4.68361	0	2.74945	0	2.63925
36.9248	5.74115	12.6694	58.5987	35.3736	19.8259	55.4002	19.4043	8.44821	21.0883	19.7733	33.1829	14.1307	49.3408	15.4355	15.4626	15.2428	6.76711	10.5663	9.36747	6.60017	4.4715	5.25639	9.71348	15.6765	15.7847	19.0264	6.51019	0.938347	3.28205	1.41678	1.30566	21.5942	1.02086	4.95801	4.491	21.2269	5.5668	22.7809	10.6474	6.48169	11.1756	9.77254	1.74211	1.58732	0	3.15766	1.05188	2.71966	2.51872
36.9338	19.5998	20.9967	20.2672	29.4013	20.4937	14.5461	15.3583	26.7948	23.1236	32.051	14.7696	35.0088	15.8627	27.5863	11.8404	10.9331	11.4987	10.6828	9.24086	9.79008	16.5998	9.89091	23.3906	15.1624	6.60886	3.56212	3.30829	1.957	1.38545	8.27669	1.18343	2.50509	5.07155	2.65278	2.82343	6.6708	7.35527	12.3419	10.9739	7.07407	1.12725	1.17139	2.80038	2.61441	1.0933	4.74421	3.66002	3.35711	0.895905
36.9428	46.9499	18.4029	22.1041	14.1318	47.6559	20.0734	34.3932	18.0611	23.2616	18.317	16.8636	9.24014	12.9566	16.9737	16.0435	9.00185	1.75086	12.1845	5.28129	27.8436	13.2169	11.9852	0.932173	3.56819	3.337	1.45613	1.39996	0	1.50938	0.828461	5.80736	15.0055	4.19015	8.67142	8.21748	9.00808	15.5094	1.96986	1.63964	26.9216	1.6205	0.845747	3.99137	4.16633	5.67067	0	0	0	0
36.9518	11.1619	9.12347	23.6133	61.3548	21.1762	22.6452	19.4314	22.2099	23.1051	21.4714	12.665	10.6265	9.23747	6.31882	10.0554	7.99066	12.9465	14.7171	15.1023	3.86379	16.1778	2.35513	4.7474	2.34448	0	3.44055	0	4.17559	7.63981	2.30759	5.96956	8.84304	9.81174	13.0445	7.37034	0.835972	1.11871	3.32064	1.29681	12.0873	4.02527	6.27339	0	0	0	0	0	0	0
36.9608	15.2217	27.9676	25.5313	24.38	14.2893	18.6473	13.48	10.3328	13.0723	12.2564	5.1572	2.32683	12.1459	14.4732	13.4377	13.5234	7.90583	9.58914	4.17991	6.44954	1.41678	0.986704	1.00826	1.21491	2.17018	3.30006	3.69299	3.73296	4.04091	11.9788	10.0269	13.7568	6.21974	0	8.69622	2.0175	25.8867	1.072	4.84231	3.07432	0	0	0	0	0	0	0	1.53716	2.74096
36.9698	22.1596	11.5124	19.0626	16.7056	12.552	11.3443	9.89518	13.4497	7.57365	7.04573	10.5278	10.5003	14.9135	11.7428	5.87038	6.35576	3.8214	3.78178	0	2.84282	3.4368	1.19073	1.64674	4.5979	10.3475	4.92653	8.95041	14.3911	6.72934	7.29086	2.19575	1.02477	11.068	2.66688	16.5711	3.48166	4.74112	1.45382	0	0	0	0	0	4.1938	2.95214	5.14264	1.20997	2.63792	1.4104
36.9788	10.7561	11.6114	15.5938	10.8995	25.0189	11.3571	8.77838	9.11734	11.6026	16.9503	10.3136	14.414	7.31447	5.82264	4.75048	3.11342	2.77692	0	5.30156	1.19912	3.42064	4.85502	8.51241	7.00534	10.1238	8.85575	16.581	1.66094	4.21999	2.92513	1.09309	2.95595	2.38702	5.7785	0	3.0558	0	1.58902	1.33776	0	2.9595	1.53716	4.82683	1.27047	2.68514	1.55131	0	0	0
36.9878	3.38705	10.6226	9.85398	15.5669	17.5163	7.45523	15.2458	13.2286	11.0659	8.41518	6.21804	5.11193	5.00205	5.38726	2.99839	3.73055	0	4.22961	5.33721	3.24223	9.15089	9.44541	6.63381	10.713	8.15055	4.01539	0	2.19632	3.7932	1.09268	5.89106	5.32779	3.06506	1.57297	1.39147	0	2.47798	1.72313	1.18775	2.45081	1.38437	2.46686	1.54179	0	0	0	0	0	1.40454
36.9968	6.55176	14.7879	7.10551	16.0748	11.5113	14.1755	5.36185	7.06137	8.35201	2.47458	6.94418	3.33463	5.20011	0	1.35145	2.62207	6.78907	6.0154	8.00944	20.7763	11.4074	10.6713	9.38182	4.7813	1.13471	3.27994	2.46439	2.75331	6.58412	5.00771	1.0079	4.97005	0	1.06747	1.03331	1.95077	0.919827	1.09613	1.92608	1.84634	0	0	0	0	0	0	1.30689	0.932431	1.67189
37.0058	2.69003	8.06062	13.0978	10.4083	5.63214	8.11042	6.86104	3.40552	4.69667	2.69451	2.65376	1.93585	0	3.4583	8.12076	6.46667	5.5951	10.7856	13.0224	10.3793	6.8879	1.39703	1.78481	1.81496	5.74367	5.81188	1.55568	2.59475	0.969213	0	0	1.5279	2.39021	0.938347	1.0186	1.69535	3.25026	0	1.87489	0	0	0	0	0.901307	0.901307	2.83665	1.97958	4.7652	1.60507
37.0148	4.66025	7.04547	3.44858	3.07226	6.16145	2.14616	2.70392	2.81864	3.56212	1.3927	0	13.8327	7.84245	7.449	5.13143	12.4576	12.71	14.6087	3.75771	4.41599	1.13579	3.69726	1.08651	3.75642	4.97957	0.969213	0.975387	0	1.6311	1.53716	1.47357	0	1.43396	3.24635	2.17209	0	0	0	0	0	0	0.938861	0.946372	4.23686	1.78903	1.33097	3.69891	0	1.98627
37.0238	2.81895	3.80432	4.46651	3.47559	3.03779	4.82914	3.78986	0	5.54149	4.4537	31.7287	6.644	9.15413	15.5229	14.4495	15.9296	12.4321	0	1.1112	3.85339	3.17927	4.7047	2.61569	1.00152	0	1.02477	1.0186	2.53601	0	1.41678	1.81496	1.86589	1.4353	0	0	0	0	0	0.895133	2.83973	8.40499	5.82114	0	2.67923	3.00703	2.15573	0	0	1.88091
37.0328	2.44464	2.79683	2.74919	3.07494	0	0	5.55718	4.9024	6.41764	10.7557	5.62843	20.0542	11.4402	7.85973	1.99646	0	2.21756	4.05094	2.66688	49.0636	0.969213	0.97729	1.12725	1.02477	1.07601	1.40752	1.40752	0	1.26399	1.38746	0	1.26306	0	0	0	2.06436	0.88896	3.72869	0	2.61317	0	4.4911	0	0	1.95432	0	1.8913	0	0
37.0418	0.932173	3.04654	2.66673	1.2038	7.45965	9.39365	5.3122	11.9593	9.06749	10.6477	10.6438	2.06498	0	2.91556	1.09885	9.33058	2.68849	2.52335	3.7022	1.99008	1.0186	1.0186	0	1.40752	0	0	1.3944	2.59126	1.42573	0	0	0	0	4.5463	0.88896	0.947349	0	2.50576	2.63447	1.98627	0	1.86126	0	1.86126	0	0	0	1.73162	1.52096
37.0508	0	2.36691	6.5764	9.36263	5.28211	13.4983	11.6447	11.7126	4.83197	1.16558	0	2.20712	3.26168	3.84804	4.82708	3.24239	2.19832	1.01243	0	0	0	1.42604	1.46401	2.58292	1.26399	1.95288	0	0	0	0	1.93534	8.24603	1.78409	0	1.61988	1.86589	1.18405	0	3.16743	1.87052	0	0	0	0	1.73162	0.827227	2.54959	2.9044	6.35262
37.0598	1.66032	4.23182	9.8297	6.57974	12.2594	9.97317	8.99172	3.35366	1.03095	2.12363	5.51896	3.66696	3.64242	2.50843	1.0186	0	0	0.942771	0.998228	1.42604	0	1.2038	2.47365	0	0	0	2.23907	1.28405	1.41925	1.07406	1.20843	1.10842	2.43106	2.98265	1.24701	1.24701	2.40482	1.24701	0	0	0	0	3.45501	0.965098	2.94345	4.94685	3.28298	1.10503	17.2589
37.0688	4.84421	9.6356	25.6183	9.46994	7.77192	0	2.12363	3.92933	4.68556	5.27311	5.18807	0.971271	0	0	0	0.94452	0.958616	1.19763	1.28632	2.41624	3.16013	0	0	1.29023	3.50157	0	2.67357	0	2.06076	2.72306	2.82003	1.24701	1.24084	1.29254	0	0	0	0	1.23158	2.97246	0	20.309	6.62697	3.17371	2.82785	0	3.67612	3.64381	61.4301
37.0778	4.62696	12.8274	1.4353	0	4.06483	6.43004	5.98355	6.34927	1.06181	0	0	0	0	1.88904	0.94452	1.19763	1.19763	1.33467	0	0	1.7702	1.35474	3.14691	0	1.66742	2.91371	0	3.16075	1.24084	1.24084	0	0	0	0	27.1384	0	3.04088	1.23158	3.79341	5.02288	3.70822	0	0	4.9008	4.12471	7.85495	11.9297	8.0473	14.3179
37.0868	0	0	4.4074	4.92102	3.58979	4.28362	0	0	0	0	0.950693	0.94452	0.94452	1.85632	2.48394	1.96333	0	2.43847	2.49891	1.29023	0	0	1.3427	1.78718	3.05204	3.04963	2.71164	2.2261	8.026	0	1.7131	0	1.72262	1.23158	2.83562	3.30119	1.93894	6.67399	1.21445	4.6318	1.20997	8.1471	6.8169	9.92399	28.1604	7.54546	13.8121	9.56625	8.67935
37.0958	1.04329	3.37373	5.36303	3.44817	0	0	0	0.94452	0.94452	0.94452	0	3.70035	1.38303	0	2.69343	0	2.86772	0	0	1.71248	1.60728	1.08162	4.3753	7.4579	21.3405	1.25921	0	1.72236	0	1.82731	0.827227	4.63484	3.44914	6.29958	3.9926	1.16295	4.70336	3.4083	49.607	7.15999	10.3433	10.3829	12.3008	9.36145	8.57517	8.96023	12.3478	3.90016	5.78426
37.1048	2.03103	2.03103	0	0	0.94452	0.94452	0.94452	0	1.28344	2.53585	2.84411	1.2964	2.9524	2.62058	0	0	0	1.07154	3.02154	6.17483	3.39245	2.73664	1.60939	2.2295	0	1.49271	0	2.70341	3.09932	4.77353	5.45116	1.04329	3.37316	3.50121	5.07587	7.32307	4.92236	13.8244	8.90159	16.8566	18.5668	5.35881	9.95368	16.3132	5.1875	8.72709	9.349	15.0288	16.7183
37.1138	0	0	0.998228	0.950693	0.94452	1.63516	3.18863	1.2038	1.31343	3.05271	0	0	0	0	0	5.22007	5.04547	1.08311	7.80016	0	0	1.4353	1.27263	0	0.841014	3.07669	38.7996	2.01528	6.75023	1.09268	5.55214	3.33545	15.1813	9.59567	4.2559	13.9671	7.51562	12.3195	8.89608	9.11385	7.6751	9.0838	4.5482	4.4699	10.6545	19.647	19.7634	18.9629	10.7925
37.1228	0	0.950693	0	0	3.827	1.38303	3.01567	2.96191	0	0	0	1.9233	1.08651	3.49102	1.83718	0	0	1.31091	1.32048	0	1.14824	2.17919	1.95777	5.22295	7.48362	5.97579	2.22487	8.22571	5.18581	5.42831	4.56569	2.56224	3.40645	7.57087	7.70555	11.5535	4.4574	16.9777	8.09525	6.83614	6.13177	15.7971	17.8224	66.6031	13.0377	9.40353	6.66905	8.11274	16.6308
37.1317	0	3.13513	4.19478	2.5607	1.72236	0	0	0	0	1.86126	13.8715	1.13471	0	0	0	2.29648	1.40829	1.34579	1.24084	2.31088	7.98932	3.67797	4.1528	7.13257	6.69863	3.90916	10.3513	4.2719	8.83131	3.4118	7.618	8.14648	13.4967	8.77107	14.5218	11.1502	5.16019	4.27719	10.3565	45.4104	22.0204	9.53878	4.08366	9.35461	20.3369	18.5143	15.4907	22.6671	14.7347
37.1407	1.34177	2.40143	0	0	1.95386	0	17.1609	4.29911	6.88821	0	1.35196	1.95201	1.35196	3.07432	1.35196	1.24773	2.00602	5.85139	5.565	8.20122	6.48956	7.55683	5.78272	5.06244	1.28097	3.67627	4.79606	18.9298	16.498	10.8051	14.1334	9.62479	11.5231	9.95496	11.3093	5.40527	23.6383	39.1247	14.5654	9.11508	9.01862	11.9351	17.5172	23.1042	19.6471	10.1063	10.3815	9.3865	17.8193
37.1497	0	0	1.87052	4.98558	4.03	2.07661	3.45269	0	2.51147	2.5002	1.14824	0	1.57873	3.91698	8.38267	4.98425	8.43252	3.96282	2.18557	2.7904	5.14105	2.31068	5.15165	6.89695	7.65632	7.23937	10.0887	14.4717	11.8769	8.47089	7.61198	6.25642	6.08824	22.8479	20.6939	15.0316	6.49255	14.2195	18.8047	15.6601	28.7406	16.5481	8.56818	13.4781	9.58503	22.6544	18.2306	19.282	18.4358
37.1587	3.01259	11.408	3.62622	1.55074	2.00942	1.82731	0	1.37789	1.57168	3.92871	4.45776	6.33888	4.79051	5.88797	3.99363	3.95988	1.12972	2.19128	2.36037	4.70609	8.66047	3.76187	9.54608	12.3111	10.0256	14.9196	11.0209	9.20439	8.44836	12.2352	17.5069	22.4407	32.3272	8.628	11.1805	33.9358	17.141	24.4288	15.2928	13.0782	15.8688	11.6945	19.2325	16.3278	18.462	15.1694	16.3407	21.7866	18.3136
37.1677	3.01902	0	2.06164	4.11386	2.30636	2.3471	2.58328	5.40655	5.45738	3.67401	4.19262	2.97863	3.90453	2.38615	3.34204	3.19161	8.59127	7.56969	17.3374	15.0205	13.058	12.1959	8.93914	9.58209	10.6798	13.4947	11.8351	21.1742	15.3591	18.6158	9.39427	9.78422	17.5241	21.0544	20.6132	28.9782	10.4834	13.8379	16.5823	18.9362	20.8676	22.0836	11.3431	18.4184	40.0619	17.0453	7.43017	10.1813	4.40143
37.1767	2.55267	3.64345	4.98065	2.66781	2.76462	3.72149	4.77682	1.04329	4.06385	2.87986	5.46571	2.87245	4.52984	6.72477	7.70463	8.96579	8.28955	7.88232	13.2219	8.02724	10.5257	12.9572	8.42531	20.6463	30.8516	21.087	16.0058	13.4204	17.5947	18.9483	14.4441	24.1287	13.1866	20.1223	13.578	15.5686	17.222	17.5698	13.3329	20.7664	19.4471	22.9666	13.0187	25.6135	6.69272	7.8744	15.2293	13.5821	17.8781
37.1857	0	2.74796	2.09909	5.3067	4.29695	2.33167	7.13077	1.25118	3.362	2.29463	3.56824	7.80134	5.029	10.226	8.93333	16.1887	12.3716	7.79579	8.42223	9.61564	12.4526	18.3636	17.2811	17.9037	12.8271	23.3601	22.6083	21.087	22.1038	15.098	15.4445	13.9108	16.8052	9.12341	16.0321	13.6775	25.5455	25.9104	21.012	14.8941	38.8148	7.68842	8.80595	9.76076	26.7679	23.1188	26.9753	30.7506	22.5856
37.1947	2.1442	5.75231	2.92873	3.37064	4.73371	8.27535	0.932431	2.31377	8.83373	7.15376	12.5859	10.0337	10.4952	11.1389	8.62307	9.65895	12.8038	9.95373	21.334	15.6857	27.2811	9.94323	20.9076	19.5738	14.178	16.5933	18.7696	12.1732	13.8148	19.9895	8.9537	16.642	28.7006	29.0528	15.6663	19.3197	10.5855	5.42893	9.30944	7.35892	16.392	16.2977	28.0658	44.3757	57.9517	14.31	30.7082	40.3042	22.4954
37.2037	4.64883	2.78788	1.23328	0.947349	4.29139	3.51113	13.9027	6.56112	7.72089	12.2416	11.0669	9.07351	7.0394	19.0263	13.8987	22.0079	19.6638	23.518	18.4076	20.7595	19.0127	28.664	15.4975	16.0823	10.6139	12.3675	21.0904	10.3104	23.8694	15.1304	26.9445	20.3528	15.6449	5.49334	8.21444	8.45268	19.361	43.0641	51.7439	23.5335	27.1823	26.693	22.6631	17.8812	18.4866	18.0929	21.8881	34.1101	61.2069
37.2127	2.35513	5.53841	11.4936	6.41111	10.6411	8.77848	13.2657	50.0155	11.1179	9.99982	47.6968	14.4979	35.4814	30.1378	21.3634	24.5718	17.1626	21.1317	17.4072	21.4758	15.4685	20.8142	11.2119	7.77022	8.0562	17.8738	22.9756	34.1725	17.006	11.3785	7.43681	5.24425	29.3882	36.0626	22.9005	21.5274	27.5562	19.9156	25.0467	52.4	41.4439	19.7038	22.2548	34.9462	34.5033	68.0494	42.9625	34.9638	47.7566
37.2217	10.0053	6.63983	7.37775	15.0424	8.6457	15.367	9.78715	11.626	15.0026	19.318	24.6929	19.8082	14.087	20.7745	23.0652	20.7501	14.4887	14.8894	13.437	11.9048	9.1014	17.6325	16.4825	21.3014	35.466	20.333	23.7619	7.96483	10.64	9.53049	18.4829	24.5036	26.699	28.4557	28.1403	27.4289	24.1202	17.0381	24.1201	24.4758	76.3445	32.5649	28.87	62.4993	38.9948	48.3064	39.2573	50.869	39.2561
37.2307	8.42094	16.0805	11.3064	18.7085	7.56017	13.5165	19.2822	22.9202	25.3308	30.0755	21.9491	24.6243	19.5541	16.3364	16.3831	12.213	11.6507	14.3822	25.6308	23.4937	25.5479	23.3894	13.9362	7.59294	10.2877	31.4447	45.7643	22.1752	19.6849	26.6892	40.8055	22.0012	23.6994	28.5809	23.5839	25.3075	25.1334	37.9363	34.2466	78.4642	54.1637	82.8117	44.0468	34.8414	42.7318	59.1461	57.5596	36.2622	24.4687
37.2397	5.53198	6.78907	13.2963	16.486	23.1282	31.3835	37.3895	20.0304	23.6779	14.8021	15.0574	10.6076	40.964	26.2512	13.3739	19.3102	21.0479	21.4842	20.4536	15.3301	10.8068	9.99313	31.2082	42.7111	20.3546	22.0502	34.2952	20.2044	35.3579	30.1762	24.7442	29.3671	21.9811	24.6691	80.4251	34.0737	39.1695	51.1447	40.6902	40.252	55.7276	47.458	53.3852	42.9727	37.6243	23.3024	35.9338	46.6321	110.361
37.2487	3.93982	16.6596	31.7251	31.4005	20.6369	24.4872	18.9798	22.3189	19.5716	10.1399	15.5934	18.3616	16.0633	26.6459	21.6766	13.4039	20.8524	14.399	15.4557	19.4831	22.4543	18.0826	18.7438	19.7057	29.5665	54.5032	31.6641	41.4839	53.5279	23.2121	31.987	27.9677	37.8271	32.8737	47.9725	40.1572	58.7138	45.1377	40.6966	49.4947	40.5594	39.6846	40.7427	49.2124	75.6866	76.1658	70.8754	51.2054	61.3205
37.2577	34.6606	26.6824	15.8697	17.4638	21.0408	11.5143	16.1384	11.0989	20.5778	16.9056	24.4175	18.5077	11.5708	14.6545	18.9996	9.13293	17.4808	23.541	15.9942	27.6532	26.4802	38.0966	30.5575	30.1117	28.3628	23.1166	19.8985	27.325	31.4006	30.4802	33.3033	57.4722	46.4497	44.7642	47.1167	44.075	28.4188	30.3478	29.8872	45.2044	56.1692	71.7358	99.0705	89.0522	66.2038	37.7795	23.3988	28.7838	17.0442
37.2667	8.51797	12.967	18.7145	14.7091	12.6733	16.7596	16.2982	32.4852	19.9928	9.70011	17.1229	24.8608	13.8775	14.481	19.8336	35.1799	26.0953	37.187	32.2796	37.346	27.4769	33.6026	22.763	31.2797	31.5124	58.6056	26.081	48.8349	39.977	41.7554	44.6645	66.5907	106.258	41.0152	36.1008	66.2942	55.7736	73.245	68.7607	61.2069	103.196	44.2513	25.9264	26.0948	25.4722	16.2919	6.84484	3.96575	2.25944
37.2757	11.2392	16.024	11.4653	17.1768	17.4191	16.1668	12.1221	11.4851	10.1334	14.4808	11.9268	25.0769	31.825	34.6824	29.7541	33.8454	34.9647	27.5239	41.5249	28.7546	33.1319	36.6566	52.9213	33.0601	39.6445	61.5319	39.9363	56.8998	47.5446	47.5349	34.9718	34.5104	57.6145	73.5534	64.2365	80.6787	54.932	93.1118	75.6522	25.6592	24.6439	17.9241	13.8683	8.51298	3.46324	0.071302	0.932431	3.24378	4.46517
37.2847	13.4231	18.9099	66.3951	9.45631	42.2823	21.3929	14.4589	25.5278	27.0923	28.579	23.6371	59.5818	33.4982	21.5617	29.216	23.0541	35.0954	32.5955	51.2766	43.9224	54.1627	34.4621	38.6786	34.2391	50.6245	33.5625	43.9014	29.3268	47.9358	47.6968	65.5153	67.6187	62.7549	45.5375	44.7104	29.3122	22.8051	35.276	20.7125	9.58271	4.56827	1.02477	1.08846	2.82708	2.6391	2.20573	3.52466	0	0
37.2937	9.10742	9.12131	10.3861	20.688	21.8101	19.642	32.9594	31.2846	30.6612	33.7312	26.6059	28.6	32.9404	56.8133	71.992	28.7605	44.2134	55.6875	38.9434	37.4645	42.343	41.2401	40.5002	69.766	42.4953	52.3221	54.7838	74.8402	65.4923	67.333	92.3314	53.7917	29.5843	23.4733	18.7403	12.5806	25.4601	4.75002	3.46139	1.04329	3.53238	4.15877	1.13435	1.07416	0	0	0	0	0
37.3027	10.6255	22.0898	23.6817	26.4497	29.972	24.0295	22.051	32.7574	32.47	27.1321	40.6715	33.3417	38.2478	34.8909	28.0705	34.2372	40.3403	41.2772	43.5012	62.7086	35.9341	41.4109	71.1985	55.0188	67.2068	99.9046	51.03	48.309	35.2699	35.2	21.8561	15.9844	9.8531	7.78643	3.83451	4.48241	3.79022	2.13597	2.1298	0	0	0	0	0	0	0	0.75932	2.23526	2.35976
37.3117	15.429	28.5654	16.1996	39.5329	31.4956	37.9859	37.1986	38.7596	36.5317	45.4883	37.8017	79.781	41.189	32.2367	68.2458	49.7117	31.6988	33.6055	64.4294	61.9647	71.378	77.079	65.5459	46.2007	39.5661	33.825	30.4673	15.2109	10.3174	7.40985	5.15041	5.93556	2.03319	3.43999	22.0433	2.1298	0	0	0	0	0	0	0	2.02547	2.49392	1.84608	0.842403	0	0
37.3207	17.5223	34.4262	34.0501	32.7835	34.7429	41.531	26.267	45.4932	34.2024	38.5171	38.8842	40.6836	38.3197	40.1256	40.2989	46.7352	98.5305	80.3459	54.0966	43.5577	39.4872	54.2278	31.6988	28.3681	13.2572	9.68272	9.016	4.52289	7.14908	1.04329	2.67614	2.67614	1.03712	0	0	0	0	0	0	0.77784	2.37226	1.54951	1.91065	0	0	0	0	0	0
37.3297	58.5919	23.2698	37.8486	31.1301	37.5937	41.0274	38.3763	45.5909	33.063	30.0882	45.1305	74.1394	111.305	72.6633	73.4558	46.3124	46.6178	35.4749	29.5529	21.0726	13.5961	12.6117	7.83941	35.6166	6.77791	5.33422	1.04329	2.69157	1.04329	0	0	0	0	0	0	0.784013	1.60028	1.69623	2.58868	0.765493	0	0	0	0	0	0	0	0	0
37.3387	14.6741	21.6783	30.3937	37.6609	66.6102	29.7907	35.3421	46.3445	79.8564	98.0547	120.734	69.8005	53.9634	39.5285	30.0541	23.4206	16.4895	12.6843	11.2347	6.74576	5.99925	7.77969	2.68231	5.20098	1.04329	0	0	0	0	0	0	0	0.790187	0.790187	1.80946	1.84871	0.828924	0	0	0	0	0	0	0	0	0	0	0	0
37.3477	36.0809	32.6936	31.261	39.1222	60.3708	79.0246	78.4761	52.1978	55.1989	39.102	33.063	56.6118	17.3039	17.6603	11.5899	20.5543	2.85393	5.79923	7.58667	5.78873	2.69157	0	0	0	0	0	0	0	1.19454	1.24454	1.18528	1.24135	2.72722	1.20226	0	0	0	0	0	0	0	0	0	0	0	0	0	0	0
37.3567	26.7468	56.5863	68.8257	54.5082	54.0655	84.1462	28.9123	43.0297	22.998	14.2298	14.234	9.26278	6.31069	6.65115	4.61452	5.31524	2.9257	2.39844	0	0	0	0	0	0	1.19454	0	1.19454	2.35204	1.2822	0.886696	0	0	0	0	0	0	0	0	0	0	0	0	0	0	0	0	0	0	0
37.3657	45.7991	41.4498	40.5851	32.1242	24.4983	15.4991	15.3294	13.9908	9.12125	6.23141	4.2168	34.3529	3.37861	2.89241	0.746973	0	0	0	0	0	0	0.790187	1.58655	0.921884	0	1.22181	1.1575	0	0	0	0	0	0	0	0	0	0	0	0	0	0	0	0	0	0	0	0	0	0
37.3747	8.59395	18.6354	15.2724	14.5495	17.6519	4.58514	1.13898	4.66704	5.29302	1.38571	2.5323	1.17648	0	0	0	0	0	0.790187	1.5742	0.784013	0.790187	1.14824	0.950488	1.72236	0	0	0	0	0	0	0	0	0	0	0	0	0	0	0	0	0	0	0	0	0	0	0	0	0
37.3837	6.20039	6.50299	5.48706	2.8743	8.58927	4.63453	2.24015	2.13906	0.828924	0	0	0	0.790187	0.784013	0.790187	1.58073	0.784013	0	0	1.15462	1.14824	1.99913	0	2.20594	0.746973	0	0	0	0	0	0	0	0	0	0	0	0	0	0	0	0	0	0	0	0	0	0	0	0
37.3927	7.50111	1.89233	1.84732	1.71109	1.67915	1.71217	0	0	1.18528	0	1.18528	1.7702	0	0	0	1.5884	1.14824	2.02177	1.14824	1.98421	0	0	0	0	0	0	0	0	0	0	0	0	0	0	0	0	0	0	0	0	0	0	0	0	0	0	0	0	0
37.4017	1.17324	1.72442	1.6794	0	1.17602	1.17602	1.17602	1.17602	0	0	0	0	1.53737	2.93851	0.829284	1.99913	0	0	0	0	0	0	0	0	0	0	0	0	0	0	0	0	0	0	0	0	0	0	0	0	0	0	0	0	0	0	0	0	0
37.4107	0	1.17602	0	1.17602	0	0	0	0	1.14824	3.27958	0.829284	2.82893	0	0	0	0	0	0	0	0	0	0	0	0	0	0	0	0	0	0	0	0	0	0	0	0	0	0	0	0	0	0	0	0	0	0	0	0	0
37.4197	0	0	0	0	2.10593	0.822597	1.14824	3.56736	0	0	0	0	0	0	0	0	0	0	0	0	0	0	0	0	0	0	0	0	0	0	0	0	0	0	0	0	0	0	0	0	0	0	0	0	0	0	0	0	0
37.4287	0	0	2.8706	1.32248	0.765493	0	0	0	0	0	0	0	0	0	0	0	0	0	0	0	0	0	0	0	0	0	0	0	0	0	0	0	0	0	0	0	0	0	0	0	0	0	0	0	0	0	0	0	0
37.4377	0	0	0	0	0	0	0	0	0	0	0	0	0	0	0	0	0	0	0	0	0	0	0	0	0	0	0	0	0	0	0	0	0	0	0	0	0	0	0	0	0	0	0	0	0	0	0	0	0
37.4467	0	0	0	0	0	0	0	0	0	0	0	0	0	0	0	0	0	0	0	0	0	0	0	0	0	0	0	0	0	0	0	0	0	0	0	0	0	0	0	0	0	0	0	0	0	0	0	0	0
37.4557	0	0	0	0	0	0	0	0	0	0	0	0	0	0	0	0	0	0	0	0	0	0	0	0	0	0	0	0	0	0	0	0	0	0	0	0	0	0	0	0	0	0	0	0	0	0	0	0	0
37.4647	0	0	0	0	0	0	0	0	0	0	0	0	0	0	0	0	0	0	0	0	0	0	0	0	0	0	0	0	0	0	0	0	0	0	0	0	0	0	0	0	0	0	0	0	0	0	0	0	0
37.4737	0	0	0	0	0	0	0	0	0	0	0	0	0	0	0	0	0	0	0	0	0	0	0	0	0	0	0	0	0	0	0	0	0	0	0	0	0	0	0	0	0	0	0	0	0	0	0	0	0
37.4827	0	0	0	0	0	0	0	0	0	0	0	0	0	0	0	0	0	0	0	0	0	0	0	0	0	0	0	0	0	0	0	0	0	0	0	0	0	0	0	0	0	0	0	0	0	0	0	0	0
37.4917	0	0	0	0	0	0	0	0	0	0	0	0	0	0	0	0	0	0	0	0	0	0	0	0	0	0	0	0	0	0	0	0	0	0	0	0	0	0	0	0	0	0	0	0	0	0	0	0	0
37.5007	0	0	0	0	0	0	0	0	0	0	0	0	0	0	0	0	0	0	0	0	0	0	0	0	0	0	0	0	0	0	0	0	0	0	0	0	0	0	0	0	0	0	0	0	0	0	0	0	0
37.5097	0	0	0	0	0	0	0	0	0	0	0	0	0	0	0	0	0	0	0	0	0	0	0	0	0	0	0	0	0	0	0	0	0	0	0	0	0	0	0	0	0	0	0	0	0	0	0	0	0
37.5187	0	0	0	0	0	0	0	0	0	0	0	0	0	0	0	0	0	0	0	0	0	0	0	0	0	0	0	0	0	0	0	0	0	0	0	0	0	0	0	0	0	0	0	0	0	0	0	0	0
37.5277	0	0	0	0	0	0	0	0	0	0	0	0	0	0	0	0	0	0	0	0	0	0	0	0	0	0	0	0	0	0	0	0	0	0	0	0	0	0	0	0	0	0	0	0	0	0	0	0	0
37.5367	0	0	0	0	0	0	0	0	0	0	0	0	0	0	0	0	0	0	0	0	0	0	0	0	0	0	0	0	0	0	0	0	0	0	0	0	0	0	0	0	0	0	0	0	0	0	0	0	0
37.5457	0	0	0	0	0	0	0	0	0	0	0	0	0	0	0	0	0	0	0	0	0	0	0	0	0	0	0	0	0	0	0	0	0	0	0	0	0	0	0	0	0	0	0	0	0	0	0	0	0
37.5547	0	0	0	0	0	0	0	0	0	0	0	0	0	0	0	0	0	0	0	0	0	0	0	0	0	0	0	0	0	0	0	0	0	0	0	0	0	0	0	0	0	0	0	0	0	0	0	0	1.13898
37.5637	0	0	0	0	0	0	0	0	0	0	0	0	0	0	0	0	0	0	0	0	0	0	0	0	0	0	0	0	0	0	0	0	0	0	0	0	0	0	0	0	0	0	0	0	0	0	1.14824	1.18621	0
37.5727	0	0	0	0	0	0	0	0	0	0	0	0	0	0	0	0	0	0	0	0	0	0	0	0	0	0	0	0	0	0	0	0	0	0	0	0	0	0	0	0	0	0	0	0	0	1.02704	0	0	0
37.5817	0	0	0	0	0	0	0	0	0	0	0	0	0	0	0	0	0	0	0	0	0	0	0	0	0	0	0	0	0	0	0	0	0	0	0	0	0	0	0	0	0	0	0	1.20226	1.21203	0	0	0	0
37.5907	0	0	0	0	0	0	0	0	0	0	0	0	0	0	0	0	0	0	0	0	0	0	0	0	0	0	0	0	0	0	0	0	0	0	0	0	0	0	0	0	0	0	1.55568	0	0	0	0	0	0
37.5997	0	0	0	0	0	0	0	0	0	0	0	0	0	0	0	0	0	0	0	0	0	0	0	0	0	0	0	0	0	0	0	0	0	0	0	0	0	0	0	0	0.746973	1.52497	0	0	0	0	0	0	0
37.6087	0	0	0	0	0	0	0	0	0	0	0	0	0	0	0	0	0	0	0	0	0	0	0	0	0	0	0	0	0	0	0	0	0	0	0	0	0	0	0	1.54951	0	0	0	0	0	0	0	0	0
37.6177	1.3427	0	0	0	0	0	0	0	0	0	0	0	0	0	0	0	0	0	0	0	0	0	0	0	0	0	0	0	0	0	0	0	0	0	0	0	0	1.54282	0.746973	0	0	0	0	0	0	0	0	0	0
37.6267	0	1.3427	0	1.3427	1.3427	1.35196	0	0	0	0	0	0	0	0	0	0	0	0	0	0	0	0	0	0	0	0	0	0	0	0	0	0	0	0	0	1.10806	0.836641	0	0	0	0	0	0	0	0	0	0	0	0
37.6357	0	0	0	0	0	0	0	1.3427	1.33344	1.32418	0	1.32418	1.39528	0	0	0	0	0	0	0	0	0	0	0	0	0	0	0	0	0	0	0	0	0	1.16316	0	0	0	0	0	0	0	0	0	0	0	0	0	0
37.6447	0	0	0	0	0	0	0	0	0	0	0	0	0	1.31492	0	1.37568	1.32418	0.950693	0	0	0	0	0	0	0	0	0	0	0	0	0	0	1.05564	1.1112	0	0	0	0	0	0	0	0	0	0	0	0	0	0	0
37.6537	0	0	0	0	0	0	0	0	0	0	0	0	0	0	0	0	0	0	0.986704	0.950693	1.34682	0	1.3801	1.28714	0	0	0	0	0	0	0	1.75775	0	0	0	0	0	0	0	0	0	0	0	0	0	0	0	0	0
37.6627	0	0	0	0	0	0	0	0	0	0	0	0	0	0	0	0	0	0	0	0	0	0	0	0	0.936752	0.858093	0.92245	0.865244	0.92245	2.21983	0.763436	0	0	0	0	0	0	0	0	0	0	0	0	0	0	0	0	0	0
37.6717	0	0	0	0	0	0	0	0	0	0	0	0	0	0	0	0	0	0	0	0	0	0	0	0	0	0	0	0	0.99082	0.96304	1.15009	1.37017	0	1.28714	1.28714	0	0	0	0	0	0	0	0	0	0	0	0	0	0
37.6807	0	0	0	0	0	0	0	0	0	0	0	0	0	0	0	0	0	0	0	0	0	0	0	0	0	0	0	1.03609	0	0	0	0	0	0	0	1.37295	0	1.02256	0.864267	0.929601	1.28714	0	0	0	0	0	0	0	0
37.6897	0	0	0	0	0	0	0	0	0	0	0	0	0	0	0	0	0	0	0	0	0	0	0	0	0	0.98156	0.96304	0	0	0	0	0	0	0	0	0	0	0	0	0	0	1.28714	1.28714	1.43016	0	1.27788	0	0	0
37.6987	0	0	0	0	0	0	0	0	0	0	0	0	0	0	0	0	0	0	0	0	0	0	0	0	1.78389	0	0	0	0	0	0	0	0	0	0	0	0	0	0	0	0	0	0	0	0	0	1.27788	0.922913	0.85192
37.7077	0	0	0	0	0	0	0	0	0	0	0	0	0	0	0	0	0	0	0	0	0	0	1.00008	0.69414	0	0	0	0	0	0	0	0	0	0	0	0	0	0	0	0	0	0	0	0	0	0	0	0	0
37.7167	0	0	0	0	0	0	0	0	0	0	0	0	0	0	0	0	0	0	0	0	0	0.728968	0.708904	0	0	0	0	0	0	0	0	0	0	0	0	0	0	0	0	0	0	0	0	0	0	0	0	0	0
37.7257	0	0	0	0	0	0	0	0	0	0	0	0	0	0	0	1.0987	0.9723	2.80933	0	0	1.57883	0	0	0	0	0	0	0	0	0	0	0	0	0	0	0	0	0	0	0	0	0	0	0	0	0	0	0	0
37.7347	0	0	0	0	0	0	2.22569	0	0.994318	0.809221	4.04153	0	0	0	0.84266	0	0	0	0	0	0	0	0	0	0	0	0	0	0	0	0	0	0	0	0	0	0	0	0	0	0	0	0	0	0	0	0	0	0
37.7437	0	0	0	0	0	0	0	0	0	0	0	0	0	0	0	0	0	0	0	0	0	0	0	0	0	0	0	0	0	0	0	0	0	0	0	0	0	0	0	0	0	0	0	0	0	0	0	0	0
37.7527	0	0	0	0	0	0	0	0	0	0	0	0	0	0	0	0	0	0	0	0	0	0	0	0	0	0	0	0	0	0	0	0	0	0	0	0	0	0	0	0	0	0	0	0	0	0	0	0	0
37.7617	0	0	0	0	0	0	0	0	0	0	0	0	0	0	0	0	0	0	0	0	0	0	0	0	0	0	0	0	0	0	0	0	0	0	0	0	0	0	0	0	0	0	0	0	0	0	0	0	0
37.7707	0	0	0	0	0	0	0	0	0	0	0	0	0	0	0	0	0	0	0	0	0	0	0	0	0	0	0	0	0	0	0	0	0	0	0	0	0	0	0	0	0	0	0	0	0	0	0	0	0
37.7797	0	0	0	0	0	0	0	0	0	0	0	0	0	0	0	0	0	0	0	0	0	0	0	0	0	0	0	0	0	0	0	0	0	0	0	0	0	0	0	0	0	0	0	0	0	0	0	0	0
37.7887	0	0	0	0	0	0	0	0	0	0	0	0	0	0	0	0	0	0	0	0	0	0	0	0	0	0	0	0	0	0	0	0	0	0	0	0	0	0	0	0	0	0	0	0	0	0	0	0	0
37.7977	0	0	0	0	0	0	0	0	0	0	0	0	0	0	0	0	0	0	0	0	0	0	0	0	0	0	0	0	0	0	0	0	0	0	0	0	0	0	0	0	0	0	0	0	0	0	0	0	0
37.8067	0	0	0	0	0	0	0	0	0	0	0	0	0	0	0	0	0	0	0	0	0	0	0	0	0	0	0	0	0	0	0	0	0	0	0	0	0	0	0	0	0	0	0	0	0	0	0	0	0
37.8157	0	0	0	0	0	0	0	0	0	0	0	0	0	0	0	0	0	0	0	0	0	0	0	0	0	0	0	0	0	0	0	0	0	0	0	0	0	0	0	0	0	0	0	0	0	0	0	0	0
37.8247	0	0	0	0	0	0	0	0	0	0	0	0	0	0	0	0	0	0	0	0	0	0	0	0	0	0	0	0	0	0	0	0	0	0	0	0	0	0	0	0	0	0	0	0	0	0	0	0	0
37.8337	0	0	0	0	0	0	0	0	0	0	0	0	0	0	0	0	0	0	0	0	0	0	0	0	0	0	0	0	0	0	0	0	0	0	0	0	0	0	0	0	0	0	0	0	0	0	0	0	0
37.8427	0	0	0	0	0	0	0	0	0	0	0	0	0	0	0	0	0	0	0	0	0	0	0	0	0	0	0	0	0	0	0	0	0	0	0	0	0	0	0	0	0	0	0	0	0	0	0	0	0
37.8517	0	0	0	0	0	0	0	0	0	0	0	0	0	0	0	0	0	0	0	0	0	0	0	0	0	0	0	0	0	0	0	0	0	0	0	0	0	0	0	0	0	0	0	0	0	0	0	0	0
37.8607	0	0	0	0	0	0	0	0	0	0	0	0	0	0	0	0	0	0	0	0	0	0	0	0	0	0	0	0	0	0	0	0	0	0	0	0	0	0	0	0	0	0	0	0	0	0	0	0	0
37.8697	0	0	0	0	0	0	0	0	0	0	0	0	0	0	0	0	0	0	0	0	0	0	0	0	0	0	0	0	0	0	0	0	0	0	0	0	0	0	0	0	0	0	0	0	0	0	0	0	0
37.8787	0	0	0	0	0	0	0	0	0	0	0	0	0	0	0	0	0	0	0	0	0	0	0	0	0	0	0	0	0	0	0	0	0	0	0	0	0	0	0	0	0	0	0	0	0	0	0	0	0
37.8877	0	0	0	0	0	0	0	0	0	0	0	0	0	0	0	0	0	0	0	0	0	0	0	0	0	0	0	0	0	0	0	0	0	0	0	0	0	0	0	0	0	0	0	0	0	0	0	0	0
37.8967	0	0	0	0	0	0	0	0	0	0	0	0	0	0	0	0	0	0	0	0	0	0	0	0	0	0	0	0	0	0	0	0	0	0	0	0	0	0	0	0	0	0	0	0	0	0	0	0	0
37.9057	0	0	0	0	0	0	0	0	0	0	0	0	0	0	0	0	0	0	0	0	0	0	0	0	0	0	0	0	0	0	0	0	0	0	0	0	0	0	0	0	0	0	0	0	0	0	0	0	0
37.9147	0	0	0	0	0	0	0	0	0	0	0	0	0	0	0	0	0	0	0	0	0	0	0	0	0	0	0	0	0	0	0	0	0	0	0	0	0	0	0	0	0	0	0	0	0	0	0	0	0
37.9237	0	0	0	0	0	0	0	0	0	0	0	0	0	0	0	0	0	0	0	0	0	0	0	0	0	0	0	0	0	0	0	0	0	0	0	0	0	0	0	0	0	0	0	0	0	0	0	0	0
37.9327	0	0	0	0	0	0	0	0	0	0	0	0	0	0	0	0	0	0	0	0	0	0	0	0	0	0	0	0	0	0	0	0	0	0	0	0	0	0	0	0	0	0	0	0	0	0	0	0	0
37.9417	0	0	0	0	0	0	0	0	0	0	0	0	0	0	0	0	0	0	0	0	0	0	0	0	0	0	0	0	0	0	0	0	0	0	0	0	0	0	0	0	0	0	0	0	0	0	0	0	0
37.9507	0	0	0	0	0	0	0	0	0	0	0	0	0	0	0	0	0	0	0	0	0	0	0	0	0	0	0	0	0	0	0	0	0	0	0	0	0	0	0	0	0	0	0	0	0	0	0	0	0
37.9597	0	0	0	0	0	0	0	0	0	0	0	0	0	0	0	0	0	0	0	0	0	0	0	0	0	0	0	0	0	0	0	0	0	0	0	0	0	0	0	0	0	0	0	0	0	0	0	0	0
37.9687	0	0	0	0	0	0	0	0	0	0	0	0	0	0	0	0	0	0	0	0	0	0	0	0	0	0	0	0	0	0	0	0	0	0	0	0	0	0	0	0	0	0	0	0	0	0	0	0	0
37.9777	0	0	0	0	0	0	0	0	0	0	0	0	0	0	0	0	0	0	0	0	0	0	0	0	0	0	0	0	0	0	0	0	0	0	0	0	0	0	0	0	0	0	0	0	0	0	0	0	0
37.9867	0	0	0	0	0	0	0	0	0	0	0	0	0	0	0	0	0	0	0	0	0	0	0	0	0	0	0	0	0	0	0	0	0	0	0	0	0	0	0	0	0	0	0	0	0	0	0	0	0
37.9957	0	0	0	0	0	0	0	0	0	0	0	0	0	0	0	0	0	0	0	0	0	0	0	0	0	0	0	0	0	0	0	0	0	0	0	0	0	0	0	0	0	0	0	0	0	0	0	0	0
38.0047	0	0	0	0	0	0	0	0	0	0	0	0	0	0	0	0	0	0	0	0	0	0	0	0	0	0	0	0	0	0	0	0	0	0	0	0	0	0	0	0	0	0	0	0	0	0	0	0	0
38.0137	0.94915	0	0	0	0	0	0	0	0	0	0	0	0	0	0	0	0	0	0	0	0	0	0	0	0	0	0	0	0	0	0	0	0	0	0	0	0	0	0	0	0	0	0	0	0	0	0	0	0
38.0227	1.01243	0	0	0	0	0	0	0	0	0	0	0	0	0	0	0	0	0	0	0	0	0	0	0	0	0	0	0	0	0	0	0	0	0	0	0	0	0	0	0	0	0	0	0	0	0	0	0	0
38.0317	0	2.08813	0	0	0	0	0	0	0	0	0	0	0	0	0	0	0	0	0	0	0	0	0	0	0	0	0	0	0	0	0	0	0	0	0	0	0	0	0	0	0	0	0	0	0	0	0	0	0
38.0407	0	0	0.75932	0	0	0	0	0	0	0	0	0	0	0	0	0	0	0	0	0	0	0	0	0	0	0	0	0	0	0	0	0	0	0	0	0	0	0	0	0	0	0	0	0	0	0	0	0	0
38.0497	0	0	0.878671	0	0	0	0	0	0	0	0	0	0	0	0	0	0	0	0	0	0	0	0	0	0	0	0	0	0	0	0	0	0	0	0	0	0	0	0	0	0	0	0	0	0	0	0	0	0
38.0587	0	0	0.879546	0	0	0	0	0	0	0	0	0	0	0	0	0	0	0	0	0	0	0	0	0	0	0	0	0	0	0	0	0	0	0	0	0	0	0	0	0	0	0	0	0	0	0	0	0	0
38.0677	0	0	0	1.20226	0	0	0	0	0	0	0	0	0	0	0	0	0	0	0	0	0	0	0	0	0	0	0	0	0	0	0	0	0	0	0	0	0	0	0	0	0	0	0	0	0	0	0	0	0
38.0767	0	0	0	0.891224	0.765493	0	0	0	0	0	0	0	0	0	0	0	0	0	0	0	0	0	0	0	0	0	0	0	0	0	0	0	0	0	0	0	0	0	0	0	0	0	0	0	0	0	0	0	0
38.0857	0	0	0	0	0.765493	0	0	0	0	0	0	0	0	0	0	0	0	0	0	0	0	0	0	0	0	0	0	0	0	0	0	0	0	0	0	0	0	0	0	0	0	0	0	0	0	0	0	0	0
38.0947	0	0	0	0	0.771667	0.771667	0	0	0	0	0	0	0	0	0	0	0	0	0	0	0	0	0	0	0	0	0	0	0	0	0	0	0	0	0	0	0	0	0	0	0	0	0	0	0	0	0	0	0
38.1037	0	0	0	0	0	0.771667	0	0	0	0	0	0	0	0	0	0	0	0	0	0	0	0	0	0	0	0	0	0	0	0	0	0	0	0	0	0	0	0	0	0	0	0	0	0	0	0	0	0	0
38.1127	0	0	0	0	0	0.816526	0	0	0	0	0	0	0	0	0	0	0	0	0	0	0	0	0	0	0	0	0	0	0	0	0	0	0	0	0	0	0	0	0	0	0	0	0	0	0	0	0	0	0
38.1217	0	0	0	0	0	0	0.828924	0	0	0	0	0	0	0	0	0	0	0	0	0	0	0	0	0	0	0	0	0	0	0	0	0	0	0	0	0	0	0	0	0	0	0	0	0	0	0	0	0	0
38.1307	0	0	0	0	0	0	1.77175	0	0	0	0	0	0	0	0	0	0	0	0	0	0	0	0	0	0	0	0	0	0	0	0	0	0	0	0	0	0	0	0	0	0	0	0	0	0	0	0	0	0
38.1397	0	0	0	0	0	0	0	0.886696	0	0	0	0	0	0	0	0	0	0	0	0	0	0	0	0	0	0	0	0	0	0	0	0	0	0	0	0	0	0	0	0	0	0	0	0	0	0	0	0	0
38.1487	0	0	0	0	0	0	0	1.20858	0	0	0	0	0	0	0	0	0	0	0	0	0	0	0	0	0	0	0	0	0	0	0	0	0	0	0	0	0	0	0	0	0	0	0	0	0	0	0	0	0
38.1577	0	0	0	0	0	0	0	0	0.94915	0	0	0	0	0	0	0	0	0	0	0	0	0	0	0	0	0	0	0	0	0	0	0	0	0	0	0	0	0	0	0	0	0	0	0	0	0	0	0	0
38.1667	0	0	0	0	0	0	0	0	0.816269	0	0	0	0	0	0	0	0	0	0	0	0	0	0	0	0	0	0	0	0	0	0	0	0	0	0	0	0	0	0	0	0	0	0	0	0	0	0	0	0
38.1757	0	0	0	0	0	0	0	0	1.01875	0	0	0	0	0	0	0	0	0	0	0	0	0	0	0	0	0	0	0	0	0	0	0	0	0	0	0	0	0	0	0	0	0	0	0	0	0	0	0	0
38.1847	0	0	0	0	0	0	0	0	0	1.01875	0	0	0	0	0	0	0	0	0	0	0	0	0	0	0	0	0	0	0	0	0	0	0	0	0	0	0	0	0	0	0	0	0	0	0	0	0	0	0
38.1937	0	0	0	0	0	0	0	0	0	1.75909	0	0	0	0	0	0	0	0	0	0	0	0	0	0	0	0	0	0	0	0	0	0	0	0	0	0	0	0	0	0	0	0	0	0	0	0	0	0	0
38.2027	0	0	0	0	0	0	0	0	0	0	1.01047	0	0	0	0	0	0	0	0	0	0	0	0	0	0	0	0	0	0	0	0	0	0	0	0	0	0	0	0	0	0	0	0	0	0	0	0	0	0
38.2117	0	0	0	0	0	0	0	0	0	0	0.941433	0	0	0	0	0	0	0	0	0	0	0	0	0	0	0	0	0	0	0	0	0	0	0	0	0	0	0	0	0	0	0	0	0	0	0	0	0	0
38.2207	0	0	0	0	0	0	0	0	0	0	0	1.31801	0	0	0	0	0	0	0	0	0	0	0	0	0	0	0	0	0	0	0	0	0	0	0	0	0	0	0	0	0	0	0	0	0	0	0	0	0
38.2297	0	0	0	0	0	0	0	0	0	0	0	0.765648	0	0	0	0	0	0	0	0	0	0	0	0	0	0	0	0	0	0	0	0	0	0	0	0	0	0	0	0	0	0	0	0	0	0	0	0	0
38.2387	0	0	0	0	0	0	0	0	0	0	0	0	1.0061	0	0	0	0	0	0	0	0	0	0	0	0	0	0	0	0	0	0	0	0	0	0	0	0	0	0	0	0	0	0	0	0	0	0	0	0
38.2477	0	0	0	0	0	0	0	0	0	0	0	0	1.13898	0	0	0	0	0	0	0	0	0	0	0	0	0	0	0	0	0	0	0	0	0	0	0	0	0	0	0	0	0	0	0	0	0	0	0	0
38.2567	0	0	0	0	0	0	0	0	0	0	0	0	0	1.32248	0	0	0	0	0	0	0	0	0	0	0	0	0	0	0	0	0	0	0	0	0	0	0	0	0	0	0	0	0	0	0	0	0	0	0
38.2657	0	0	0	0	0	0	0	0	0	0	0	0	0	0.885873	0	0	0	0	0	0	0	0	0	0	0	0	0	0	0	0	0	0	0	0	0	0	0	0	0	0	0	0	0	0	0	0	0	0	0
38.2747	0	0	0	0	0	0	0	0	0	0	0	0	0	0.955478	0	0	0	0	0	0	0	0	0	0	0	0	0	0	0	0	0	0	0	0	0	0	0	0	0	0	0	0	0	0	0	0	0	0	0
38.2837	0	0	0	0	0	0	0	0	0	0	0	0	0	0	0.942822	0	0	0	0	0	0	0	0	0	0	0	0	0	0	0	0	0	0	0	0	0	0	0	0	0	0	0	0	0	0	0	0	0	0
38.2927	0.865244	0	0	0	0	0	0	0	0	0	0	0	0	0	0.94915	0.893076	0	0	0	0	0	0	0	0	0	0	0	0	0	0	0	0	0	0	0	0	0	0	0	0	0	0	0	0	0	0	0	0	0
38.3017	0.933717	0	0	0	0	0	0	0	0	0	0	0	0	0	0	0.955478	0	0	0	0	0	0	0	0	0	0	0	0	0	0	0	0	0	0	0	0	0	0	0	0	0	0	0	0	0	0	0	0	0
38.3107	2.60021	1.08033	0	0	0	0	0	0	0	0	0	0	0	0	0	0.942822	0	0	0	0	0	0	0	0	0	0	0	0	0	0	0	0	0	0	0	0	0	0	0	0	0	0	0	0	0	0	0	0	0
38.3197	0	2.25085	0	0	0	0	0	0	0	0	0	0	0	0	0	0	0.828924	0	0	0	0	0	0	0	0	0	0	0	0	0	0	0	0	0	0	0	0	0	0	0	0	0	0	0	0	0	0	0	0
38.3287	0	4.4662	0	0	0	0	0	0	0	0	0	0	0	0	0	0	0.941433	0.75932	0	0	0	0	0	0	0	0	0	0	0	0	0	0	0	0	0	0	0	0	0	0	0	0	0	0	0	0	0	0	0
38.3377	0	0	3.93437	0	0	0	0	0	0	0	0	0	0	0	0	0	0	0.822597	0	0	0	0	0	0	0	0	0	0	0	0	0	0	0	0	0	0	0	0	0	0	0	0	0	0	0	0	0	0	0
38.3467	0.716107	0	1.80184	0	0	0	0	0	0	0	0	0	0	0	0	0	0	1.0061	0	0	0	0	0	0	0	0	0	0	0	0	0	0	0	0	0	0	0	0	0	0	0	0	0	0	0	0	0	0	0
38.3557	0.716107	0	1.36508	0.878671	0	0	0	0	0	0	0	0	0	0	0	0	0	0	0.885873	0	0	0	0	0	0	0	0	0	0	0	0	0	0	0	0	0	0	0	0	0	0	0	0	0	0	0	0	0	0
38.3647	0	0.889166	1.4515	3.34826	0	0	0	0	0	0	0	0	0	0	0	0	0	0	1.01243	0	0	0	0	0	0	0	0	0	0	0	0	0	0	0	0	0	0	0	0	0	0	0	0	0	0	0	0	0	0
38.3737	0	1.08944	0	1.99538	0	0	0	0	0	0	0	0	0	0	0	0	0	0	0	0.893076	0	0	0	0	0	0	0	0	0	0	0	0	0	0	0	0	0	0	0	0	0	0	0	0	0	0	0	0	0
38.3826	0	1.07416	0	2.34124	1.10194	0	0	0	0	0	0	0	0	0	0	0	0	0	0	1.85709	0	0	0	0	0	0	0	0	0	0	0	0	0	0	0	0	0	0	0	0	0	0	0	0	0	0	0	0	0
38.3916	0	0	0.90285	0	1.88513	0	0	0	0	0	0	0	0	0	0	0	0	0	0	0	0.835972	0	0	0	0	0	0	0	0	0	0	0	0	0	0	0	0	0	0	0	0	0	0	0	0	0	0	0	0
38.4006	0	0	0.896831	0	2.75356	0	0	0	0	0	0	0	0	0	0	0	0	0	0	0	0.900278	0	0	0	0	0	0	0	0	0	0	0	0	0	0	0	0	0	0	0	0	0	0	0	0	0	0	0	0
38.4096	0	0	1.08342	0.775782	0	2.17024	0	0	0	0	0	0	0	0	0	0	0	0	0	0	0	1.41472	0	0	0	0	0	0	0	0	0	0	0	0	0	0	0	0	0	0	0	0	0	0	0	0	0	0	0
38.4186	0	0	0	0.841425	0	2.14225	0	0	0	0	0	0	0	0	0	0	0	0	0	0	0	0.920444	0	0	0	0	0	0	0	0	0	0	0	0	0	0	0	0	0	0	0	0	0	0	0	0	0	0	0
38.4276	0	0	0	0.769815	0	1.99152	0	0	0	0	0	0	0	0	0	0	0	0	0	0	0	0	1.02246	0	0	0	0	0	0	0	0	0	0	0	0	0	0	0	0	0	0	0	0	0	0	0	0	0	0
38.4366	0	0	0	1.13384	0	0	3.01336	0	0	0	0	0	0	0	0	0	0	0	0	0	0	0	0.900278	0	0	0	0	0	0	0	0	0	0	0	0	0	0	0	0	0	0	0	0	0	0	0	0	0	0
38.4456	0	0	0	0	1.08013	0	9.32796	0	0	0	0	0	0	0	0	0	0	0	0	0	0	0	0	1.01428	0	0	0	0	0	0	0	0	0	0	0	0	0	0	0	0	0	0	0	0	0	0	0	0	0
38.4546	0	0	0	0	1.12787	0	0.752632	0.977856	0	0	0	0	0	0	0	0	0	0	0	0	0	0	0	1.01243	0	0	0	0	0	0	0	0	0	0	0	0	0	0	0	0	0	0	0	0	0	0	0	0	0
38.4636	0	0	0	0	0	1.07416	0	3.38057	0	0	0	0	0	0	0	0	0	0	0	0	0	0	0	1.02704	0	0	0	0	0	0	0	0	0	0	0	0	0	0	0	0	0	0	0	0	0	0	0	0	0
38.4726	0	0	0	0	0	0.775782	0	3.81594	0	0	0	0	0	0	0	0	0	0	0	0	0	0	0	0	1.41472	0	0	0	0	0	0	0	0	0	0	0	0	0	0	0	0	0	0	0	0	0	0	0	0
38.4816	0	0	0	0	0	0.901101	0	0	2.79364	0	0	0	0	0	0	0	0	0	0	0	0	0	0	0	0.893847	0	0	0	0	0	0	0	0	0	0	0	0	0	0	0	0	0	0	0	0	0	0	0	0
38.4906	0.977856	0	0	0	0	1.07416	0	0	2.67552	0	0	0	0	0	0	0	0	0	0	0	0	0	0	0	0	1.41472	0	0	0	0	0	0	0	0	0	0	0	0	0	0	0	0	0	0	0	0	0	0	0
38.4996	2.26345	0	0	0	0	0	1.12787	0	2.52412	2.13381	0	0	0	0	0	0	0	0	0	0	0	0	0	0	0	0.900278	0	0	0	0	0	0	0	0	0	0	0	0	0	0	0	0	0	0	0	0	0	0	0
38.5086	4.18207	0.88896	0	0	0	0	1.14963	0	0	2.07398	0	0	0	0	0	0	0	0	0	0	0	0	0	0	0	0	1.35042	0	0	0	0	0	0	0	0	0	0	0	0	0	0	0	0	0	0	0	0	0	0
38.5176	2.54033	4.98322	0	0	0	0	0	1.55892	0	3.33669	0	1.04638	1.0615	0	0	0	0	0	0	0	0	0	0	0	0	0	0	1.03532	0	0	0	0	0	0	0	0	0	0	0	0	0	0	0	0	0	0	0	0	0
38.5266	0	4.80537	0.882787	0	0	0	0	0.72228	0	0	3.68373	1.04499	0	0.841117	0	0	0	0	0	0	0	0	0	0	0	0	0	0.958153	0	0	0	0	0	0	0	0	0	0	0	0	0	0	0	0	0	0	0	0	0
38.5356	0	5.97975	0.882787	0	0	0	0	1.43221	0	0	3.38201	0.82949	0	0.884793	0.85192	0	0	0	0	0	0	0	0	0	0	0	0	0.971014	0	0	0	0	0	0	0	0	0	0	0	0	0	0	0	0	0	0	0	0	0
38.5446	0	1.62256	5.13518	0	0	0	0	0	0.716107	0	1.64272	2.88454	1.00625	0.792244	0	0	0	0	0	0	0	0	0	0	0	0	0	0	1.84994	0	0	0	0	0	0	0	0	0	0	0	0	0	0	0	0	0	0	0	0
38.5536	0	0	6.16356	0.882787	0	0	0	0	0.709933	0	0	1.65034	0.77784	0	0	0	0	0	0	0	0	0	0	0	0	0	0	0	0	1.1575	0	0	0	0	0	0	0	0	0	0	0	0	0	0	0	0	0	0	0
38.5626	0	0	4.79632	3.53115	0	0	0	0	0.835458	0	0	3.08039	0.829542	0	0	0	0	0	0	0	0	0	0	0	0	0	0	0	0	1.02066	0	0	0	0	0	0	0	0	0	0	0	0	0	0	0	0	0	0	0
38.5716	0	0	1.1575	4.69641	0.920444	0	0	0	0	1.25319	0	1.08651	1.63593	0	0	0	0	0	0	0	0	0	0	0	0	0	0	0	0	0	0.835972	0	0	0	0	0	0	0	0	0	0	0	0	0	0	0	0	0	0
38.5806	0	0	0	6.55937	0.849142	0	0	0	0	1.79027	0	0	2.53333	0	0	0	0	0	0	0	0	0	0	0	0	0	0	0	0	0	1.01428	0	0	0	0	0	0	0	0	0	0	0	0	0	0	0	0	0	0
38.5896	0	0	0	4.09333	3.04314	0	0	0	0	0	0.716107	0	11.0683	0.950488	0	0	0	0	0	0	0	0	0	0	0	0	0	0	0	0	0.835664	0	0	0	0	0	0	0	0	0	0	0	0	0	0	0	0	0	0
38.5986	0	0	0	0	6.44342	1.33154	0	0	0	0	0.716107	0	0	3.09207	0	0	0	0	0	0	0	0	0	0	0	0	0	0	0	0	0	1.85632	0	0	0	0	0	0	0	0	0	0	0	0	0	0	0	0	0
38.6076	0	0	0	0	4.30451	3.13605	0	0	0	0	1.02323	0	0	2.78757	0	0	0	0	0	0	0	0	0	0	0	0	0	0	0	0	0	0	0.816269	0	0	0	0	0	0	0	0	0	0	0	0	0	0	0	0
38.6166	0	0	0	0	2.83305	4.66709	0.896368	0	0	0	0	1.92006	0	1.22232	2.05479	0	0	0	0	0	0	0	0	0	0	0	0	0	0	0	0	0	0.955478	0	0	0	0	0	0	0	0	0	0	0	0	0	0	0	0
38.6256	0	0	0	0	0	5.59294	0.88896	0	0	0	0	0.795228	0	0	3.70992	0	0	0	0	0	0	0	0	0	0	0	0	0	0	0	0	0	0.880317	0	0	0	0	0	0	0	0	0	0	0	0	0	0	0	0
38.6346	0	0	0	0	0	2.42818	4.55592	0	0	0	0	0	0.728453	0	2.13628	0	0	0	0	0	0	0	0	0	0	0	0	0	0	0	0	0	0	1.01243	0	0	0	0	0	0	0	0	0	0	0	0	0	0	0
38.6436	0	0	0	0	0	2.49202	21.0824	1.77792	0	0	0	0	1.68532	0	0.957896	2.13356	0	0	0	0	0	0	0	0	0	0	0	0	0	0	0	0	0	1.20226	0	0	0	0	0	0	0	0	0	0	0	0	0	0	0
38.6526	0	0	0	0	0	0	3.28133	2.20265	0	0	0	0	0	0.889166	0	2.18829	0	0	0	0	0	0	0	0	0	0	0	0	0	0	0	0	0	0	1.12972	0	0	0	0	0	0	0	0	0	0	0	0	0	0
38.6616	0	0	0	0	0	0	1.71881	5.11872	0.882787	0	0	0	0	1.18322	0	0.875996	0	0	0	0	0	0	0	0	0	0	0	0	0	0	0	0	0	0	1.25524	0	0	0	0	0	0	0	0	0	0	0	0	0	0
38.6706	0	0	0	0	0	0	2.68952	5.06008	0.882787	0	0	0	0	0	0.893333	0	7.01486	0	0	0	0	0	0	0	0	0	0	0	0	0	0	0	0	0	0	0.815909	0	0	0	0	0	0	0	0	0	0	0	0	0
38.6796	0	0	0	0	0	0	0	6.44445	1.8412	0	0	0	0	0	0.709933	0	4.06283	0	0	0	0	0	0	0	0	0	0	0	0	0	0	0	0	0	0	0.94771	0.816269	0	0	0	0	0	0	0	0	0	0	0	0
38.6886	0	0	0	0	0	0	0	2.04625	4.69605	1.73471	0	0	0	0	1.5776	0	0	5.64376	0	0	0	0	0	0	0	0	0	0	0	0	0	0	0	0	0	0	0.911184	0	0	0	0	0	0	0	0	0	0	0	0
38.6976	0	0	0	0	0	0	0	0.902541	7.77192	16.4838	0	0	0	0	0	0	0	3.80036	0	0	0	0	0	0	0	0	0	0	0	0	0	0	0	0	0	0	0.936495	0	0	0	0	0	0	0	0	0	0	0	0
38.7066	0	1.36307	0	0	0	0	0	0	4.29283	4.69245	0.87044	0	0	0	0	1.89316	0	3.76208	0	0	0	0	0	0	0	0	0	0	0	0	0	0	0	0	0	0	0	0.879546	0	0	0	0	0	0	0	0	0	0	0
38.7156	0	0	0	0	0	0	0	0	2.02562	6.16222	0.87044	0	0	0	0	0	0	0	6.01926	0	0	0	0	0	0	0	0	0	0	0	0	0	0	0	0	0	0	0.879546	0	0	0	0	0	0	0	0	0	0	0
38.7246	0	0	1.69458	0	0	0	0	0	1.25704	4.69832	1.49086	0.95697	0	0	0	0	0	0	3.43428	1.07416	0	0	0	0	0	0	0	0	0	0	0	0	0	0	0	0	0	0	1.83502	0	0	0	0	0	0	0	0	0	0
38.7336	0	0	0	1.76063	0	0	0	0	0	1.59735	8.53715	1.76053	0	0	0	0	2.66817	0	1.03805	2.17728	0	0	0	0	0	0	0	0	0	0	0	0	0	0	0	0	0	0	0.803768	0	0	0	0	0	0	0	0	0	0
38.7426	0	0	0	0	0	0	0	0	0	2.02588	5.53151	0.876613	0	0	0	0	0	1.89341	1.53716	5.02124	0	0	0	0	0	0	0	0	0	0	0	0	0	0	0	0	0	0	0	1.37151	0	0	0	0	0	0	0	0	0
38.7516	0	0	0	0	1.88369	0	0	0	0	0	3.86708	4.45972	0.876613	0	0	0	0	1.19948	0	20.7525	2.97051	0	0	0	0	0	0	0	0	0	0	0	0	0	0	0	0	0	0	0.75932	0	0	0	0	0	0	0	0	0
38.7606	0	0	0	0	0	1.4672	0	0	0	0	2.34257	6.87426	0.876613	0	0	0	0	0	0	1.33961	2.37704	0	0	0	0	0	0	0	0	0	0	0	0	0	0	0	0	0	0	0	0.886696	0	0	0	0	0	0	0	0
38.7696	0	0	0	0	0	0	1.80755	0	0	0	1.04947	3.86497	3.90175	0.876613	0	0	0	0	1.72462	0	6.84762	0	0	0	0	0	0	0	0	0	0	0	0	0	0	0	0	0	0	0	0.892201	0	0	0	0	0	0	0	0
38.7786	1.47543	0	0	0	0	0	0	0	0	0	1.2501	2.67923	5.41916	0.882787	0	0	0	0	0.893333	0	2.60947	5.04577	1.06536	1.21738	0	0	0	0	0	0	0	0	0	0	0	0	0	0	0	0	0	1.13898	0	0	0	0	0	0	0
38.7876	0	0.882787	0	0	0	0	0	1.69458	0	0	0	1.13898	4.4376	1.98473	0	0	0	0	0	1.30154	0	4.72975	0	0	0.722074	0	0	0	0	0	0	0	0	0	0	0	0	0	0	0	0	1.20565	0	0	0	0	0	0	0
38.7966	0	1.23873	0	0	0	0	0	0	1.24269	0	0	1.1575	3.38268	3.00801	0.882787	0	0	0	0	0.769815	0	6.54569	6.39583	1.62976	0	0	0	0	0	0	0	0	0	0	0	0	0	0	0	0	0	0	1.91373	0	0	0	0	0	0
38.8056	0	0	1.16676	0	0	0	0	0	0	1.19562	0	0	1.45536	6.04863	0.926926	0	0	0	0	0	0	1.14083	3.95464	0	0	0	0	0	0	0	0	0	0	0	0	0	0	0	0	0	0	0	0	1.02066	0	0	0	0	0
38.8146	0	0	0.746973	0	0	0	0	0	0	1.22654	0	0	5.55322	4.47088	2.29648	0	0	0	0	0	0	0	6.48961	0	0	0	0	0	0	0	0	0	0	0	0	0	0	0	0	0	0	0	0	0	0	0	0	0	0
38.8236	0	0	0.746973	0	0	0	0	0	0	0	0	0	1.99399	2.42128	3.73764	1.85385	0	0	0	0	0	3.79197	4.27776	3.81203	0	0	0	0	0	0	0	0	0	0	0	0	0	0	0	0	0	0	0	1.33961	0.765493	0	0	0	0
38.8326	0	0	0.802996	0.746973	0	0	0	0	0	0	0	2.8493	1.16676	1.84614	4.59682	1.36832	0	0	0	0	0	0	0	5.63276	0	0	0	0	0	0	0	0	0	0	0	0	0	0	0	0	0	0	0	0	1.03342	0	0	0	0
38.8416	0	0	0	0.877694	0	0	0	0	0	0	0	0	2.66348	0	3.84002	3.95937	1.32418	0	0	0	0	0	1.99229	5.40954	2.87147	0	0	0	0	0	0	0	0	0	0	0	0	0	0	0	0	0	0	0	0	1.26944	0	0	0
38.8506	0	0	0	1.12668	0	0	0	0	0	0	0	0	0	2.33126	2.7672	2.7351	1.32418	0	0	0	0	0	1.13384	0	35.954	0	0	0	0	0	0	0	0	0	0	0	0	0	0	0	0	0	0	0	0	0.765493	0	0	0
38.8596	0	0	0	0	1.24269	0	0	0	0	0	0	0	0	1.1575	0.9723	7.05051	0.826918	0	0	0	0	0	0	0	7.00812	1.00985	0	0	0	0	0	0	0	0	0	0	0	0	0	0	0	0	0	0	0	0.822905	0.771975	0	0
38.8686	0	0	0	0	1.12972	0	0	0	0	0	0	0	0	1.1575	2.85542	3.47944	4.00984	1.32418	0	0	0	0	0	0	5.45867	3.59622	0	0	0	0	0	0	0	0	0	0	0	0	0	0	0	0	0	0	0	0	0.75932	0	0
38.8776	0	0	0	0	0	0.815909	0	0	0	0	0	0	0	0	0	1.93652	4.99963	1.33344	0	0	0	0	0	0	0	10.621	0	0	0	0	0	0	0	0	0	0	0	0	0	0	0	0	0	0	0	0	0.753147	0	0
38.8866	0	0	0	0	0	0.753147	0	0	0	0	0	0	0	1.21538	0	1.33154	2.90692	5.78904	1.37568	0	0	0	0	0	0	4.03021	2.26412	0	0	0	0	0	0	0	0	0	0	0	0	0	0	0	0	0	0	0	0	0.991643	0
38.8956	0	0	1.57405	0	0	0.753147	0.753147	0	0	0	0	0	0	0	1.16393	0	1.94388	4.22616	0.882787	0	0	0	0	0	0	0.908149	7.97224	0	0	0	0	0	0	0	0	0	0	0	0	0	0	0	0	0	0	0	0	1.7559	0
38.9046	0	0	0	1.38545	0	0	0.753147	0	0	0	0	0	0	0	1.1575	0	4.995	0	4.16288	0	0	0	0	0	0	0	6.57486	0.829284	0	0	0	0	0	0	0	0	0	0	0	0	0	0	0	0	0	0	0	0	0.98974
38.9136	0	0	0	0	1.35644	0	0.765699	0.753147	0	0	0	0	0	0	1.27582	0	1.22175	7.95897	3.09624	0.971065	0	0	0	0	0	0	3.4351	2.84462	0	0	0	0	0	0	0	0	0	0	0	0	0	0	0	0	0	0	0	0	0.995964
38.9226	0	0	0	0	0	1.31492	0	1.05199	0	0	0	0	0	0	0.771667	0	0	2.55422	5.84748	2.13073	0	0	0	0	0	0	0	5.65225	0	0	0	0	0	0	0	0	0	0	0	0	0	0	0	0	0	0	0	0	0
38.9316	0	0	0	0	0	0	0	0.935157	0	0	0	0	0	0	0.778097	0.816526	0	0.828924	3.08965	4.92375	0	0	0	0	0	0	0	2.80696	3.39266	0	0	0	0	0	0	0	0	0	0	0	0	0	0	0	0	0	0	0	0
38.9406	1.23842	0	0	0	0	0	2.33203	0	1.12972	0	0	0	0	0	0	0.822597	0	0	3.83024	3.42121	0.88896	0	0	0	0	0	10.4373	0.929601	12.0189	0	0	0	0	0	0	0	0	0	0	0	0	0	0	0	0	0	0	0	0
38.9496	0	1.22232	0	0	0	0	0	1.02256	0.639094	0	0	0	0	0	0	1.21491	0	0	0.848422	7.47359	1.88441	0	0	0	0	0	0	0	1.31574	1.7878	0	0	0	0	0	0	0	0	0	0	0	0	0	0	0	0	0	0	0
38.9586	0	0	1.28344	0	0	0	0	0.977856	0.822597	0	0	0	0	0	0	0	0	0	0.873938	0.85192	5.71579	0	0	0	0	0	0	0	5.4846	3.74567	0	0	0	0	0	0	0	0	0	0	0	0	0	0	0	0	0	0	0
38.9676	1.63624	2.2741	1.21049	0	0	0	0	0	1.33344	0	0	0	0	0	0	1.19593	0	0	0	1.27582	6.24386	0.88896	0	0	0	0	0	0	0	7.1106	0	0	0	0	0	0	0	0	0	0	0	0	0	0	0	0	0	0	0
38.9766	0	0	2.01456	2.26253	0	0	0	0	0	3.43855	0	0	0	0	0	0	1.19593	0	0	1.60754	2.65567	4.36249	0	0	0	0	0	0	0	3.48299	0.913962	0	0	0	0	0	0	0	0	0	0	0	0	0	0	0	0	0	0
38.9856	0	0	0.839573	1.13265	1.07416	0	0	0	0	0	1.66994	0	0	0	0	0	1.57574	0	0	0	8.36836	6.02713	0.901307	0	0	0	0	0	0	2.17471	16.8351	0	0	0	0	0	0	0	0	0	0	0	0	0	0	0	0	0	0
38.9946	0	0	0	0	0	0	0	0	0	0	0	0.8975	0	0	0	0	0	0	0	0	0	1.89743	0.728453	0	0	0	0	0	0	0	8.1149	0	0	0	0	0	0	0	0	0	0	0	0	0	0	0	0	0	0
39.0036	0	0	0	0	0	0	0	0	0	0	0	0	0	0	0	0	0	0	0	0	0	0	0	0	0	0	0	0	0	0	0	0	0	0	0	0	0	0	0	0	0	0	0	0	0	0	0	0	0
39.0126	0	0	0	0	0	0	0	0	0	0	0	0	0	0	0	0	0	0	0	0	0	0	0	0	0	0	0	0	0	0	0	0	0	0	0	0	0	0	0	0	0	0	0	0	0	0	0	0	0
39.0216	0	0	0	0	0	0	0	0	0	0	0	0	0	0	0	0	0	0	0	0	0	0	0	0	0	0	0	0	0	0	0	0	0	0	0	0	0	0	0	0	0	0	0	0	0	0	0	0	0
39.0306	0	0	0	0	0	0	0	0	0	0	0	0	0	0	0	0	0	0	0	0	0	0	0	0	0	0	0	0	0	0	0	0	0	0	0	0	0	0	0	0	0	0	0	0	0	0	0	0	0
39.0396	0	0	0	0	0	0	0	0	0	0	0	0	0	0	0	0	0	0	0	0	0	0	0	0	0	0	0	0	0	0	0	0	0	0	0	0	0	0	0	0	0	0	0	0	0	0	0	0	0
39.0486	0	0	0	0	0	0	0	0	0	0	0	0	0	0	0	0	0	0	0	0	0	0	0	0	0	0	0	0	0	0	0	0	0	0	0	0	0	0	0	0	0	0	0	0	0	0	0	0	0
39.0576	0	0	0	0	0	0	0	0	0	0	0	0	0	0	0	0	0	0	0	0	0	0	0	0	0	0	0	0	0	0	0	0	0	0	0	0	0	0	0	0	0	0	0	0	0	0	0	0	0
39.0666	0	0	0	0	0	0	0	0	0	0	0	0	0	0	0	0	0	0	0	0	0	0	0	0	0	0	0	0	0	0	0	0	0	0	0	0	0	0	0	0	0	0	0	0	0	0	0	0	0
39.0756	0	0	0	0	0	0	0	0	0	0	0	0	0	0	0	0	0	0	0	0	0	0	0	0	0	0	0	0	0	0	0	0	0	0	0	0	0	0	0	0	0	0	0	0	0	0	0	0	0
39.0846	0	0	0	0	0	0	0	0	0	0	0	0	0	0	0	0	0	0	0	0	0	0	0	0	0	0	0	0	0	0	0	0	0	0	0	0	0	0	0	0	0	0	0	0	0	0	0	0	0
39.0936	0	0	0	0	0	0	0	0	0	0	0	0	0	0	0	0	0	0	0	0	0	0	0	0	0	0	0	0	0	0	0	0	0	0	0	0	0	0	0	0	0	0	0	0	0	0	0	0	0
39.1026	0	0	0	0	0	0	0	0	0	0	0	0	0	0	0	0	0	0	0	0	0	0	0	0	0	0	0	0	0	0	0	0	0	0	0	0	0	0	0	0	0	0	0	0	0	0	0	0	0
39.1116	0	0	0	0	0	0	0	0	0	0	0	0	0	0	0	0	0	0	0	0	0	0	0	0	0	0	0	0	0	0	0	0	0	0	0	0	0	0	0	0	0	0	0	0	0	0	0	0	0
39.1206	0	0	0	0	0	0	0	0	0	0	0	0	0	0	0	0	0	0	0	0	0	0	0	0	0	0	0	0	0	0	0	0	0	0	0	0	0	0	0	0	0	0	0	0	0	0	0	0	0
39.1296	0	0	0	0	0	0	0	0	0	0	0	0	0	0	0	0	0	0	0	0	0	0	0	0	0	0	0	0	0	0	0	0	0	0	0	0	0	0	0	0	0	0	0	0	0	0	0	0	0
39.1386	0	0	0	0	0	0	0	0	0	0	0	0	0	0	0	0	0	0	0	0	0	0	0	0	0	0	0	0	0	0	0	0	0	0	0	0	0	0	0	0	0	0	0	0	0	0	0	0	0
39.1476	0	0	0	0	0	0	0	0	0	0	0	0	0	0	0	0	0	0	0	0	0	0	0	0	0	0	0	0	0	0	0	0	0	0	0	0	0	0	0	0	0	0	0	0	0	0	0	0	0
39.1566	0	0	0	0	0	0	0	0	0	0	0	0	0	0	0	0	0	0	0	0	0	0	0	0	0	0	0	0	0	0	0	0	0	0	0	0	0	0	0	0	0	0	0	0	0	0	0	0	0
39.1656	0	0	0	0	0	0	0	0	0	0	0	0	0	0	0	0	0	0	0	0	0	0	0	0	0	0	0	0	0	0	0	0	0	0	0	0	0	0	0	0	0	0	0	0	0	0	0	0	0
39.1746	0	0	0	0	0	0	0	0	0	0	0	0	0	0	0	0	0	0	0	0	0	0	0	0	0	0	0	0	0	0	0	0	0	0	0	0	0	0	0	0	0	0	0	0	0	0	0	0	0
39.1836	0	0	0	0	0	0	0	0	0	0	0	0	0	0	0	0	0	0	0	0	0	0	0	0	0	0	0	0	0	0	0	0	0	0	0	0	0	0	0	0	0	0	0	0	0	0	0	0	0
39.1926	0	0	0	0	0	0	0	0	0	0	0	0	0	0	0	0	0	0	0	0	0	0	0	0	0	0	0	0	0	0	0	0	0	0	0	0	0	0	0	0	0	0	0	0	0	0	0	0	0
39.2016	0	0	0	0	0	0	0	0	0	0	0	0	0	0	0	0	0	0	0	0	0	0	0	0	0	0	0	0	0	0	0	0	0	0	0	0	0	0	0	0	0	0	0	0	0	0	0	0	0
39.2106	0	0	0	0	0	0	0	0	0	0	0	0	0	0	0	0	0	0	0	0	0	0	0	0	0	0	0	0	0	0	0	0	0	0	0	0	0	0	0	0	0	0	0	0	0	0	0	0	0
39.2196	0	0	0	0	0	0	0	0	0	0	0	0	0	0	0	0	0	0	0	0	0	0	0	0	0	0	0	0	0	0	0	0	0	0	0	0	0	0	0	0	0	0	0	0	0	0	0	0	0
39.2286	0	0	0	0	0	0	0	0	0	0	0	0	0	0	0	0	0	0	0	0	0	0	0	0	0	0	0	0	0	0	0	0	0	0	0	0	0	0	0	0	0	0	0	0	0	0	0	0	0
39.2376	0	0	0	0	0	0	0	0	0	0	0	0	0	0	0	0	0	0	0	0	0	0	0	0	0	0	0	0	0	0	0	0	0	0	0	0	0	0	0	0	0	0	0	0	0	0	0	0	0
39.2466	0	0	0	0	0	0	0	0	0	0	0	0	0	0	0	0	0	0	0	0	0	0	0	0	0	0	0	0	0	0	0	0	0	0	0	0	0	0	0	0	0	0	0	0	0	0	0	0	0
39.2556	0	0	0	0	0	0	0	0	0	0	0	0	0	0	0	0	0	0	0	0	0	0	0	0	0	0	0	0	0	0	0	0	0	0	0	0	0	0	0	0	0	0	0	0	0	0	0	0	0
39.2646	0	0	0	0	0	0	0	0	0	0	0	0	0	0	0	0	0	0	0	0	0	0	0	0	0	0	0	0	0	0	0	0	0	0	0	0	0	0	0	0	0	0	0	0	0	0	0	0	0
39.2736	0	0	0	0	0	0	0	0	0	0	0	0	0	0	0	0	0	0	0	0	0	0	0	0	0	0	0	0	0	0	0	0	0	0	0	0	0	0	0	0	0	0	0	0	0	0	0	0	0
39.2826	0	0	0	0	0	0	0	0	0	0	0	0	0	0	0	0	0	0	0	0	0	0	0	0	0	0	0	0	0	0	0	0	0	0	0	0	0	0	0	0	0	0	0	0	0	0	0	0	0
39.2916	0	0	0	0	0	0	0	0	0	0	0	0	0	0	0	0	0	0	0	0	0	0	0	0	0	0	0	0	0	0	0	0	0	0	0	0	0	0	0	0	0	0	0	0	0	0	0	0	0
39.3006	0	0	0	0	0	0	0	0	0	0	0	0	0	0	0	0	0	0	0	0	0	0	0	0	0	0	0	0	0	0	0	0	0	0	0	0	0	0	0	0	0	0	0	0	0	0	0	0	0
39.3096	0	0	0	0	0	0	0	0	0	0	0	0	0	0	0	0	0	0	0	0	0	0	0	0	0	0	0	0	0	0	0	0	0	0	0	0	0	0	0	0	0	0	0	0	0	0	0	0	0
39.3186	0	0	0	0	0	0	0	0	0	0	0	0	0	0	0	0	0	0	0	0	0	0	0	0	0	0	0	0	0	0	0	0	0	0	0	0	0	0	0	0	0	0	0	0	0	0	0	0	0
39.3276	0	0	0	0	0	0	0	0	0	0	0	0	0	0	0	0	0	0	0	0	0	0	0	0	0	0	0	0	0	0	0	0	0	0	0	0	0	0	0	0	0	0	0	0	0	0	0	0	0
39.3366	0	0	0	0	0	0	0	0	0	0	0	0	0	0	0	0	0	0	0	0	0	0	0	0	0	0	0	0	0	0	0	0	0	0	0	0	0	0	0	0	0	0	0	0	0	0	0	0	0
39.3456	0	0	0	0	0	0	0	0	0	0	0	0	0	0	0	0	0	0	0	0	0	0	0	0	0	0	0	0	0	0	0	0	0	0	0	0	0	0	0	0	0	0	0	0	0	0	0	0	0
39.3546	0	0	0	0	0	0	0	0	0	0	0	0	0	0	0	0	0	0	0	0	0	0	0	0	0	0	0	0	0	0	0	0	0	0	0	0	0	0	0	0	0	0	0	0	0	0	0	0	0
39.3636	0	0	0	0	0	0	0	0	0	0	0	0	0	0	0	0	0	0	0	0	0	0	0	0	0	0	0	0	0	0	0	0	0	0	0	0	0	0	0	0	0	0	0	0	0	0	0	0	0
39.3726	0	0	0	0	0	0	0	0	0	0	0	0	0	0	0	0	0	0	0	0	0	0	0	0	0	0	0	0	0	0	0	0	0	0	0	0	0	0	0	0	0	0	0	0	0	0	0	0	0
39.3816	0	0	0	0	0	0	0	0	0	0	0	0	0	0	0	0	0	0	0	0	0	0	0	0	0	0	0	0	0	0	0	0	0	0	0	0	0	0	0	0	0	0	0	0	0	0	0	0	0
39.3906	0	0	0	0	0	0	0	0	0	0	0	0	0	0	0	0	0	0	0	0	0	0	0	0	0	0	0	0	0	0	0	0	0	0	0	0	0	0	0	0	0	0	0	0	0	0	0	0	0
[truncated: 751 more columns]

## Sheet: D_FishingTime
	18	18.0111	18.0222	18.0334	18.0445	18.0556	18.0667	18.0779	18.089	18.1001	18.1112	18.1224	18.1335	18.1446	18.1557	18.1669	18.178	18.1891	18.2002	18.2114	18.2225	18.2336	18.2447	18.2558	18.267	18.2781	18.2892	18.3003	18.3115	18.3226	18.3337	18.3448	18.356	18.3671	18.3782	18.3893	18.4005	18.4116	18.4227	18.4338	18.4449	18.4561	18.4672	18.4783	18.4894	18.5006	18.5117	18.5228	18.5339
34	0	0	0.00428241	0	0	0	0	0	0	0	0	0	0	0	0	0	0	0	0	0	0	0	0	0	0	0	0	0	0	0	0	0	0	0	0	0	0	0	0	0	0	0	0	0	0	0	0	0	0
34.009	0	0.00195602	0.00175926	0	0	0	0	0	0	0	0	0	0	0	0	0	0	0	0	0	0	0	0	0	0	0	0	0	0	0	0	0	0	0	0	0	0	0	0	0	0	0	0	0	0	0	0	0	0
34.018	0	0.00496528	0	0	0	0	0	0	0	0	0	0	0	0	0	0	0	0	0	0	0	0	0	0	0	0	0	0	0	0	0	0	0	0	0	0	0	0	0	0	0	0	0	0	0	0	0	0	0
34.027	0.00326389	0	0	0	0	0	0	0	0	0	0	0	0	0	0	0	0	0	0	0	0	0	0	0	0	0	0	0	0	0	0	0	0	0	0	0	0	0	0	0	0	0	0	0	0	0	0.0131829	0	0
34.036	0.0016088	0	0	0	0	0	0	0	0	0	0	0	0	0	0	0	0	0	0	0	0	0	0	0	0	0	0	0	0	0	0	0	0	0	0	0	0	0	0	0	0	0	0	0	0	0.00394676	0	0	0
34.045	0	0	0	0	0	0	0	0	0	0	0	0	0	0	0	0	0	0	0	0	0	0	0	0	0	0	0	0	0	0	0	0	0	0	0	0	0	0	0	0	0	0	0.00671296	0	0	0	0	0	0
34.054	0	0	0	0	0	0	0	0	0	0	0	0	0	0	0	0	0	0	0	0	0	0	0	0	0	0	0	0	0	0	0	0	0	0	0	0	0	0	0	0	0	0	0	0	0	0	0	0	0
34.063	0	0	0	0	0	0	0	0	0	0	0	0.0021875	0	0	0	0	0	0	0	0	0	0	0	0	0	0	0	0	0	0	0	0	0	0	0	0	0	0	0	0	0	0	0	0	0	0	0	0	0
34.072	0	0	0	0	0	0	0	0	0	0	0	0	0.003125	0	0	0	0	0	0	0	0	0	0	0	0	0	0	0	0	0	0	0	0	0	0	0	0	0	0	0	0	0	0	0	0	0	0	0	0
34.081	0	0	0	0	0	0	0	0	0	0	0	0	0.00138889	0	0	0	0	0	0	0	0	0	0	0	0	0	0	0.00208333	0	0	0	0	0	0	0	0	0	0	0	0	0	0	0	0	0	0	0	0	0
34.09	0	0	0	0	0	0	0	0	0	0	0	0	0.00579861	0	0	0	0	0	0	0.0252315	0	0	0	0	0	0	0	0.00174768	0	0	0	0	0	0	0	0	0	0	0	0	0	0	0	0	0	0	0	0	0
34.099	0	0	0	0	0	0	0	0	0	0	0	0	0	0	0	0	0	0.00114583	0.00510417	0	0	0	0	0	0	0	0.00289352	0	0	0	0	0	0	0	0	0	0	0	0	0	0	0	0	0	0	0	0	0	0
34.108	0	0	0	0	0	0	0	0	0	0	0	0	0	0.0025463	0	0	0.00137732	0.00209491	0	0	0	0	0	0	0	0	0.00439815	0	0	0	0	0	0	0	0	0	0	0	0	0	0	0	0	0	0	0	0	0	0
34.117	0	0	0	0	0	0	0	0	0	0	0	0	0	0.00208333	0	0.00243056	0.00208333	0	0	0	0	0	0	0	0	0.00127315	0	0	0	0	0	0	0	0	0	0	0	0	0	0	0	0	0	0	0	0	0	0	0
34.126	0	0	0	0	0	0	0	0	0	0	0	0	0	0	0.00832176	0	0	0	0	0	0	0	0	0	0	0.00403935	0	0	0	0	0	0	0	0	0	0	0	0	0	0	0	0	0	0	0	0	0	0	0
34.135	0	0	0	0	0	0	0	0	0	0	0	0	0.00428241	0.00186343	0.00277778	0	0	0	0	0	0	0	0	0	0.00255787	0	0	0	0	0	0	0	0	0	0	0	0	0	0	0	0	0	0	0	0	0	0	0	0.00462963
34.144	0	0	0	0	0	0	0	0.0153819	0	0	0	0.00369213	0	0	0	0	0	0	0	0	0	0	0	0	0	0	0	0	0	0	0	0	0	0	0	0	0	0	0	0	0	0	0	0	0	0	0	0.00193287	0
34.153	0	0	0	0	0	0	0	0	0	0.00197917	0.00405093	0	0	0	0	0	0	0	0	0	0	0	0	0	0	0	0	0	0	0	0	0	0	0	0	0	0	0	0	0	0	0	0	0	0	0	0.00253472	0	0
34.162	0	0	0	0	0	0	0	0	0	0.00173611	0	0	0	0	0	0	0	0	0	0	0	0	0	0	0	0	0	0	0	0	0	0	0	0	0	0	0	0	0	0	0	0	0	0	0	0.00363426	0	0	0
34.171	0	0	0	0	0	0	0	0	0	0	0	0	0	0	0	0	0	0	0	0	0	0	0	0	0	0	0	0	0	0	0	0	0	0	0	0	0	0	0	0	0	0	0	0	0	0	0	0	0
34.18	0	0	0	0	0	0	0	0	0	0	0	0	0	0	0	0	0	0	0	0	0	0	0	0	0	0	0	0	0	0	0	0	0	0	0	0	0	0	0	0	0	0	0	0	0	0	0	0	0
34.189	0	0	0	0.00127315	0.00322917	0.0136574	0	0	0	0	0	0	0	0	0	0	0	0	0	0	0	0	0	0	0	0	0	0	0	0	0	0	0	0	0	0	0	0	0	0	0	0	0	0	0	0	0	0	0
34.198	0	0	0.00243056	0.00196759	0	0	0	0	0	0	0	0	0	0	0	0	0	0	0	0	0	0	0	0	0	0	0	0	0	0	0	0	0	0	0	0	0	0	0	0	0	0	0	0	0	0	0	0	0
34.207	0	0.00357639	0.00163194	0	0	0	0	0	0	0	0	0	0	0	0	0	0	0	0	0	0	0	0	0	0	0	0	0	0	0	0	0	0	0	0	0	0	0	0	0	0	0	0	0	0	0	0	0	0
34.216	0.00416667	0	0	0	0	0	0	0	0	0	0	0	0	0	0	0	0	0	0	0	0	0	0	0	0	0	0	0	0	0	0	0	0	0	0	0	0	0	0	0	0	0	0	0	0	0	0	0	0
34.225	0	0	0	0	0	0	0	0	0	0	0	0	0	0	0	0	0	0	0	0	0	0	0	0	0	0	0	0	0	0	0	0	0	0	0	0	0	0	0	0	0	0	0	0	0	0	0	0	0
34.234	0	0	0	0	0	0	0	0	0	0	0	0	0	0	0	0	0	0	0	0	0	0	0	0	0	0	0	0	0	0	0	0	0	0	0	0	0	0	0	0	0	0	0	0	0	0	0	0	0
34.243	0	0	0	0	0	0	0	0	0	0	0	0	0	0	0	0	0	0	0	0	0	0	0	0	0	0	0	0	0	0	0	0	0	0	0	0	0	0	0	0	0	0	0	0	0	0	0	0	0
34.252	0	0	0	0	0	0	0	0	0	0	0	0	0	0	0	0	0	0	0	0	0	0	0	0	0	0	0	0	0	0	0	0	0	0	0	0	0	0	0	0	0	0	0	0	0	0	0	0	0
34.261	0	0	0	0	0	0	0	0	0	0	0	0	0	0	0	0	0	0	0	0	0	0	0	0	0	0	0	0	0	0	0	0	0	0	0	0	0	0	0	0	0	0	0	0	0	0	0	0	0
34.27	0	0	0	0	0	0	0	0	0	0	0	0	0	0	0	0	0	0	0	0	0	0	0	0	0	0	0	0	0	0	0	0	0	0	0	0	0	0	0	0	0	0	0	0	0	0	0	0	0
34.279	0	0	0	0	0	0	0	0	0	0	0	0	0	0	0	0	0	0	0	0	0	0	0	0	0	0	0	0	0	0	0	0	0	0	0	0	0	0	0	0	0	0	0	0	0	0	0	0	0
34.288	0	0	0	0	0	0	0	0	0	0	0	0	0	0	0	0	0	0	0	0	0	0	0	0	0	0	0	0	0	0	0	0	0	0	0	0	0	0	0	0	0	0	0	0	0	0	0	0	0
34.297	0	0	0	0	0	0	0	0	0	0	0	0	0	0	0	0	0	0	0	0	0	0	0	0	0	0	0	0	0	0	0	0	0	0	0	0	0	0	0	0	0	0	0	0	0	0	0	0	0
34.306	0	0	0	0	0	0	0	0	0	0	0	0	0	0	0	0	0	0	0	0	0	0	0	0	0	0	0	0	0	0	0	0	0.102778	0	0	0	0	0	0	0	0	0	0	0	0	0	0	0	0
34.315	0	0	0	0	0	0	0	0	0	0	0	0	0	0	0.0266204	0	0	0	0	0	0	0	0.00162037	0.00243056	0	0	0	0	0	0	0	0	0	0	0.014213	0	0	0	0	0	0	0	0	0	0	0	0	0	0
34.324	0	0	0	0	0	0	0	0	0	0	0	0	0	0	0	0.00451389	0.00383102	0.00208333	0.00659722	0	0.00138889	0.00347222	0.00115741	0	0.00334491	0.00303241	0.00184028	0.00300926	0.00277778	0.0108796	0	0	0.00162037	0.0027662	0.00185185	0.00416667	0.00208333	0.00371528	0.00195602	0.00347222	0.00197917	0.0595949	0	0	0	0	0	0	0
34.333	0	0	0	0	0	0	0	0	0	0	0	0	0	0	0	0	0	0	0	0	0	0	0	0	0	0	0	0	0	0	0	0	0	0	0	0	0	0	0	0	0	0	0	0	0	0	0	0	0
34.342	0	0	0	0	0	0	0	0	0	0	0	0	0	0	0	0	0	0	0	0	0	0	0	0	0	0	0	0	0	0	0	0.0716319	0	0	0	0	0	0	0	0	0	0	0	0	0	0	0	0	0
34.351	0	0	0	0	0	0	0	0	0	0	0	0	0	0	0	0	0	0	0	0	0	0	0	0	0	0	0	0	0	0	0	0	0	0	0	0	0	0	0	0	0	0	0	0	0	0	0	0	0
34.36	0	0	0	0	0	0	0	0	0	0	0	0	0	0	0	0	0	0	0	0	0	0	0	0	0	0	0	0	0	0	0	0	0	0	0	0	0	0	0	0	0	0	0	0	0	0	0	0	0
34.369	0	0	0	0	0	0	0	0	0	0	0	0	0	0	0	0	0	0	0	0	0	0	0	0	0	0	0	0	0	0	0	0	0	0	0	0	0	0	0	0	0	0	0	0	0	0	0	0	0
34.378	0	0	0	0	0	0	0	0	0	0	0	0	0	0	0	0	0	0	0	0	0	0	0	0	0	0	0	0	0	0	0	0	0	0	0	0	0	0	0	0	0	0	0	0	0	0	0	0	0
34.387	0	0	0	0	0	0	0	0	0	0	0	0	0	0	0	0	0	0	0	0	0	0	0	0	0	0	0	0	0	0	0	0	0	0	0	0	0	0	0	0	0	0	0	0	0	0	0	0	0
34.396	0	0	0	0	0	0	0	0	0	0	0	0	0	0	0	0	0	0	0	0	0	0	0	0	0	0	0	0	0	0	0	0	0	0	0	0	0	0	0	0	0	0	0	0	0	0	0	0	0
34.405	0	0	0	0	0	0	0	0	0	0	0	0	0	0	0	0	0	0	0	0	0	0	0	0	0	0	0	0	0	0	0	0	0	0	0	0	0	0	0	0	0	0	0	0	0	0	0	0	0
34.414	0	0	0	0	0	0	0	0	0	0	0	0	0	0	0	0	0	0	0	0	0	0	0	0	0	0	0	0	0	0	0	0	0	0	0	0	0	0	0	0	0	0	0	0	0	0	0	0	0
34.423	0	0	0	0	0	0	0	0	0	0	0	0	0	0	0	0	0	0	0	0	0	0	0	0	0	0	0	0	0	0	0	0	0	0	0	0	0	0	0	0	0	0	0	0	0	0	0	0	0
34.432	0	0	0	0	0	0	0	0	0	0	0	0	0	0	0	0	0	0	0	0	0	0	0	0	0	0	0	0	0	0	0	0	0	0	0	0	0	0	0	0	0	0	0	0	0	0	0	0	0
34.441	0	0	0	0	0	0	0	0	0	0	0	0	0	0	0	0	0	0	0	0	0	0	0	0	0	0	0	0	0	0	0	0	0	0	0	0	0	0	0	0	0	0	0	0	0	0	0	0	0
34.45	0	0	0	0	0	0	0	0	0	0	0	0	0	0	0	0	0	0	0	0	0	0	0	0	0	0	0	0	0	0	0	0	0	0	0	0	0	0	0	0	0	0	0	0	0	0	0	0	0
34.459	0	0	0	0	0	0	0	0	0	0	0	0	0	0	0	0	0	0	0	0	0	0	0	0	0	0	0	0	0	0	0	0	0	0	0	0	0	0	0	0	0	0	0	0	0	0	0	0	0
34.468	0	0	0	0	0	0	0	0	0	0	0	0	0	0	0	0	0	0	0	0	0	0	0	0	0	0	0	0	0	0	0	0	0	0	0	0	0	0	0	0	0	0	0	0	0	0	0	0	0
34.477	0	0	0	0	0	0	0	0	0	0	0	0	0	0	0	0	0	0	0	0	0	0	0	0	0	0	0	0	0	0	0	0	0	0	0	0	0	0	0	0	0	0	0	0	0	0	0	0	0
34.486	0	0	0	0	0	0	0	0	0	0	0	0	0	0	0	0	0	0	0	0	0	0	0	0	0	0	0	0	0	0	0	0	0	0	0	0	0	0	0	0	0	0	0	0	0	0	0	0	0
34.495	0	0	0	0	0	0	0	0	0	0	0	0	0	0	0	0	0	0	0	0	0	0	0	0	0	0	0	0	0	0	0	0	0	0	0	0	0	0	0	0	0	0	0	0	0	0	0	0	0
34.504	0	0	0	0	0	0	0	0	0	0	0	0	0	0	0	0	0	0	0	0	0	0	0	0	0	0	0	0	0	0	0	0	0	0	0	0	0	0	0	0	0	0	0	0	0	0	0	0	0
34.513	0	0	0	0	0	0	0	0	0	0	0	0	0	0	0	0	0	0	0	0	0	0	0	0	0	0	0	0	0	0	0	0	0	0	0	0	0	0	0	0	0	0	0	0	0	0	0	0	0
34.522	0	0	0	0	0	0	0	0	0	0	0	0	0	0	0	0	0	0	0	0	0	0	0	0	0	0	0	0	0	0	0	0	0	0	0	0	0	0	0	0	0	0	0	0	0	0	0	0	0
34.531	0	0	0	0	0	0	0	0	0	0	0	0	0	0	0	0	0	0	0	0	0	0	0	0	0	0	0	0	0	0	0	0	0	0	0	0	0	0	0	0	0	0	0	0	0	0	0	0	0
34.54	0	0.0524653	0	0	0	0	0	0	0	0	0	0	0	0	0	0	0	0	0	0	0	0	0	0	0	0	0	0	0	0	0	0	0	0	0	0	0	0	0	0	0	0	0	0	0	0	0	0	0
34.549	0	0	0	0	0	0	0	0	0	0	0	0	0	0	0	0	0	0	0	0	0	0	0	0	0	0	0	0	0	0	0	0	0	0	0	0	0	0	0	0	0	0	0	0	0	0	0	0	0
34.558	0	0	0	0	0	0	0	0	0	0	0	0	0	0	0	0	0	0	0	0	0	0	0	0	0	0	0	0	0	0	0	0	0	0	0	0	0	0	0	0	0	0	0	0	0	0	0	0	0
34.567	0	0	0	0	0	0	0	0	0	0	0	0	0	0	0	0	0	0	0	0	0	0	0	0	0	0	0	0	0	0	0	0	0	0	0	0	0	0	0	0	0	0	0	0	0	0	0	0	0
34.576	0	0	0	0	0	0	0	0	0	0	0	0	0	0	0	0	0	0	0	0	0	0	0	0	0	0	0	0	0	0	0	0	0	0	0	0	0	0	0	0	0	0	0	0	0	0	0	0	0
34.585	0	0	0	0	0	0	0	0	0	0	0	0	0	0	0	0	0	0	0	0	0	0	0	0	0	0	0	0	0	0	0	0	0	0	0	0	0	0	0	0	0	0	0	0	0	0	0	0	0
34.594	0	0	0	0	0	0	0	0	0	0	0	0	0	0	0	0	0	0	0	0	0	0	0	0	0	0	0	0	0	0	0	0	0	0	0	0	0	0	0	0	0	0	0	0	0	0	0	0	0
34.603	0	0	0	0	0	0	0	0	0	0	0	0	0	0	0	0	0	0	0	0	0	0	0	0	0	0	0	0	0	0	0	0	0	0	0	0	0	0	0	0	0	0	0	0	0	0	0	0	0
34.612	0	0	0	0	0	0	0	0	0	0	0	0	0	0	0	0	0	0	0	0	0	0	0	0	0	0	0	0	0	0	0	0	0	0	0	0	0	0	0	0	0	0	0	0	0	0	0	0	0
34.621	0	0	0	0	0	0	0	0	0	0	0	0	0	0	0	0	0	0	0	0	0	0	0	0	0	0	0	0	0	0	0	0	0	0	0	0	0	0	0	0	0	0	0	0	0	0	0	0	0
34.6299	0	0	0	0	0	0	0	0	0	0	0	0	0	0	0	0	0	0	0	0	0	0	0	0	0	0	0	0	0	0	0	0	0	0	0	0	0	0	0	0	0	0	0	0	0	0	0	0	0
34.6389	0	0	0	0	0	0	0	0	0	0	0	0	0	0	0	0	0	0	0	0	0	0	0	0	0	0	0	0	0	0	0	0	0	0	0	0	0	0	0	0	0	0	0	0	0	0	0	0	0
34.6479	0	0	0	0	0	0	0	0	0	0	0	0	0	0	0	0	0	0	0	0	0	0	0	0	0	0	0	0	0	0	0	0	0	0	0	0	0	0	0	0	0	0	0	0	0	0	0	0	0
34.6569	0	0	0	0	0	0	0	0	0	0	0	0	0	0	0	0	0	0	0	0	0	0	0	0	0	0	0	0	0	0	0	0	0	0	0	0	0	0	0	0	0	0	0	0	0	0	0	0	0
34.6659	0	0	0	0	0	0	0	0	0	0	0	0	0	0	0	0	0	0	0	0	0	0	0	0	0	0	0	0	0	0	0	0	0	0	0	0	0	0	0	0	0	0	0	0	0	0	0	0	0
34.6749	0	0	0	0	0	0	0	0	0	0	0	0	0	0	0	0	0	0	0	0	0	0	0	0	0	0	0	0	0	0	0	0	0	0	0	0	0	0	0	0	0	0	0	0	0	0	0	0	0
34.6839	0	0	0	0	0	0	0	0	0	0	0	0	0	0	0	0	0	0	0	0	0	0	0	0	0	0	0	0	0	0	0	0	0	0	0	0	0	0	0	0	0	0	0	0	0	0	0	0	0
34.6929	0	0	0	0	0	0	0	0	0	0	0	0	0	0	0	0	0	0	0	0	0	0	0	0	0	0	0	0	0	0	0	0	0	0	0	0	0	0	0	0	0	0	0	0	0	0	0	0	0
34.7019	0	0	0	0	0	0	0	0	0	0	0	0	0	0	0	0	0	0	0	0	0	0	0	0	0	0	0	0	0	0	0	0	0	0	0	0	0	0	0	0	0	0	0	0	0	0	0	0	0
34.7109	0	0	0	0	0	0	0	0	0	0	0	0	0	0	0	0	0	0	0	0	0	0	0	0	0	0	0	0	0	0	0	0	0	0	0	0	0	0	0	0	0	0	0	0	0	0	0	0	0
34.7199	0	0	0	0	0	0	0	0	0	0	0	0	0	0	0	0	0	0	0	0	0	0	0	0	0	0	0	0	0	0	0	0	0	0	0	0	0	0	0	0	0	0	0	0	0	0	0	0	0
34.7289	0	0	0	0	0	0	0	0	0	0	0	0	0	0	0	0	0	0	0	0	0	0	0	0	0	0	0	0	0	0	0	0.00408565	0	0	0	0	0	0	0	0	0	0	0	0	0	0	0	0	0
34.7379	0	0	0	0	0	0	0	0	0	0	0	0	0	0	0.0369213	0	0	0	0	0	0	0	0	0	0	0	0	0	0.00299768	0	0	0	0	0	0	0	0	0	0	0	0	0	0	0	0	0	0	0	0
34.7469	0	0.00277778	0.00163194	0.00138889	0.00253472	0.00208333	0	0	0	0	0	0	0	0	0.0875116	0.00359954	0.004375	0	0	0	0	0	0	0	0	0	0	0.0344444	0	0	0	0	0	0	0	0	0	0	0	0	0	0	0	0	0	0	0	0	0
34.7559	0	0	0	0	0	0	0	0	0.00695602	0	0	0	0	0	0	0	0	0	0	0	0	0	0.00388889	0.0115856	0	0	0	0	0	0	0	0	0	0	0	0	0	0	0	0	0	0	0	0	0	0	0	0	0
34.7649	0.00356481	0.00173611	0.00371528	0.00208333	0.00186343	0.0078588	0.00462963	0.00462963	0.00209491	0.128542	0	0	0	0	0	0	0	0.00229167	0.00369213	0.00530093	0.00328704	0.00452546	0.00152778	0.0414468	0	0	0	0	0	0	0	0	0	0	0	0	0	0	0	0	0	0	0	0	0	0	0	0	0
34.7739	0	0.0991782	0	0.0044213	0	0	0.00716435	0	0.0153935	0.00288194	0.00209491	0.00230324	0.0028125	0	0	0	0	0	0.00381944	0.00614583	0.00150463	0	0	0.0448727	0	0	0	0	0	0	0	0	0	0	0	0	0	0	0	0	0	0	0	0	0	0	0	0	0
34.7829	0	0	0	0	0	0	0.00439815	0	0	0	0	0	0	0	0.0111111	0.00509259	0.00520833	0.00451389	0.00253472	0	0.00335648	0.00591435	0.0015162	0	0	0	0	0	0	0	0	0	0	0	0	0	0	0	0	0	0	0	0	0	0	0	0	0	0
34.7919	0	0	0	0	0	0	0	0	0	0	0	0	0	0	0	0	0	0	0	0	0.00172454	0.0883912	0	0	0	0	0	0	0	0	0	0	0	0	0	0	0	0	0	0	0	0	0	0	0	0	0	0	0
34.8009	0	0	0	0	0.00229167	0	0	0	0	0	0	0	0	0	0	0	0	0	0	0	0.00232639	0	0	0	0	0	0	0	0	0	0	0	0	0	0	0	0	0	0	0	0	0	0	0	0	0	0	0	0
34.8099	0	0	0	0	0	0	0	0	0	0	0	0	0	0	0	0	0	0	0	0	0	0	0	0	0	0	0	0	0	0	0	0	0	0	0	0	0	0	0	0	0	0	0	0	0	0	0	0	0
34.8189	0	0	0	0	0	0	0	0	0	0	0	0	0	0	0	0.0209375	0	0	0	0	0	0	0	0	0	0	0	0	0	0	0	0	0	0	0	0	0	0	0	0	0	0	0	0	0	0	0	0	0
34.8279	0.00278935	0.00173611	0.0025463	0.00146991	0.00239583	0.00480324	0	0.0285532	0	0.00173611	0.0177083	0	0	0	0	0	0	0	0.00189815	0.00184028	0.00383102	0.00229167	0.00172454	0.00309028	0.00196759	0.00400463	0.0090162	0	0	0	0.0503704	0	0	0	0	0	0	0	0	0	0	0	0	0	0	0	0	0	0
34.8369	0.00982639	0	0.00278935	0.00646991	0.00925926	0	0	0.00368056	0.00443287	0.00231482	0	0	0	0	0	0	0	0	0	0	0	0	0	0	0	0	0	0	0	0	0	0	0	0	0	0	0	0	0	0	0	0	0	0	0	0	0	0	0
34.8459	0	0	0	0	0	0	0	0	0	0	0	0	0	0	0	0	0	0	0	0	0	0	0	0	0	0	0	0	0	0	0	0	0	0	0	0	0	0	0	0	0	0	0	0	0	0	0	0	0
34.8549	0	0	0.00148148	0.0264005	0	0	0	0	0	0	0	0	0	0	0	0	0	0	0	0	0	0	0	0	0	0	0	0	0	0	0	0	0	0	0	0	0	0	0	0	0	0	0	0	0	0	0	0	0
34.8639	0	0	0.00326389	0	0	0	0	0	0	0	0	0	0	0	0	0	0	0	0	0	0	0	0	0	0	0.0167477	0	0	0	0	0	0	0	0	0	0	0	0	0	0	0	0	0	0	0	0	0	0	0
34.8729	0	0.00303241	0	0	0	0	0.00364583	0	0	0	0	0	0	0	0	0	0	0.00186343	0	0	0	0	0	0	0	0	0	0	0	0	0	0	0	0	0	0	0	0	0	0	0	0	0	0	0	0	0	0	0
34.8819	0.00149306	0.0018287	0	0	0	0	0	0	0	0	0	0	0	0	0	0	0	0	0	0	0.00681713	0.0211343	0.00482639	0	0	0	0	0	0	0	0	0	0	0	0	0	0	0	0	0	0	0	0	0	0	0	0	0	0
34.8909	0.00150463	0	0	0	0	0	0	0	0	0	0	0	0	0	0	0	0	0	0	0	0	0	0.00369213	0	0.00486111	0	0	0	0	0	0	0	0	0	0	0	0	0	0	0	0	0	0	0	0	0	0	0	0
34.8999	0	0	0	0	0	0	0	0	0	0	0	0	0	0	0	0	0	0	0	0	0	0	0	0	0	0.00243056	0.0015162	0.00415509	0	0	0	0.0678125	0	0	0	0	0	0	0	0	0	0	0	0	0	0	0	0	0
34.9089	0	0	0	0	0	0	0	0	0	0	0	0	0	0	0	0	0	0.00898148	0	0	0	0	0	0	0	0	0	0	0.00186343	0.00289352	0.00207176	0	0	0	0	0	0	0	0	0	0	0	0	0	0	0	0	0	0
34.9179	0	0	0	0	0	0	0	0	0	0	0	0	0	0	0	0	0	0	0	0	0	0	0	0	0	0	0	0	0	0	0	0.0040625	0	0.00416667	0	0	0	0	0	0	0	0	0	0	0	0	0	0	0
34.9269	0	0	0	0	0	0	0	0	0	0	0	0	0	0	0.00313657	0.00283565	0	0	0	0	0	0	0	0	0	0	0	0	0	0	0	0	0	0	0	0	0	0	0	0	0	0	0	0	0	0	0	0	0
34.9359	0	0	0	0	0	0	0	0	0	0	0	0	0	0.00399306	0	0	0	0	0	0	0	0	0	0	0	0	0	0	0	0	0	0	0	0	0	0	0	0.0100694	0	0.00427083	0.00266204	0	0	0	0	0	0	0	0
34.9449	0	0	0	0	0	0	0	0	0	0	0	0.00162037	0.00416667	0	0	0	0	0	0	0	0	0	0	0	0	0	0	0	0	0	0	0	0	0	0	0	0	0	0	0	0.00118056	0.00206018	0.00266204	0.00163194	0	0	0	0	0
34.9539	0	0	0	0	0	0	0	0	0	0	0	0.0159838	0	0	0	0	0	0	0	0	0	0	0	0	0	0	0	0	0	0	0	0	0	0	0	0	0	0	0	0	0	0	0	0.00126157	0.0015162	0.0025463	0	0	0.00185185
34.9629	0	0	0	0	0	0	0	0	0	0	0	0	0	0	0	0	0	0	0	0	0	0	0	0	0	0	0	0	0	0	0	0	0	0	0	0	0	0	0	0	0	0	0	0	0	0	0	0.00496528	0
34.9719	0	0	0	0	0	0	0	0	0	0	0	0	0	0	0	0	0	0	0	0	0	0	0	0	0	0	0	0	0	0	0	0	0	0	0	0	0	0	0	0	0	0	0	0	0	0	0	0	0
34.9809	0	0	0	0	0	0	0	0	0	0	0	0	0	0	0	0	0	0	0	0	0	0	0	0	0	0	0	0	0	0	0	0	0	0	0	0	0	0	0	0	0	0	0	0	0	0	0	0	0
34.9899	0	0	0	0	0	0	0	0	0	0	0	0	0	0	0	0	0	0	0	0	0	0	0	0	0	0	0	0	0	0	0	0	0	0	0	0	0	0	0	0	0	0	0	0	0	0	0	0	0
34.9989	0	0	0	0	0	0	0	0	0	0	0	0	0	0	0	0	0	0	0	0	0	0	0	0	0	0	0	0	0	0	0	0	0	0	0	0	0	0	0	0	0	0	0	0	0	0	0	0	0
35.0079	0	0	0	0	0	0	0	0	0	0	0	0	0	0	0	0.0140278	0	0	0	0	0	0	0	0	0	0	0	0	0	0	0	0	0	0	0	0	0	0	0	0	0	0	0	0	0	0	0	0	0
35.0169	0	0	0	0	0	0	0	0	0	0	0	0	0	0	0	0	0	0	0	0	0	0	0	0	0	0	0	0	0	0	0	0	0	0	0	0	0	0	0	0	0	0	0	0	0	0	0	0	0
35.0259	0	0	0	0	0	0	0	0	0	0	0	0	0	0	0	0	0	0	0	0	0	0	0	0	0	0	0	0	0	0	0	0	0	0	0	0	0	0	0	0	0	0	0	0	0	0	0.00392361	0.00255787	0.00186343
35.0349	0	0	0	0	0	0	0	0.00138889	0	0	0	0	0	0	0	0	0	0	0	0	0	0	0	0	0	0	0	0	0	0	0	0	0	0	0	0	0	0	0	0	0	0	0	0	0.0261574	0.185799	0	0	0
35.0439	0	0	0	0	0	0	0.00127315	0.00290509	0	0	0	0	0	0	0	0	0	0	0	0	0	0	0	0	0	0	0	0	0	0	0	0	0	0	0	0	0	0	0	0	0	0	0	0	0	0.0027662	0	0	0
35.0529	0	0	0	0	0	0.00126157	0.00219907	0	0	0	0	0	0	0	0	0	0	0	0	0	0	0	0	0	0	0	0	0	0	0	0	0	0	0	0	0	0	0	0	0	0	0	0	0	0	0	0	0.00568287	0.00207176
35.0619	0	0	0	0	0	0.00277778	0	0	0	0	0	0	0	0	0	0	0	0	0	0	0	0	0	0	0	0	0	0	0	0	0.00347222	0.00163194	0.00231482	0	0	0	0	0	0	0	0	0	0	0	0	0	0	0.0363426	0
35.0709	0	0	0	0	0.00233796	0	0	0	0	0	0	0	0	0	0	0	0	0	0	0	0	0	0	0	0	0	0	0	0	0.0320486	0	0	0	0	0	0	0	0	0	0.00260417	0	0.00396991	0	0	0.00297454	0	0.00355324	0	0
35.0799	0	0	0	0.00334491	0	0	0	0.0470949	0	0	0	0	0	0	0	0	0	0	0	0	0	0	0	0	0	0	0	0	0	0	0	0	0	0	0	0	0	0	0	0	0	0	0	0	0	0	0	0	0
35.0889	0	0	0	0	0	0	0	0	0	0	0	0	0	0	0	0	0	0	0	0	0	0	0	0	0	0	0	0	0	0	0	0	0	0	0	0	0	0	0	0	0	0	0	0	0	0	0	0	0
35.0979	0	0	0	0	0	0	0	0	0	0	0	0	0	0	0	0	0	0	0	0	0	0	0	0	0	0	0	0	0	0	0	0	0	0	0	0	0	0	0	0	0	0	0	0	0	0	0	0	0
35.1069	0	0	0	0	0	0	0	0	0	0	0	0	0.00174768	0.00162037	0.00162037	0	0	0	0	0	0	0	0	0	0	0	0	0	0	0	0	0	0	0	0	0	0	0	0	0	0	0	0	0	0	0	0	0	0
35.1159	0	0	0	0	0	0	0	0	0	0	0.00203704	0.00196759	0.00195602	0	0	0	0	0	0	0	0	0	0	0	0	0	0	0	0	0	0	0	0	0	0	0	0	0.0118056	0	0	0	0	0	0	0	0.11235	0	0	0
35.1249	0	0	0	0	0	0	0	0	0.00162037	0.00177083	0	0	0	0	0	0	0	0	0	0	0	0	0	0	0	0	0	0	0	0	0	0	0	0	0	0	0	0	0	0	0	0	0	0	0	0	0	0	0
35.1339	0	0	0	0	0	0.00197917	0.00174768	0.00171296	0.001875	0	0	0	0	0	0	0	0	0	0	0	0	0	0	0	0	0	0	0	0	0	0	0	0	0	0	0	0	0	0	0	0	0	0	0	0	0	0	0	0
35.1429	0	0	0.00208333	0.00381944	0.00172454	0	0	0	0	0	0	0	0	0	0	0	0	0	0	0	0	0	0	0	0	0	0	0	0	0	0	0	0	0	0	0	0	0	0	0	0	0	0	0	0	0	0	0	0
35.1519	0	0	0	0	0	0	0	0	0	0	0	0	0	0	0	0	0	0	0	0	0	0	0	0	0	0	0	0	0	0	0	0	0	0	0	0	0	0	0	0	0	0	0	0	0	0	0	0	0
35.1609	0	0	0	0	0	0	0	0	0	0	0	0	0	0	0	0	0	0	0	0	0	0	0	0	0	0	0	0	0	0	0	0	0	0	0	0	0	0	0	0	0	0	0	0	0	0	0	0	0
35.1699	0	0	0	0	0	0	0	0	0	0	0	0	0	0	0	0	0	0	0	0	0	0	0	0	0	0	0	0	0	0	0	0	0	0	0	0	0	0	0	0	0	0	0	0	0	0	0	0	0
35.1789	0	0	0	0	0	0	0	0	0	0	0	0	0	0	0	0	0	0	0	0	0	0	0	0	0	0	0	0	0	0	0	0	0	0	0	0	0	0	0	0	0	0	0	0	0	0	0	0	0
35.1879	0	0	0	0	0	0	0	0	0	0	0	0	0	0	0	0	0	0	0	0	0	0	0	0	0	0	0	0	0	0	0	0	0	0	0	0	0	0	0	0	0	0	0	0	0	0	0	0	0
35.1969	0	0	0	0	0	0	0	0	0	0	0	0	0	0	0	0	0	0	0	0	0	0	0	0	0	0	0	0	0	0	0	0	0	0	0	0	0	0	0	0	0	0	0	0	0	0	0	0	0
35.2059	0	0	0	0	0	0	0	0	0	0	0	0	0	0	0	0	0	0	0	0	0	0	0	0	0	0	0	0	0	0	0	0	0	0	0	0	0	0	0	0	0	0	0	0	0	0	0	0	0
35.2149	0	0	0	0	0	0	0	0	0	0	0	0	0	0	0	0	0	0	0	0	0	0	0	0	0	0	0	0	0	0	0	0	0	0	0	0	0	0	0	0	0	0	0	0	0	0	0	0	0
35.2239	0	0	0	0	0	0	0	0	0	0	0	0	0	0	0	0	0	0	0	0	0	0	0	0	0	0	0	0	0	0	0	0	0	0	0	0	0	0	0	0	0	0	0	0	0	0	0	0	0
35.2329	0	0	0	0	0.00383102	0	0	0	0	0	0	0	0	0	0	0	0	0	0	0	0	0	0	0	0	0	0	0	0	0	0	0	0	0	0.0040625	0	0.00260417	0	0	0	0	0	0	0	0	0	0	0	0
35.2419	0	0	0	0	0	0	0	0	0	0	0	0	0	0	0	0	0	0	0	0	0	0	0	0	0	0	0	0	0	0.00222222	0	0.00185185	0.00260417	0.00296296	0	0	0	0	0	0	0	0	0	0	0	0	0	0	0
35.2509	0	0	0	0	0.00186343	0	0	0	0	0	0	0	0	0	0	0	0	0	0	0	0	0	0	0	0	0	0	0	0	0	0	0	0	0	0	0	0	0	0	0	0	0	0	0	0	0	0	0	0
35.2599	0	0	0	0	0.00542824	0	0	0	0	0	0	0	0	0	0	0	0	0	0	0	0	0	0	0	0	0.0018287	0.00224537	0.00666667	0	0	0	0	0	0	0	0	0	0	0	0	0	0	0	0	0	0	0	0	0
35.2689	0	0	0	0	0	0	0	0	0	0	0	0	0	0	0	0	0	0	0	0	0	0	0	0	0.00297454	0	0	0	0	0	0	0	0	0	0	0	0	0	0	0	0	0	0	0	0	0	0	0	0
35.2779	0	0	0	0.010544	0	0	0	0	0	0	0	0	0	0	0	0	0	0	0	0	0	0	0	0	0	0	0	0	0	0	0	0	0	0	0	0	0	0	0	0	0	0	0	0	0	0	0	0	0
35.2869	0	0	0	0	0	0	0	0	0	0	0	0	0	0	0	0	0	0	0	0	0	0	0	0	0	0	0	0	0	0	0	0	0	0	0	0	0	0	0	0	0	0	0	0	0	0	0	0	0
35.2959	0	0	0	0	0	0	0	0	0	0	0	0	0	0	0	0	0	0	0	0	0	0	0	0	0	0	0	0	0.0318287	0.00380787	0.00334491	0	0	0	0	0	0	0	0	0	0	0	0	0	0	0	0	0	0
35.3049	0	0	0	0	0	0	0	0	0	0	0	0	0	0	0	0	0	0	0	0	0	0	0	0	0	0	0	0	0	0	0	0	0	0	0	0	0	0	0	0	0	0	0	0	0	0	0	0	0
35.3139	0	0	0	0.00243056	0	0	0	0	0	0	0	0	0	0	0	0	0	0	0	0	0	0	0	0	0	0	0	0	0	0	0	0	0	0	0	0	0	0	0	0	0	0	0	0	0	0	0	0	0
35.3229	0	0	0	0.00219907	0	0	0	0	0	0	0	0	0	0	0	0	0	0	0	0	0	0	0	0	0	0	0	0	0	0	0	0	0	0	0	0	0	0	0	0	0	0	0	0	0	0	0	0	0
35.3319	0	0	0.00173611	0.00208333	0	0	0	0	0	0	0	0	0	0	0	0	0	0	0	0	0	0	0	0	0	0	0	0	0	0	0	0	0	0	0	0	0	0	0	0	0	0	0	0	0	0	0	0	0
35.3409	0	0	0.00138889	0	0	0	0	0	0	0	0	0	0	0	0	0	0	0	0	0	0	0	0	0	0	0	0	0	0	0	0	0	0	0	0	0	0	0	0	0	0	0	0	0	0	0	0	0	0
35.3499	0	0	0.00405093	0	0	0	0	0	0	0	0	0	0	0	0	0	0	0	0	0	0	0	0	0	0	0	0	0	0	0	0	0	0	0	0	0	0	0	0	0	0	0	0	0	0	0	0	0	0
35.3589	0	0	0.00172454	0	0	0	0	0	0	0	0	0	0	0	0	0	0	0	0	0	0	0	0	0	0	0	0	0	0	0	0	0	0	0	0	0	0	0	0	0	0	0	0	0	0	0	0	0	0
35.3679	0	0	0.00221065	0	0	0	0	0	0	0	0	0	0	0	0	0	0	0	0	0	0	0	0	0	0	0	0	0	0	0	0	0	0	0	0	0	0	0	0	0	0	0	0	0	0	0	0	0	0
35.3769	0	0	0.00300926	0	0	0	0	0	0	0	0	0	0	0	0	0	0	0	0	0	0	0	0	0	0	0	0	0	0	0	0	0	0	0	0	0	0	0	0	0	0	0	0	0	0	0	0	0	0
35.3859	0	0	0.0021875	0	0	0	0	0	0	0	0	0	0	0	0	0	0	0	0	0	0	0	0	0	0	0	0	0	0	0	0	0	0	0	0	0	0	0	0	0	0	0	0	0	0	0	0	0	0
35.3949	0	0.0130903	0.0015162	0	0	0	0	0	0	0	0	0	0	0	0	0	0	0	0	0	0	0	0	0	0	0	0	0	0	0	0	0	0	0	0	0	0	0	0	0	0	0	0	0	0	0	0	0	0
35.4039	0	0	0	0	0	0	0	0	0	0	0	0	0	0	0	0	0	0	0	0	0	0	0	0	0	0	0	0	0	0	0	0	0	0	0	0	0	0	0	0	0	0	0	0	0	0	0	0	0
35.4129	0	0	0	0	0	0	0	0	0	0	0	0	0	0	0	0	0	0	0	0	0	0	0	0	0	0	0	0	0	0	0	0	0	0	0	0	0	0	0	0	0	0	0	0	0	0	0	0	0
35.4219	0	0	0	0	0	0	0	0	0	0	0	0	0	0	0	0	0	0	0	0	0	0	0	0	0	0	0	0	0	0	0	0	0	0	0	0	0	0	0	0	0	0	0	0	0	0	0	0	0
35.4309	0	0	0	0	0	0	0	0	0	0	0	0	0	0	0	0	0	0	0	0	0	0	0	0	0	0	0	0	0	0	0	0	0	0	0	0	0	0	0	0	0	0	0	0	0	0	0	0	0
35.4399	0	0.00112269	0	0	0	0	0	0	0	0	0	0	0	0	0	0	0	0	0	0	0	0	0	0	0	0	0	0	0	0	0	0	0	0	0	0	0	0	0	0	0	0	0	0	0	0	0	0	0
35.4489	0	0	0	0	0	0	0	0	0	0	0	0	0	0	0	0	0	0	0	0	0	0	0	0	0	0	0	0	0	0	0	0	0	0	0	0	0	0	0	0	0	0	0	0	0	0	0	0	0
35.4579	0	0	0	0	0	0	0	0	0	0	0	0	0	0	0	0	0	0	0	0	0	0	0	0	0	0	0	0	0	0	0	0	0	0	0	0	0	0	0	0	0	0	0	0	0	0	0	0	0
35.4669	0	0	0	0	0	0	0	0	0	0	0	0	0	0	0	0	0	0	0	0	0	0	0	0	0	0	0	0	0	0	0	0	0	0	0	0	0	0	0	0	0	0	0	0	0	0	0	0	0
35.4759	0	0	0	0	0	0	0	0	0	0	0	0	0	0	0	0	0	0	0	0	0	0	0	0	0	0	0	0	0	0	0	0	0	0	0	0	0	0	0	0	0	0	0	0	0	0	0	0	0
35.4849	0	0	0	0	0	0	0	0	0	0	0	0	0	0	0	0	0	0	0	0	0	0	0	0	0	0	0	0	0	0	0	0	0	0	0	0	0	0	0	0	0	0	0	0	0	0	0	0	0
35.4939	0	0	0	0	0	0	0	0	0	0	0	0	0	0	0	0	0	0	0	0	0	0	0	0	0	0	0	0	0	0	0	0	0	0	0	0	0	0	0	0	0	0	0	0	0	0	0	0	0
35.5029	0	0	0	0	0	0	0	0	0	0	0	0	0	0	0	0	0	0	0	0	0	0	0	0	0	0	0	0	0	0	0	0	0	0	0	0	0	0	0	0	0	0	0	0	0	0	0	0	0
35.5119	0	0	0	0	0	0	0	0	0	0	0	0	0	0	0	0	0	0	0	0	0	0	0	0	0	0	0	0	0	0	0	0	0	0	0	0	0	0	0	0	0	0	0	0	0	0	0	0	0
35.5209	0	0	0	0	0	0	0	0	0	0	0	0	0	0	0	0	0	0	0	0	0	0	0	0	0	0	0	0	0	0	0	0	0	0	0	0	0	0	0	0	0	0	0	0	0	0	0	0	0
35.5299	0	0	0	0	0	0	0	0	0	0	0	0	0	0	0	0	0	0	0	0	0	0	0	0	0	0	0	0	0	0	0	0	0	0	0	0	0	0	0	0	0	0	0	0	0	0	0	0	0
35.5389	0	0	0	0	0	0	0	0	0	0	0	0	0	0	0	0	0	0	0	0	0	0	0	0	0	0	0	0	0	0	0	0	0	0	0	0	0	0	0	0	0	0	0	0	0	0	0	0	0
35.5479	0	0	0	0	0	0	0	0	0	0	0	0	0	0	0	0	0	0	0	0	0	0	0	0	0	0	0	0	0	0	0	0	0	0	0	0	0	0	0	0	0	0.0145139	0	0	0	0	0	0	0
35.5569	0	0	0	0	0	0	0	0	0	0	0	0	0	0	0	0	0	0	0	0	0	0	0	0	0	0	0	0	0	0	0	0	0	0	0	0	0	0	0	0	0	0	0	0	0	0	0	0	0
35.5659	0	0	0	0	0	0	0	0	0	0	0	0	0	0	0	0	0	0	0	0	0	0	0	0	0	0	0	0	0	0	0	0	0	0	0	0	0	0	0	0	0	0	0	0	0	0	0	0	0
35.5749	0	0	0	0	0	0	0	0	0	0	0	0	0	0	0	0	0	0	0	0	0	0	0	0	0	0	0	0	0	0	0	0	0	0	0	0	0	0	0	0	0	0	0	0	0	0	0	0	0
35.5839	0	0	0	0	0	0	0	0	0	0	0	0	0	0	0	0	0	0	0	0	0	0	0	0	0	0	0.0217361	0	0	0	0	0	0	0	0	0	0	0	0	0	0	0	0	0	0	0	0	0	0
35.5929	0	0	0	0	0	0	0	0	0	0	0	0	0	0	0	0	0	0	0.102755	0	0	0	0	0	0	0	0	0	0	0	0	0	0	0	0	0	0	0	0	0	0	0	0	0	0	0	0	0	0
35.6019	0	0	0	0	0	0	0	0	0	0	0	0	0	0	0	0	0	0.00277778	0	0	0	0	0	0	0	0	0	0	0	0	0	0	0	0	0	0	0	0	0	0	0	0	0	0	0	0	0	0	0
35.6109	0	0	0	0	0	0	0	0	0	0	0	0	0	0	0.00579861	0	0	0	0	0	0	0	0	0	0	0	0	0	0	0	0	0	0	0	0	0	0	0	0	0	0	0	0	0	0	0	0	0	0
35.6199	0	0	0	0	0	0	0	0	0	0	0	0	0	0.0037037	0	0	0	0	0	0	0	0	0	0	0	0	0	0	0	0	0	0	0	0	0	0	0	0	0	0	0	0	0	0	0	0	0	0	0
35.6289	0	0	0	0	0	0	0	0	0	0	0	0	0	0	0	0	0	0	0	0	0	0	0	0	0	0	0	0	0	0	0	0	0	0	0	0	0	0	0	0	0	0	0	0	0	0	0	0	0
35.6379	0	0	0	0	0	0	0	0	0	0	0	0	0	0	0	0	0	0	0	0	0	0	0	0	0	0	0	0	0	0	0	0	0	0	0	0	0	0	0	0	0	0	0	0	0	0	0	0	0
35.6469	0	0	0	0	0	0	0	0	0	0	0	0	0	0	0	0	0	0	0	0	0	0	0	0	0	0	0	0	0	0	0	0	0	0	0	0	0	0	0	0	0	0	0	0	0	0	0	0	0
35.6559	0	0	0	0	0	0	0	0.0148032	0	0	0	0	0	0	0	0	0	0	0	0	0	0	0	0	0	0	0	0	0	0	0	0	0	0	0	0	0	0	0	0	0	0	0	0	0	0	0	0	0
35.6649	0	0	0	0	0	0.00196759	0.00197917	0	0	0	0	0	0	0	0	0	0	0	0	0	0	0	0	0	0	0	0	0	0	0	0	0	0	0	0	0	0	0	0	0	0	0	0	0	0	0	0	0	0
35.6739	0	0	0	0	0.00208333	0	0	0	0	0	0	0	0	0	0	0	0	0	0	0	0	0	0	0	0	0	0	0	0	0	0	0	0	0	0	0	0	0	0	0	0	0	0	0	0	0	0	0	0
35.6829	0	0	0	0	0	0	0	0	0	0	0	0	0	0	0	0	0	0	0	0	0	0	0	0	0	0	0	0	0	0	0	0	0	0	0	0	0	0	0	0	0	0	0	0	0	0	0	0	0
35.6919	0	0	0	0	0	0	0	0	0	0	0	0	0	0	0	0	0	0	0	0	0	0	0	0	0	0	0	0	0	0	0	0	0	0	0	0	0	0	0	0	0	0	0	0	0	0	0	0	0
35.7009	0	0	0	0	0	0	0	0	0	0	0	0	0	0	0	0	0	0	0	0	0	0	0	0	0	0	0	0	0	0	0	0	0	0	0	0	0	0	0	0	0	0	0	0	0	0	0	0	0
35.7099	0	0	0	0	0	0	0	0	0	0	0	0	0	0	0	0	0	0	0	0	0	0	0	0	0	0	0	0	0	0	0	0	0	0	0	0	0	0	0	0	0	0	0	0	0	0	0	0	0
35.7189	0	0	0	0	0	0	0	0	0	0	0	0	0	0	0	0	0	0	0	0	0	0	0	0	0	0	0	0	0	0	0	0	0	0	0	0	0	0	0	0	0	0	0	0	0	0	0	0	0
35.7279	0	0	0	0	0	0	0	0	0	0	0	0	0	0	0	0	0	0	0	0	0	0	0	0	0	0	0	0	0	0	0	0	0	0	0	0	0	0	0	0	0	0	0.0206134	0	0	0	0	0	0
35.7369	0	0	0	0	0	0	0	0	0	0	0	0	0	0	0	0	0	0	0	0	0	0	0	0	0	0	0	0	0	0	0	0	0	0	0	0	0	0	0	0	0	0	0.106481	0	0	0	0	0	0
35.7459	0	0	0	0	0	0	0	0	0	0	0	0	0	0	0	0	0	0	0	0	0	0	0	0	0	0	0	0	0	0	0	0	0	0	0	0	0	0	0	0	0	0	0	0	0	0	0	0	0
35.7549	0	0	0	0	0	0	0	0	0	0	0	0	0	0	0	0	0	0	0	0	0	0	0	0	0	0	0	0	0	0	0	0	0	0	0	0	0	0	0	0	0	0	0	0	0	0	0	0	0
35.7639	0	0	0	0	0	0	0	0	0	0	0	0	0	0	0	0	0	0	0	0	0	0	0	0	0	0	0	0	0	0	0	0	0	0	0	0	0	0	0	0	0.00555556	0	0	0	0	0	0	0	0
35.7729	0	0	0	0	0	0	0	0	0	0	0	0	0	0	0	0	0	0	0	0	0	0	0	0	0	0	0	0	0	0	0	0	0	0	0	0	0	0	0	0.0108796	0	0	0	0	0	0	0	0	0
35.7819	0	0	0	0	0	0	0	0	0	0	0	0	0	0	0	0	0	0	0	0	0	0	0	0	0	0	0	0	0	0	0	0	0	0	0	0.0268403	0	0	0	0	0	0	0	0	0	0	0	0	0
35.7909	0	0	0	0	0	0	0	0	0	0	0	0	0	0	0	0	0	0	0	0	0	0	0	0	0	0	0	0	0	0	0	0	0	0	0.00208333	0.00162037	0	0	0.00300926	0	0	0	0	0	0	0	0	0	0
35.7999	0	0	0	0	0	0	0	0	0	0	0	0	0	0	0	0	0	0	0	0	0	0	0	0	0	0	0	0	0	0	0	0	0	0.00207176	0.00231482	0	0	0.00627315	0.00230324	0	0	0	0	0	0	0	0	0	0
35.8089	0.00203704	0.00173611	0.0033912	0.00140046	0.00336806	0.0627199	0	0	0	0	0	0	0	0	0	0	0	0	0	0	0	0	0	0	0	0	0	0	0	0	0	0	0	0	0	0	0.124769	0	0	0	0	0	0	0	0	0	0	0	0
35.8179	0.00391204	0	0	0	0	0	0	0	0	0	0	0	0	0	0	0	0	0	0	0	0	0	0	0	0	0	0	0	0	0	0	0	0	0	0	0	0	0	0.00231482	0	0	0	0	0	0	0	0	0	0
35.8269	0	0	0	0	0	0	0	0	0	0	0	0	0	0	0	0	0	0	0	0	0	0	0	0	0	0	0	0	0	0	0.00439815	0	0	0	0	0.00324074	0	0.0111111	0.00185185	0	0	0	0	0	0	0	0	0	0
35.8359	0.00208333	0.00438657	0.00209491	0.00149306	0.00290509	0.00289352	0.00311343	0.00197917	0.00335648	0.0018287	0.00336806	0.00266204	0.00162037	0.0015162	0	0	0	0	0	0	0	0	0	0	0	0	0	0	0	0	0.00244213	0	0	0	0.00949074	0.00439815	0	0	0	0	0	0	0	0	0	0	0	0	0
35.8449	0	0.00429398	0	0.0215394	0	0	0	0	0	0	0	0	0	0.00300926	0	0.0669213	0	0	0	0	0	0.00359954	0.00162037	0.00277778	0.00162037	0.00208333	0.00392361	0.00277778	0.00174768	0.00172454	0	0	0	0.00394676	0	0	0	0	0	0	0	0	0	0	0	0	0	0	0
35.8539	0.00185185	0.064838	0.0584259	0.055787	0	0	0	0	0	0	0.00623843	0.00936343	0.0654977	0	0	0	0	0	0	0	0	0	0	0	0	0	0	0	0	0	0	0	0.0849537	0	0	0	0	0	0	0	0	0	0	0	0	0	0	0	0
35.8629	0.0481481	0.00266204	0.00971065	0.048044	0	0	0	0	0	0	0	0	0	0.0597222	0	0	0	0	0	0	0	0	0	0	0	0	0	0	0	0	0	0	0	0	0	0	0	0	0	0	0	0	0	0	0	0	0	0	0
35.8719	0.00138889	0.0113426	0.00162037	0.00452546	0	0.00600694	0	0.00116898	0.00324074	0.00299768	0.00243056	0.00232639	0.00266204	0.00266204	0	0.00403935	0.00626157	0.00438657	0.00383102	0.0424884	0	0	0	0	0	0	0	0	0	0	0	0	0	0	0	0	0	0	0	0	0	0	0	0	0	0	0	0	0
35.8808	0	0	0.00299768	0.00394676	0.00670139	0.00706019	0	0	0	0.0204977	0.00394676	0.00195602	0	0.00415509	0.00174768	0.00380787	0	0	0	0	0	0	0	0	0	0	0	0	0	0	0	0	0	0	0	0	0	0	0	0	0	0	0	0	0	0	0	0	0
35.8898	0.00324074	0	0	0	0	0	0	0	0	0.00324074	0.00371528	0.00532407	0.0885301	0	0	0	0	0	0	0	0	0	0	0	0	0	0	0	0	0	0	0	0	0	0	0	0	0	0	0	0	0	0	0	0	0	0	0	0
35.8988	0.00462963	0.00186343	0.00289352	0.00184028	0.00428241	0.025463	0	0	0	0.00195602	0.00231482	0.0129282	0.00243056	0.00475694	0.00554398	0.00740741	0.00197917	0.0021875	0.0640162	0	0	0	0	0	0	0	0	0	0	0	0	0	0	0	0	0	0	0	0	0	0	0	0	0	0	0	0	0	0
35.9078	0	0	0	0	0	0	0	0	0	0	0	0	0	0	0	0	0	0	0	0	0	0	0	0	0	0	0	0	0	0	0	0	0	0	0	0	0	0	0	0	0	0	0	0	0	0	0	0	0
35.9168	0	0	0	0	0	0	0.00369213	0.00255787	0.00427083	0.00428241	0	0	0	0	0	0	0	0	0	0	0	0	0	0	0	0	0	0	0	0	0	0	0	0	0	0	0	0	0	0	0	0	0	0	0	0	0	0	0
35.9258	0	0	0	0	0	0	0	0	0	0.00209491	0	0.00947917	0	0	0	0.00208333	0.00265046	0.00208333	0.0539352	0.00173611	0	0	0	0.00846065	0	0	0	0	0	0	0	0	0	0	0	0	0	0	0	0	0	0	0	0	0	0	0	0	0
35.9348	0	0	0	0	0	0	0	0	0	0	0	0	0	0	0	0	0	0	0	0	0	0	0	0	0.00832176	0.00939815	0.00648148	0.186447	0	0	0	0	0	0	0	0	0	0	0	0	0	0	0	0	0	0	0	0	0
35.9438	0	0	0	0	0	0	0	0	0	0	0	0	0	0	0	0	0	0	0	0	0	0	0	0	0	0	0	0	0	0	0	0	0	0	0	0	0	0	0	0	0	0	0	0	0	0	0	0	0
35.9528	0	0	0	0	0	0.00556713	0.00184028	0.00347222	0	0	0	0	0	0	0	0	0	0	0	0	0	0	0	0	0	0	0	0	0	0	0	0	0	0	0	0	0	0	0	0	0	0	0	0	0	0	0	0	0
35.9618	0	0	0	0	0	0	0	0	0	0	0	0	0	0	0	0	0	0	0	0	0	0	0	0	0	0	0	0	0	0	0	0	0	0	0	0	0	0	0	0	0	0	0	0	0	0	0	0	0
35.9708	0	0	0	0	0	0	0	0	0	0	0	0	0	0	0	0	0	0	0	0	0	0	0	0	0	0	0	0	0	0	0	0	0	0	0	0	0	0	0	0	0	0	0	0	0	0	0	0	0
35.9798	0	0	0	0	0	0	0	0	0	0	0	0	0	0	0	0	0	0	0	0	0	0	0	0	0	0	0	0	0	0	0	0	0	0	0	0	0	0	0	0	0	0	0	0	0	0	0	0	0
35.9888	0	0	0	0	0	0	0	0	0	0	0	0	0	0	0	0	0	0	0	0	0	0	0	0	0	0	0	0	0	0	0	0	0	0	0	0	0	0	0	0	0	0	0	0	0	0	0	0	0
35.9978	0	0	0	0	0	0	0	0	0	0	0	0	0	0	0	0	0	0	0	0	0	0	0	0	0	0	0	0	0	0	0	0	0	0	0	0	0	0	0	0	0	0	0	0	0	0	0	0	0
36.0068	0	0	0	0	0	0	0	0	0	0	0	0	0	0	0	0	0	0	0	0	0	0	0	0	0	0	0	0	0	0	0	0	0	0	0	0	0	0	0	0	0	0	0	0	0	0	0	0	0
36.0158	0	0	0	0	0	0	0	0	0	0	0	0	0	0	0	0	0	0	0	0	0	0	0	0	0	0	0	0	0	0	0	0	0	0	0	0	0	0	0	0	0	0	0	0	0	0	0	0	0
36.0248	0	0	0	0	0	0	0	0	0	0	0	0	0	0	0	0	0	0	0	0	0	0	0	0	0	0	0	0	0	0	0	0	0	0	0	0	0	0	0	0	0	0	0	0	0	0	0	0	0
36.0338	0	0	0	0	0	0	0	0	0	0	0	0	0	0	0	0	0	0	0	0	0	0	0	0	0	0	0	0	0	0	0	0	0	0	0	0	0	0	0	0	0	0	0	0	0	0	0	0	0
36.0428	0	0	0	0	0	0	0	0	0	0	0	0	0	0	0	0	0	0	0	0	0	0	0	0	0	0	0	0	0	0	0	0	0	0	0	0	0	0	0	0	0	0	0	0	0	0	0	0	0
36.0518	0	0	0	0	0	0	0	0	0	0	0	0	0	0	0	0	0	0	0	0	0	0	0	0	0	0	0	0	0	0	0	0	0	0	0	0	0	0	0	0	0	0	0	0	0	0	0	0	0
36.0608	0	0	0	0	0	0	0	0	0	0	0	0	0	0	0	0	0	0	0	0	0	0	0	0	0	0	0	0	0	0	0	0	0	0	0	0	0	0	0	0	0	0	0	0	0	0	0	0	0
36.0698	0	0	0	0	0	0	0	0	0	0	0	0	0	0	0	0	0	0	0	0	0	0	0	0	0	0	0	0	0	0	0	0	0	0	0	0	0	0	0	0	0	0	0	0	0	0	0	0	0
36.0788	0	0	0	0	0	0	0	0	0	0	0	0	0	0	0	0	0	0	0	0	0	0	0	0	0	0	0	0	0	0	0	0	0	0	0	0	0	0	0	0	0	0	0	0	0	0	0	0	0
36.0878	0	0	0	0	0	0	0	0	0	0	0	0	0	0	0	0	0	0	0	0	0	0	0	0	0	0	0	0	0	0	0	0	0	0	0	0	0	0	0	0	0	0	0	0	0	0	0	0	0
36.0968	0	0	0	0	0	0	0	0	0	0	0	0	0	0	0	0	0	0	0	0	0	0	0	0	0	0	0	0	0	0	0	0	0.00717593	0	0	0	0	0	0	0	0	0	0	0	0	0	0	0	0
36.1058	0	0	0	0	0	0	0	0	0	0	0	0	0	0	0	0	0	0	0	0	0	0	0	0	0	0	0	0	0	0	0.00185185	0	0	0	0	0	0	0	0	0	0	0	0	0	0	0	0	0	0
36.1148	0	0	0	0	0	0	0	0	0	0	0	0	0	0	0	0	0	0	0	0	0	0	0	0	0	0	0	0	0	0.00462963	0	0	0	0	0	0	0	0	0	0	0	0	0	0	0	0	0	0	0
36.1238	0	0	0	0	0	0	0	0	0	0	0	0	0	0	0	0	0	0	0	0	0	0	0	0	0	0	0	0.00219907	0.00197917	0	0	0	0	0	0	0	0	0	0	0	0	0	0	0	0	0	0	0	0
36.1328	0	0	0	0	0	0	0	0	0	0	0	0	0	0	0	0	0	0	0	0	0	0	0	0	0	0	0	0.00416667	0	0	0	0	0	0	0	0	0	0	0	0	0	0	0	0	0	0	0	0	0
36.1418	0	0	0	0	0	0	0	0	0	0	0	0	0	0	0	0	0	0	0	0	0	0	0	0	0	0.00508102	0	0	0	0	0	0.00186343	0	0	0	0	0	0	0	0	0	0	0	0	0	0	0	0	0
36.1508	0	0	0	0	0	0	0	0	0	0	0	0	0	0	0	0	0	0	0	0	0	0	0	0.0435301	0	0	0	0	0	0.00138889	0.00369213	0	0	0	0	0	0	0	0	0	0	0	0	0	0	0	0	0	0
36.1598	0	0	0	0	0	0	0	0	0	0	0	0	0	0	0	0	0	0	0	0	0	0	0	0	0	0	0	0	0.00510417	0	0	0	0	0	0	0	0	0	0	0	0	0	0	0	0	0	0	0	0
36.1688	0	0	0	0	0	0	0	0	0	0	0	0	0	0	0	0	0	0	0	0	0	0	0	0	0	0.00255787	0.0016088	0.00277778	0	0	0	0	0	0	0	0	0	0	0	0	0	0	0	0	0	0	0	0	0
36.1778	0	0	0	0	0	0	0	0	0	0	0.00521991	0.0037037	0	0	0	0	0	0	0	0.0262616	0	0	0	0	0.00509259	0	0	0	0	0	0	0	0	0	0	0	0	0	0	0	0	0	0	0	0	0	0	0	0
36.1868	0	0	0	0	0	0	0	0	0	0	0	0	0	0	0	0	0	0	0	0	0	0	0.00267361	0.0021875	0	0	0	0	0	0	0	0	0	0	0	0	0	0	0	0	0	0	0	0	0	0	0	0	0
36.1958	0	0	0	0	0	0	0	0	0	0	0	0	0	0	0	0	0	0	0	0	0.00298611	0.00208333	0	0	0	0	0	0	0	0	0	0	0	0	0	0	0	0	0	0	0	0	0	0	0	0	0	0	0
36.2048	0	0	0	0	0	0	0	0	0	0	0	0	0	0	0	0	0	0	0.0037037	0.001875	0	0	0	0	0	0	0	0	0	0	0	0	0	0	0	0	0	0	0	0	0	0	0	0	0	0	0	0	0
36.2138	0	0	0	0	0	0	0	0	0	0	0	0	0	0	0	0	0	0.0329861	0	0	0	0	0	0	0	0	0	0	0	0	0	0	0	0	0	0	0	0	0	0	0	0	0	0	0	0	0	0	0
36.2228	0	0	0	0	0	0	0	0	0	0	0	0	0	0	0	0	0	0	0	0	0	0	0	0	0	0	0	0	0	0	0	0	0	0	0	0	0	0	0	0	0	0	0	0	0	0	0	0	0
36.2318	0	0	0	0	0	0	0	0	0	0	0	0	0	0	0	0	0	0	0	0	0	0	0	0	0	0	0	0	0	0	0	0	0	0	0	0	0	0	0	0	0	0	0	0	0	0	0	0	0
36.2408	0	0	0	0	0	0	0	0	0	0.00380787	0	0	0	0	0	0	0	0	0.004375	0	0.00185185	0	0	0	0	0	0	0	0	0	0	0	0	0	0	0	0	0	0	0	0	0	0	0	0	0	0	0	0
36.2498	0	0	0	0	0	0	0	0.00232639	0.00358796	0	0	0	0	0	0	0	0	0	0	0	0	0	0	0	0	0	0	0	0	0	0	0	0	0	0	0	0	0	0	0	0	0	0	0	0	0	0	0	0
36.2588	0	0	0	0	0	0.00230324	0.0025463	0	0	0	0	0	0	0	0	0	0	0	0	0	0	0	0	0	0	0	0	0	0	0	0	0	0	0	0	0	0	0	0	0	0	0	0	0	0	0	0	0	0
36.2678	0	0	0	0	0.00681713	0.00440972	0.00173611	0	0	0	0	0	0	0	0	0	0	0	0	0	0	0	0	0	0	0	0	0	0	0	0	0	0	0	0	0	0	0	0	0	0	0	0	0	0	0	0	0	0
36.2768	0	0	0	0	0.0037037	0	0	0	0	0	0	0	0	0	0	0	0	0	0	0	0	0	0	0	0	0	0	0	0	0	0	0	0	0	0	0	0	0	0	0	0	0	0	0	0	0	0	0	0
36.2858	0	0.00162037	0.00511574	0.00263889	0	0	0	0	0	0	0	0	0	0	0	0	0	0	0	0	0	0	0	0	0	0	0	0	0	0	0	0	0	0	0	0	0	0	0	0	0	0	0	0	0	0	0	0	0
36.2948	0	0.00289352	0	0	0	0	0	0	0	0	0	0	0	0	0	0	0	0	0	0	0	0	0	0	0	0	0	0	0	0	0	0	0	0	0	0	0	0	0	0	0	0	0	0	0	0	0	0	0
36.3038	0	0	0	0	0	0	0	0	0	0	0	0	0	0	0	0	0	0	0	0	0	0	0	0	0	0	0	0	0	0	0	0	0	0	0	0	0	0	0	0	0	0	0	0	0	0	0	0	0
36.3128	0	0	0	0	0	0	0	0	0	0	0	0	0	0	0	0	0	0	0	0	0	0	0	0	0	0	0	0	0	0	0	0	0	0	0	0	0	0	0	0	0	0	0	0	0	0	0	0	0
36.3218	0	0	0	0	0	0	0	0	0	0	0	0	0	0	0	0	0	0	0	0	0	0	0	0	0	0	0	0	0	0	0	0	0	0	0	0	0	0	0	0	0	0	0	0	0	0	0	0	0
36.3308	0	0	0	0	0	0	0	0	0	0	0	0	0	0	0	0	0	0	0	0	0	0	0	0	0	0	0	0	0	0	0	0	0	0	0	0	0	0	0	0	0	0	0	0	0	0	0	0	0
36.3398	0	0	0	0	0	0	0	0	0	0	0	0	0	0	0	0	0	0	0	0	0	0	0	0	0	0	0	0	0	0	0	0	0	0	0	0	0	0	0	0	0	0	0	0	0	0	0	0	0
36.3488	0	0	0	0	0	0	0	0	0	0	0	0	0	0	0	0	0	0	0	0	0	0	0	0	0	0	0	0	0	0	0	0	0	0	0	0	0	0	0	0	0	0	0	0	0	0	0	0	0
36.3578	0	0	0	0	0	0	0	0	0	0	0	0	0	0	0	0	0	0	0	0	0	0	0	0	0	0	0	0	0	0	0	0	0	0	0	0	0	0	0	0	0	0	0	0	0	0	0	0	0
36.3668	0	0	0	0	0	0	0	0	0	0	0	0	0	0	0	0	0	0	0	0	0	0	0	0	0	0	0	0	0	0	0	0	0	0	0	0	0	0	0	0	0	0	0	0	0	0	0	0	0
36.3758	0	0	0	0	0	0	0	0	0	0	0.0739005	0	0	0	0	0	0	0	0	0	0	0	0	0	0	0	0	0	0	0.0037037	0	0.00391204	0.00210648	0.00289352	0.003125	0.00173611	0.00159722	0.0015162	0.00394676	0.00289352	0.00150463	0.00219907	0.0021875	0.00357639	0.00163194	0.0015162	0.00393518	0.00277778	0.00150463
36.3848	0.00150463	0.00277778	0.00149306	0.00173611	0.00138889	0.00277778	0.0015162	0.0015162	0.0034375	0.00302083	0.00511574	0.00392361	0.00478009	0.00149306	0.00162037	0.0108681	0.0037963	0.00509259	0.00289352	0.00418982	0.00369213	0.00487268	0.00425926	0.00475694	0.00440972	0.00612269	0.00150463	0.00287037	0.00615741	0.00138889	0.00300926	0.00138889	0.00221065	0.00208333	0.00208333	0.00231482	0	0.00209491	0.00208333	0.00172454	0.00162037	0.0027662	0.0024537	0	0.00208333	0.00229167	0.00199074	0.00148148	0.0024537
36.3938	0	0	0	0	0.00674768	0	0	0.00715278	0	0	0	0	0	0	0	0	0	0	0	0	0	0	0	0	0	0	0	0	0	0	0	0	0	0	0	0	0	0	0	0	0	0	0	0	0	0	0	0	0
36.4028	0	0	0	0	0	0	0	0	0	0	0	0	0	0	0	0	0	0	0	0	0	0	0	0	0	0	0	0	0	0	0	0	0.00369213	0.0517477	0	0	0	0	0	0	0	0	0	0	0	0	0	0	0
36.4118	0	0	0	0	0	0	0	0	0	0	0	0	0	0	0	0	0	0	0	0	0	0	0.00207176	0.00231482	0.021412	0	0	0	0	0	0	0	0	0	0	0	0	0	0	0	0	0	0	0	0	0	0	0	0
36.4208	0	0	0	0	0	0	0	0	0	0	0	0	0	0	0	0	0	0	0	0	0	0	0	0	0	0	0	0	0	0	0	0	0	0	0	0	0	0	0	0	0	0	0	0	0	0	0	0	0
36.4298	0	0	0	0	0	0	0	0	0	0	0	0	0	0	0	0	0	0	0	0	0	0	0	0	0	0	0	0	0	0	0	0	0	0	0	0	0	0	0	0	0	0	0	0	0	0	0	0	0
36.4388	0	0	0	0	0	0	0	0	0	0	0	0	0	0	0	0	0	0	0	0	0	0	0	0	0	0	0	0	0	0	0	0	0	0	0	0	0	0	0	0	0	0	0	0	0	0	0	0	0
36.4478	0	0	0	0	0	0	0	0	0	0	0	0	0	0	0	0	0	0	0	0	0	0	0	0	0	0	0	0	0	0	0	0	0	0	0	0	0	0	0	0	0	0	0	0	0	0	0	0	0
36.4568	0	0	0	0	0	0	0	0	0	0	0	0	0	0	0	0	0	0	0	0	0	0	0	0	0	0	0	0	0	0	0	0	0	0	0	0	0	0	0	0	0	0	0	0	0	0	0	0	0
36.4658	0	0	0	0	0	0	0	0	0	0	0	0	0	0	0	0	0	0	0	0	0	0	0	0	0	0	0	0	0	0	0	0	0	0	0	0	0	0	0	0	0	0	0	0	0	0	0	0	0
36.4748	0	0	0	0	0	0	0	0	0	0	0	0	0	0	0	0	0	0.00950232	0	0	0.00346065	0.00300926	0.00207176	0.00974537	0	0	0.00184028	0.00324074	0.00230324	0.00278935	0.0460648	0	0	0	0	0	0	0	0	0	0	0	0	0	0	0	0.00324074	0.00219907	0.00393518
36.4838	0	0	0	0	0	0	0	0	0.0245486	0	0	0	0	0	0	0	0	0	0	0	0	0	0	0	0	0	0	0	0	0	0	0	0	0	0	0	0	0	0	0	0	0	0	0	0	0	0	0	0
36.4928	0	0	0	0	0	0	0	0	0	0	0	0	0	0	0	0	0	0	0	0	0	0	0	0	0	0	0	0	0	0	0	0	0	0	0	0	0	0	0	0	0	0	0	0	0	0	0	0	0
36.5018	0	0	0	0	0	0	0	0	0	0	0	0	0	0	0	0	0	0	0	0	0	0	0	0	0	0	0	0	0	0	0	0	0	0	0	0	0	0	0	0	0	0	0	0	0	0	0	0	0
36.5108	0	0	0	0	0	0	0	0	0	0	0	0	0	0	0	0	0	0	0	0	0	0	0	0	0	0	0	0	0	0	0	0	0	0	0	0	0	0	0	0	0	0	0	0	0	0	0	0	0
36.5198	0	0	0	0	0	0	0	0	0	0	0	0	0	0	0	0	0	0	0	0	0	0	0	0	0	0	0	0	0	0	0	0	0	0	0	0	0	0	0	0	0	0	0	0.0326389	0	0	0	0	0
36.5288	0	0	0	0	0	0	0	0	0	0	0	0	0	0	0	0	0	0	0	0	0	0	0	0	0	0	0	0	0	0	0	0	0	0	0	0	0	0	0	0	0	0	0	0	0	0	0	0	0
36.5378	0	0	0	0	0	0	0	0	0	0	0	0	0	0	0	0	0	0	0	0	0	0	0.00302083	0.0016088	0.00322917	0.00556713	0	0.0416551	0	0	0	0	0	0	0	0	0	0	0	0	0	0	0	0	0	0	0	0	0
36.5468	0	0	0	0.00383102	0	0.00427083	0.00185185	0.00383102	0.00138889	0.0364468	0	0	0	0	0	0	0	0	0	0	0	0	0	0	0	0	0	0	0.160532	0	0	0	0	0	0	0	0	0	0	0	0	0	0	0	0	0	0	0	0
36.5558	0.00451389	0.0025463	0.00253472	0	0	0	0	0	0	0	0	0	0	0	0	0	0	0	0	0	0	0	0	0	0	0	0	0	0	0	0	0	0	0	0	0	0	0	0	0	0	0	0	0	0	0	0	0	0
36.5648	0	0	0	0	0	0	0	0	0	0	0	0	0	0	0	0	0	0	0	0	0	0	0	0	0	0	0	0	0	0	0	0	0	0	0	0	0	0	0	0	0	0	0	0	0	0	0	0	0
36.5738	0	0	0	0	0	0	0	0	0	0	0	0	0	0	0	0	0	0	0	0	0	0	0	0	0	0	0	0	0	0	0	0	0	0	0	0	0	0	0	0	0	0	0	0	0	0	0	0	0
36.5828	0	0	0	0	0	0	0	0	0	0	0	0	0	0	0	0	0	0	0	0	0	0	0	0	0	0	0	0	0	0	0	0	0	0	0	0	0	0	0	0	0	0	0	0	0	0	0	0	0
36.5918	0	0	0	0	0	0	0	0	0	0	0	0	0	0	0	0	0	0	0	0	0	0	0	0	0	0	0	0	0	0	0	0	0	0	0	0	0	0	0	0	0	0	0	0	0	0	0	0	0
36.6008	0	0	0	0	0	0	0	0	0	0	0	0	0	0	0	0	0	0	0	0	0	0	0	0	0	0	0	0	0	0	0	0	0	0	0	0	0	0	0	0	0	0	0	0	0	0	0	0	0
36.6098	0	0	0	0	0	0	0	0	0	0	0	0	0	0	0	0	0	0	0	0	0	0	0	0	0	0	0	0	0	0	0	0	0	0	0	0	0	0	0	0	0	0	0	0	0	0	0	0	0
36.6188	0	0	0	0	0	0	0	0	0	0	0	0	0	0	0	0	0	0	0	0	0	0	0	0	0	0	0	0	0	0	0	0	0	0	0	0	0	0	0	0	0	0	0	0	0	0	0	0	0
36.6278	0	0	0	0	0	0	0	0	0	0	0	0	0	0	0	0	0	0	0	0	0	0	0	0	0	0	0	0	0	0	0	0	0	0	0	0	0	0	0	0	0	0	0	0	0	0	0	0	0
36.6368	0	0	0	0	0	0	0	0	0	0	0	0	0	0	0	0	0	0	0	0	0	0	0	0	0	0	0	0	0	0	0	0	0	0	0	0	0	0	0	0	0	0	0	0	0	0	0	0	0
36.6458	0	0	0	0	0	0	0	0	0	0	0	0	0	0	0	0	0	0	0	0	0	0	0	0	0	0	0	0	0	0	0	0	0	0	0	0	0	0	0	0	0	0	0	0	0	0	0	0	0
36.6548	0	0	0	0	0	0	0	0	0	0	0	0	0	0	0	0	0	0	0	0	0	0	0	0	0	0	0	0	0	0	0	0	0	0	0	0	0	0	0	0	0	0	0	0	0	0	0	0	0
36.6638	0	0	0	0	0	0	0	0	0	0	0	0	0	0	0	0	0	0	0	0	0	0	0	0	0	0	0	0	0	0	0	0	0	0	0	0	0	0	0	0	0	0	0	0	0	0	0	0	0
36.6728	0	0	0	0	0	0	0	0	0	0	0	0	0	0	0	0	0	0	0	0	0	0	0	0	0	0	0	0	0	0	0	0	0	0	0	0	0	0	0	0	0	0	0	0	0	0	0	0	0
36.6818	0	0	0	0	0	0	0	0	0	0	0	0	0	0	0	0	0	0	0	0	0	0	0	0	0	0	0	0	0	0	0	0	0	0	0	0	0	0	0	0	0	0	0	0	0	0	0	0	0
36.6908	0	0	0	0	0	0	0	0	0	0	0	0	0	0.00429398	0.00208333	0.0112269	0	0	0	0	0	0	0	0	0	0	0	0	0	0	0	0	0	0	0	0	0	0	0	0	0	0	0	0	0	0	0	0	0
36.6998	0	0	0	0	0	0	0.00278935	0.00324074	0.00219907	0.00208333	0.00305556	0.00365741	0	0	0	0	0	0	0.00427083	0	0	0	0	0	0	0	0	0	0	0	0	0	0	0	0	0	0	0	0	0	0	0	0	0	0	0	0	0	0
36.7088	0.114838	0.00237268	0	0	0.0090162	0.00208333	0	0	0	0	0	0	0	0	0	0	0	0.00207176	0	0	0	0	0	0	0	0	0	0	0	0	0	0	0	0	0	0	0	0	0	0	0	0	0	0	0	0	0	0	0
36.7178	0	0	0	0	0	0	0	0	0	0	0	0.00568287	0.00474537	0	0	0	0	0	0	0	0	0	0	0	0	0	0	0	0	0	0	0	0	0	0	0	0	0	0	0	0	0	0	0	0	0	0	0	0
36.7268	0	0	0	0	0	0	0	0	0	0	0.00349537	0	0	0	0	0	0	0	0	0	0	0	0	0	0	0	0	0	0	0	0	0	0	0	0	0	0	0	0	0	0	0	0	0	0	0	0	0	0
36.7358	0	0	0	0	0	0	0	0	0.00138889	0.00324074	0	0	0	0	0	0	0	0	0	0	0	0	0	0	0	0	0	0	0	0	0	0	0	0	0	0	0	0	0	0	0	0	0	0	0	0	0	0	0
36.7448	0	0	0	0	0	0	0	0	0.00938657	0	0	0.0204861	0	0	0	0	0	0	0	0	0	0	0	0	0	0	0	0	0	0	0	0	0	0	0	0	0	0	0	0.0178356	0.0396991	0	0	0	0	0	0	0	0
36.7538	0	0	0	0	0	0	0.228252	0.00460648	0.0415625	0	0	0	0	0	0	0	0	0	0	0	0	0	0	0	0	0	0	0	0	0	0	0	0	0	0	0.00208333	0.00303241	0.00219907	0.00332176	0.0101968	0	0	0	0	0	0	0	0	0
36.7628	0	0	0	0	0	0	0	0	0	0	0	0	0	0	0	0	0	0	0	0	0	0	0	0	0	0	0	0	0	0	0	0	0.00208333	0.00163194	0.00162037	0.00229167	0.00174768	0.0037037	0.00208333	0	0	0	0	0	0	0	0	0	0
36.7718	0	0	0	0	0	0	0	0	0	0	0	0	0	0	0	0	0	0	0	0	0	0	0	0	0	0	0	0	0.00717593	0.00357639	0.00303241	0.00138889	0.00172454	0	0	0.00252315	0.00335648	0	0	0	0	0	0	0	0	0	0	0	0
36.7808	0	0	0	0	0	0	0	0	0	0	0	0	0	0	0	0	0	0	0	0	0	0	0	0	0	0.00208333	0.00716435	0.00208333	0.00208333	0	0	0	0	0.00880787	0	0	0	0	0	0	0	0	0	0	0	0	0	0	0
36.7898	0	0	0	0	0	0	0	0	0	0	0	0	0	0	0	0	0	0	0	0	0	0	0.00265046	0.00487268	0.00358796	0.00208333	0	0	0	0	0	0	0.00438657	0	0	0	0	0	0	0	0	0	0	0	0	0	0	0	0
36.7988	0	0	0	0	0	0	0	0	0	0	0	0	0	0	0	0	0	0	0	0	0.00385417	0.00878472	0.00219907	0	0	0	0	0	0	0.0133102	0	0	0	0	0	0	0	0	0	0	0	0	0	0	0	0	0	0	0
36.8078	0	0	0	0	0	0	0	0	0	0	0	0	0	0	0	0	0.00207176	0.00313657	0.00313657	0.00693287	0	0	0	0	0	0	0	0	0	0	0	0	0	0	0	0	0	0	0	0	0	0	0	0	0	0	0	0	0
36.8168	0	0	0	0	0	0	0	0	0	0	0	0	0	0	0	0.00185185	0.00603009	0.00321759	0	0	0	0	0	0	0	0	0.0046412	0.00321759	0	0	0	0	0	0	0	0	0	0	0	0	0	0	0	0.0398264	0.0384259	0	0	0	0
36.8258	0	0	0	0	0	0	0	0	0	0	0	0	0	0.00358796	0.00162037	0.0027662	0	0	0	0	0	0	0	0.00578704	0.00300926	0	0	0	0	0	0	0	0	0.0016088	0.00290509	0.00138889	0.00300926	0.00184028	0	0	0	0	0.00232639	0.00438657	0	0	0	0	0
36.8348	0	0	0	0	0	0	0	0	0	0	0	0.00241898	0.00267361	0	0	0	0	0	0	0	0.00207176	0.00138889	0	0	0	0	0	0	0	0.00138889	0.00277778	0.00172454	0.00208333	0.00209491	0	0	0	0	0	0	0	0	0	0	0	0	0	0	0
36.8438	0	0	0	0	0	0	0	0	0	0	0	0	0	0	0	0	0	0	0	0.00983796	0	0	0	0	0	0.00277778	0.00277778	0.00289352	0.00138889	0.00140046	0	0	0	0	0	0	0	0	0	0	0	0	0	0	0	0	0	0	0
36.8528	0	0	0	0	0	0	0	0	0	0	0	0	0	0	0	0	0.0071875	0	0	0	0	0.00208333	0.00209491	0.00405093	0.00172454	0	0	0	0	0	0	0	0	0	0	0	0	0	0	0	0	0	0	0	0	0	0	0	0
36.8618	0	0	0	0	0	0	0	0	0	0	0	0	0.00762731	0.00300926	0	0.0549769	0.00184028	0.0015162	0.00416667	0.00208333	0.0021875	0	0	0	0	0	0	0	0	0	0	0	0	0	0	0	0	0	0	0	0	0	0	0	0	0	0	0	0
36.8708	0	0	0	0	0	0	0	0	0	0.0156366	0	0	0	0	0	0.00232639	0.00173611	0	0	0	0	0	0	0	0	0	0	0	0	0	0	0	0	0	0	0	0	0	0	0	0	0	0	0	0	0	0	0	0
36.8798	0	0	0	0	0	0	0	0	0	0	0	0.00947917	0	0.00834491	0	0	0	0	0	0	0	0	0	0	0	0	0	0	0	0	0	0	0	0	0	0	0	0	0	0	0	0	0	0	0	0	0	0	0
36.8888	0	0	0.00184028	0.00197917	0	0	0	0	0	0.00244213	0.00369213	0.00140046	0	0	0	0	0	0	0	0	0	0	0	0	0	0	0	0	0	0	0	0	0	0	0	0	0	0	0	0	0	0	0	0	0	0	0	0	0
36.8978	0	0.0025463	0.00173611	0	0	0	0	0.00185185	0.00393518	0	0	0	0	0	0	0	0	0	0	0	0	0	0	0	0	0	0	0	0	0	0	0	0	0	0	0	0	0	0	0	0	0	0	0	0	0	0	0	0
36.9068	0	0	0	0	0.00210648	0.00208333	0.00299768	0	0	0	0	0	0	0	0	0	0	0	0	0	0	0	0	0	0	0	0	0	0	0	0	0	0	0	0	0	0	0	0	0	0	0	0	0	0	0	0	0	0
36.9158	0	0.00208333	0.00219907	0.00217593	0.00208333	0	0	0	0	0	0	0	0	0	0	0.00394676	0.0981366	0	0	0	0	0	0	0	0	0	0	0	0	0	0	0	0	0	0	0	0	0	0	0	0	0	0	0	0.00302083	0.0173495	0	0	0
36.9248	0	0.00208333	0	0	0.00173611	0.00540509	0	0.0034838	0.00314815	0	0.00424769	0.00337963	0	0.00280093	0.0016088	0.0040625	0.00155093	0.00395833	0.00489583	0	0	0	0	0	0	0	0	0	0	0	0	0	0	0	0	0	0	0	0	0	0	0	0	0.00415509	0	0	0	0	0
36.9338	0.0115625	0.00244213	0	0	0	0	0	0	0	0	0	0	0	0	0	0	0	0	0	0	0.00203704	0.00787037	0	0	0.00607639	0	0	0.00266204	0	0	0	0	0	0	0	0	0	0	0	0	0	0	0	0	0	0	0	0	0
36.9428	0	0.003125	0	0	0	0	0	0	0	0	0	0	0	0	0	0	0	0	0	0	0	0	0	0	0	0	0	0	0	0	0	0	0	0	0	0	0	0	0	0	0	0	0	0	0	0	0	0	0
36.9518	0	0	0.00185185	0	0	0	0	0	0	0	0	0	0	0	0	0	0	0	0	0	0	0	0	0	0	0	0	0	0	0	0	0	0	0	0	0	0	0	0	0	0	0	0	0	0	0	0	0	0
36.9608	0	0	0.0124074	0	0	0	0	0	0	0	0	0	0	0	0	0	0	0	0	0	0	0	0	0	0	0	0	0	0	0	0	0	0	0	0	0	0	0	0	0	0	0	0	0	0	0	0	0	0
36.9698	0	0	0	0.00195602	0	0	0	0	0	0	0	0	0	0	0	0	0	0	0	0	0	0	0	0	0	0	0	0	0	0	0	0	0.0909838	0	0	0	0	0	0	0	0	0	0	0	0	0	0	0	0
36.9788	0	0	0	0	0	0	0	0	0	0	0	0	0.00185185	0.0842477	0	0	0	0	0	0	0	0	0	0	0	0	0	0	0	0	0	0	0	0	0	0	0	0	0	0	0	0	0	0	0	0	0	0	0
36.9878	0	0	0	0	0	0.0066088	0.0297454	0	0	0	0	0	0	0	0	0.00461806	0.00255787	0.116898	0	0	0	0	0	0	0	0	0	0	0	0	0	0	0	0	0	0	0	0	0	0	0	0	0	0	0	0	0	0	0
36.9968	0	0	0	0	0	0.00428241	0	0	0	0	0	0	0	0	0	0	0	0	0	0	0	0	0	0	0	0	0	0	0	0	0	0	0	0	0	0	0	0	0	0	0	0	0	0	0	0	0	0.159132	0
37.0058	0	0	0	0	0	0	0	0	0	0.00230324	0.0164468	0	0	0	0	0	0	0	0	0	0	0	0	0	0	0	0	0	0	0	0	0	0	0	0	0	0	0	0	0	0	0	0	0	0	0	0	0	0
37.0148	0	0	0	0	0	0	0	0	0	0	0	0	0	0	0	0	0	0	0	0	0	0	0	0	0	0	0	0	0	0	0	0	0	0	0.0874074	0	0	0	0	0	0	0	0	0	0	0	0	0	0
37.0238	0	0	0.00162037	0.00395833	0.00277778	0.0115625	0	0.0384375	0	0	0	0	0	0	0	0	0	0	0	0	0	0	0	0	0	0	0	0.0191898	0	0	0	0	0	0	0	0	0	0	0	0	0	0	0	0	0	0	0	0	0
37.0328	0.00417824	0.00229167	0.00208333	0	0	0	0	0	0	0	0	0	0	0	0	0	0	0	0	0	0	0	0	0	0.00487268	0	0.003125	0	0	0	0	0	0	0	0	0	0	0	0	0	0	0	0	0	0	0	0	0	0
37.0418	0	0	0	0	0	0	0	0	0	0	0	0	0	0	0	0	0	0	0	0	0	0	0	0	0	0	0	0	0	0	0	0	0	0	0	0	0	0	0	0	0	0	0	0	0	0	0	0	0
37.0508	0	0	0	0	0	0	0	0	0	0	0	0	0	0	0	0.0028588	0.00641204	0	0.0155208	0	0	0	0	0	0	0	0	0	0	0	0	0	0	0	0	0	0	0	0.00185185	0.0935069	0	0	0	0	0	0	0	0	0
37.0598	0	0	0	0	0	0	0	0	0	0	0	0.00358796	0.00255787	0.00178241	0.00247685	0	0	0	0	0	0	0	0	0	0	0	0	0	0	0	0	0	0.00150463	0.00127315	0.0117014	0	0	0	0	0	0	0	0	0	0	0	0	0	0
37.0688	0	0	0	0	0	0	0.0016088	0.00212963	0.00321759	0.00184028	0.00241898	0	0	0	0	0	0	0	0	0	0	0	0	0	0	0	0	0	0	0	0.00416667	0	0.00196759	0	0	0	0	0	0	0	0	0	0.00128472	0.0633102	0	0	0	0	0
37.0778	0	0	0.00210648	0.00184028	0.0034838	0.00197917	0.00172454	0	0	0	0	0	0	0	0	0	0	0	0	0	0	0	0	0	0	0	0	0	0.00486111	0	0	0	0	0	0	0	0	0.00347222	0.00208333	0.00842593	0	0	0	0	0	0	0	0	0
37.0868	0	0.0025463	0	0	0	0	0	0	0	0	0	0	0	0	0	0	0	0	0	0	0	0	0	0	0	0	0	0	0	0	0	0	0.00635417	0	0.00569444	0	0	0	0	0	0	0	0	0	0	0	0	0	0
37.0958	0	0	0	0	0	0	0	0	0	0	0	0	0	0	0	0	0	0	0	0.00878472	0	0	0	0	0	0	0	0	0	0	0.00533565	0	0	0	0	0	0.0891898	0.00185185	0.00336806	0	0.00369213	0.00416667	0.00219907	0.00185185	0.00346065	0.00162037	0.00313657	0.00162037	0.00288194
37.1048	0	0	0	0	0	0	0	0	0	0	0	0	0	0	0	0	0	0	0	0	0	0	0	0	0	0	0	0	0	0	0	0	0	0	0	0	0	0	0	0	0	0	0	0	0	0	0	0	0
37.1138	0	0	0	0	0	0	0	0	0	0	0	0	0	0	0	0	0	0	0	0	0	0	0	0	0	0	0	0	0	0	0	0	0	0	0	0	0	0	0	0	0	0	0	0	0	0	0	0	0
37.1228	0	0	0	0	0	0	0	0	0	0	0	0	0	0	0	0	0	0	0	0	0	0	0	0	0	0	0	0	0	0	0	0	0	0	0	0	0	0	0	0	0	0	0	0	0	0	0	0	0
37.1317	0	0	0	0	0	0	0	0.0551852	0	0	0	0	0	0	0	0	0	0	0	0	0	0	0	0	0	0	0	0	0	0	0	0	0	0	0	0	0	0	0	0	0	0	0	0	0	0	0	0	0
37.1407	0	0	0	0	0	0	0	0	0	0	0	0	0	0	0	0	0	0	0	0	0	0	0	0	0	0	0	0	0	0	0	0	0	0	0	0	0	0	0	0	0	0	0	0	0	0	0	0	0
37.1497	0	0	0	0	0	0	0	0	0	0	0	0	0	0	0	0	0	0	0	0	0	0	0	0	0	0	0	0	0	0	0	0	0	0	0	0	0	0	0	0	0	0	0	0	0	0	0	0	0
37.1587	0	0	0	0	0	0	0	0	0	0	0	0	0	0	0	0	0	0	0	0	0	0	0	0	0	0	0	0	0.00600694	0	0	0.00810185	0.00255787	0	0	0	0	0	0	0	0	0.00810185	0	0	0	0	0.0108681	0.00299768	0.00256944
37.1677	0	0	0	0	0	0	0	0	0	0	0	0	0	0	0	0	0	0	0	0	0	0	0	0.00856481	0.00140046	0.00288194	0	0	0	0	0	0	0	0	0	0	0	0	0	0	0	0	0	0	0	0	0	0	0
37.1767	0	0	0	0	0	0	0	0	0	0	0	0	0	0	0	0.00150463	0.00162037	0.00208333	0.00208333	0.00208333	0.00289352	0	0	0	0	0	0	0	0	0	0	0	0	0	0	0	0	0	0	0	0	0	0	0	0	0	0	0	0
37.1857	0	0	0	0	0	0	0	0	0	0	0.00277778	0.00277778	0.00208333	0.0016088	0.00277778	0.00140046	0	0	0	0	0	0	0	0	0	0	0	0	0	0	0	0	0	0	0	0	0	0	0	0	0	0	0	0	0	0	0	0	0
37.1947	0	0	0	0	0.00208333	0	0	0.00856481	0.00243056	0.00173611	0	0	0	0	0	0	0	0	0	0	0	0	0	0	0	0	0	0	0	0	0	0	0	0	0	0	0	0	0	0	0	0	0	0	0	0	0	0	0
37.2037	0.00148148	0	0.00440972	0.00208333	0	0	0	0	0	0	0	0	0	0	0	0	0	0	0	0	0	0	0	0	0	0	0	0	0	0	0	0	0	0	0	0	0	0	0	0	0	0	0	0	0	0	0	0	0
37.2127	0	0	0	0	0	0	0	0	0	0	0	0	0	0	0	0	0	0	0	0	0	0	0	0	0	0	0	0	0	0	0	0	0	0	0	0	0	0	0	0	0	0	0	0	0	0	0	0	0
37.2217	0	0	0	0	0	0	0	0	0	0	0	0	0	0	0	0	0	0	0	0	0	0	0	0	0	0	0	0	0	0	0	0	0	0	0	0	0	0	0	0	0	0	0	0	0	0	0	0	0
37.2307	0	0	0	0	0	0	0	0	0	0	0	0	0	0	0	0	0	0	0	0	0	0	0	0	0	0	0	0	0	0	0	0	0	0	0	0	0	0	0	0	0	0	0	0	0	0	0	0	0
37.2397	0	0	0	0	0	0	0	0	0	0	0	0	0	0	0	0	0	0	0	0	0	0	0	0	0	0	0	0	0	0	0	0	0	0	0	0	0	0	0	0	0	0	0	0	0	0	0	0	0
37.2487	0.00243056	0.00369213	0.00185185	0.00173611	0.00290509	0.00277778	0.00289352	0.00229167	0.00349537	0.00162037	0.00381944	0.00231482	0.00300926	0.00324074	0.00195602	0.0230903	0	0	0	0	0	0	0	0.00260417	0.00510417	0	0.0715162	0	0	0	0	0	0	0	0	0	0	0	0	0	0	0	0	0	0	0	0	0	0
37.2577	0	0	0	0	0	0	0	0	0	0	0	0	0	0	0	0	0	0	0	0	0	0	0	0	0	0	0	0	0	0	0	0	0	0	0	0	0	0	0	0	0	0	0	0	0	0	0	0	0
37.2667	0	0	0	0	0	0	0	0	0	0	0	0	0	0	0	0	0	0	0	0	0	0	0	0	0	0	0	0	0	0	0	0	0	0	0	0	0	0	0	0	0	0	0	0	0	0	0	0	0
37.2757	0	0	0	0	0	0	0	0	0	0	0	0	0	0	0	0	0	0	0	0	0	0	0	0	0	0	0	0	0	0	0	0	0	0	0	0	0	0	0	0	0	0	0	0	0	0	0	0	0
37.2847	0	0	0	0	0	0	0	0	0	0	0	0	0	0	0	0	0	0	0	0	0	0	0	0	0	0	0	0	0	0	0	0	0	0	0	0	0	0	0	0	0	0	0	0	0	0	0	0	0
37.2937	0	0	0	0	0	0	0	0	0	0	0	0	0	0	0	0	0	0	0	0	0	0	0	0	0	0	0	0	0	0	0	0	0	0	0	0	0	0	0	0	0	0	0	0	0	0	0	0	0
37.3027	0	0	0	0	0	0	0	0	0	0	0	0	0	0	0	0	0	0	0	0	0	0	0	0	0.00231482	0.00162037	0	0	0	0	0	0	0	0	0	0	0	0	0	0	0	0	0	0	0	0	0	0	0
37.3117	0	0	0	0	0	0	0	0	0	0	0	0	0	0	0	0	0	0	0	0.00150463	0.00335648	0.00255787	0.00299768	0.00186343	0	0	0	0	0	0	0	0	0	0	0	0	0	0	0	0	0	0	0	0	0	0	0	0	0
37.3207	0	0	0	0	0	0	0	0	0	0	0	0	0	0	0	0.00185185	0.00532407	0.00138889	0.00231482	0.00185185	0	0	0	0	0	0	0	0	0	0	0	0	0	0	0	0	0	0	0	0	0	0	0	0	0	0	0	0	0
37.3297	0	0	0	0	0	0	0	0	0	0	0.00278935	0.00299768	0.00429398	0.00149306	0.00231482	0	0	0	0	0	0	0	0	0	0	0	0	0	0	0	0	0	0	0	0	0	0	0	0	0	0	0	0	0	0	0	0	0	0
37.3387	0	0	0	0	0	0	0	0	0	0.00184028	0	0	0	0	0	0	0	0	0	0	0	0	0	0	0	0	0	0	0	0	0	0	0	0	0	0	0	0	0	0	0	0	0	0	0	0	0	0	0
37.3477	0	0	0	0	0	0	0	0	0	0	0	0	0	0	0	0	0	0	0	0	0	0	0	0	0	0	0	0	0	0	0	0	0	0	0	0	0	0	0	0	0	0	0	0	0	0	0	0	0
37.3567	0	0	0	0	0	0	0	0	0	0	0	0	0	0	0	0	0	0	0	0	0	0	0	0	0	0	0	0	0	0	0	0	0	0	0	0	0	0	0	0	0	0	0	0	0	0	0	0	0
37.3657	0	0	0	0	0	0	0	0	0	0	0	0	0	0	0	0	0	0	0	0	0	0	0	0	0	0	0	0	0	0	0	0	0	0	0	0	0	0	0	0	0	0	0	0	0	0	0	0	0
37.3747	0	0	0	0	0	0	0	0	0	0	0	0	0	0	0	0	0	0	0	0	0	0	0	0	0	0	0	0	0	0	0	0	0	0	0	0	0	0	0	0	0	0	0	0	0	0	0	0	0
37.3837	0	0	0	0	0	0	0	0	0	0	0	0	0	0	0	0	0	0	0	0	0	0	0	0	0	0	0	0	0	0	0	0	0	0	0	0	0	0	0	0	0	0	0	0	0	0	0	0	0
37.3927	0	0	0	0	0	0	0	0	0	0	0	0	0	0	0	0	0	0	0	0	0	0	0	0	0	0	0	0	0	0	0	0	0	0	0	0	0	0	0	0	0	0	0	0	0	0	0	0	0
37.4017	0	0	0	0	0	0	0	0	0	0	0	0	0	0	0	0	0	0	0	0	0	0	0	0	0	0	0	0	0	0	0	0	0	0	0	0	0	0	0	0	0	0	0	0	0	0	0	0	0
37.4107	0	0	0	0	0	0	0	0	0	0	0	0	0	0	0	0	0	0	0	0	0	0	0	0	0	0	0	0	0	0	0	0	0	0	0	0	0	0	0	0	0	0	0	0	0	0	0	0	0
37.4197	0	0	0	0	0	0	0	0	0	0	0	0	0	0	0	0	0	0	0	0	0	0	0	0	0	0	0	0	0	0	0	0	0	0	0	0	0	0	0	0	0	0	0	0	0	0	0	0	0
37.4287	0	0	0	0	0	0	0	0	0	0	0	0	0	0	0	0	0	0	0	0	0	0	0	0	0	0	0	0	0	0	0	0	0	0	0	0	0	0	0	0	0	0	0	0	0	0	0	0	0
37.4377	0	0	0	0	0	0	0	0	0	0	0	0	0	0	0	0	0	0	0	0	0	0	0	0	0	0	0	0	0	0	0	0	0	0	0	0	0	0	0	0	0	0	0	0	0	0	0	0	0
37.4467	0	0	0	0	0	0	0	0	0	0	0	0	0	0	0	0	0	0	0	0	0	0	0	0	0	0	0	0	0	0	0	0	0	0	0	0	0	0	0	0	0	0	0	0	0	0	0	0	0
37.4557	0	0	0	0	0	0	0	0	0	0	0	0	0	0	0	0	0	0	0	0	0	0	0	0	0	0	0	0	0	0	0	0	0	0	0	0	0	0	0	0	0	0	0	0	0	0	0	0	0
37.4647	0	0	0	0	0	0	0	0	0	0	0	0	0	0	0	0	0	0	0	0	0	0	0	0	0	0	0	0	0	0	0	0	0	0	0	0	0	0	0	0	0	0	0	0.00186343	0	0	0.00171296	0.00336806	0.00149306
37.4737	0	0	0	0	0	0	0	0	0	0	0	0	0	0	0	0	0	0	0	0	0	0	0	0	0	0	0	0	0	0	0	0	0	0	0	0	0	0	0	0.00959491	0.00532407	0.00740741	0.00450231	0.00440972	0.00287037	0.00326389	0	0	0
37.4827	0	0	0	0	0	0	0	0	0	0	0	0	0	0	0	0	0	0	0	0	0	0	0	0	0	0	0	0	0	0	0	0	0	0	0	0	0	0	0	0	0	0.00224537	0.00231482	0.0015162	0	0	0	0	0
37.4917	0	0	0	0	0	0	0	0	0	0	0	0	0	0	0	0	0	0	0	0	0	0	0	0	0	0	0	0	0	0	0	0	0	0	0	0	0	0	0.0016088	0.00280093	0.00295139	0	0	0	0.0229167	0	0	0	0
37.5007	0	0	0	0	0	0	0	0	0	0	0	0	0	0	0	0	0	0	0	0	0	0	0	0	0	0	0	0	0	0	0	0	0	0	0	0.00394676	0.00208333	0.00208333	0	0	0	0	0	0	0	0	0	0	0
37.5097	0	0	0	0	0	0	0	0	0	0	0	0	0	0	0	0	0	0	0	0	0	0	0	0	0	0	0	0	0	0	0	0	0.0021875	0.00230324	0.00150463	0	0	0	0	0	0	0	0	0	0	0	0	0	0
37.5187	0	0	0	0	0	0	0	0	0	0	0	0	0	0	0	0	0	0	0	0	0	0	0	0	0	0	0	0	0	0	0.00297454	0.00280093	0.00140046	0	0	0	0	0	0	0	0	0	0	0	0	0	0	0	0
37.5277	0	0	0	0	0	0	0	0	0	0	0	0	0	0	0	0	0	0	0	0	0	0	0	0	0	0	0	0.00148148	0.00395833	0.00162037	0	0	0	0	0	0	0	0	0	0	0	0	0	0	0	0	0	0	0
37.5367	0	0	0	0	0	0	0	0	0	0	0	0	0	0	0	0	0	0	0	0	0	0	0	0	0	0.00229167	0.00349537	0	0	0	0	0	0	0	0	0	0	0	0	0	0	0	0	0	0	0	0	0	0
37.5457	0	0	0	0.00740741	0.00208333	0	0.00614583	0.003125	0.00277778	0	0	0.00670139	0	0.00693287	0	0.00511574	0	0.0053125	0.00173611	0.0034838	0.00347222	0.00172454	0.00496528	0.0078588	0.0015162	0.00476852	0.00172454	0.00358796	0	0.00648148	0.00232639	0.0021875	0	0	0.00925926	0.00185185	0	0.00625	0.00186343	0.00253472	0.00372685	0	0.00380787	0	0	0.00866898	0.00371528	0	0
37.5547	0	0	0	0	0	0	0	0	0	0	0	0	0	0	0	0	0	0	0	0	0.00383102	0.00162037	0	0	0	0	0	0	0	0	0	0	0	0	0	0	0	0	0	0	0	0	0	0	0	0	0	0	0
37.5637	0	0	0	0	0	0	0	0	0	0	0	0	0	0	0	0	0	0	0.00289352	0.00277778	0	0	0	0	0	0	0	0	0	0	0	0	0	0	0	0	0	0.00577546	0.00163194	0.0037037	0.0595023	0	0	0	0	0	0	0	0
37.5727	0	0	0	0	0	0	0	0	0	0	0	0	0	0	0.00208333	0.00197917	0.00208333	0.0021875	0	0	0	0	0	0	0	0	0	0	0	0	0	0	0	0	0	0	0	0	0	0	0	0	0	0	0	0	0	0	0
37.5817	0	0	0	0	0	0	0	0	0	0	0	0	0.00219907	0.00438657	0	0	0	0	0	0	0	0	0	0	0	0	0	0	0	0	0	0	0	0	0	0	0	0	0	0	0	0	0	0	0	0	0	0.00185185	0.00208333
37.5907	0	0	0	0	0	0	0	0	0.00105324	0.00381944	0.00208333	0.00208333	0	0	0	0	0	0	0	0	0	0	0	0	0	0	0	0	0	0	0	0	0	0	0	0	0	0	0	0	0	0	0.00971065	0	0	0	0.00206018	0.00163194	0
[truncated: 200 more rows]
[truncated: 751 more columns]
