# Supplementary material for: Shipping routes through core habitat of endangered sperm whales along the Hellenic Trench, Greece: Can we reduce collision risks?
Source: PLoS One. 2019 Feb 27;14(2):e0212016. doi: 10.1371/journal.pone.0212016 (PMC6392247; doi:10.1371/journal.pone.0212016)
Supplement: S3 File — (XLS) [file pone.0212016.s004.xls]

## Sheet: All data
1	1992-09-10	1992-09-10	Messiniakos gulf	36º 23' N	22º 09' E	36.3833	22.15					Andrea Bonetti (27230-41634, 6972-679645, r_r_skywalker@yahoo.com)	1
2	1994-08-01	1994-08-01	SW cape Doukaton, Lefkada	38º 34' N	20º 29' E	38.5667	20.4833					Aggelakos Stratis	>=6	5 individuals in photos
3	?-10-96	1996-10-15	Gramvousa-Pontikonisi	35º 35' N	23º 31' E	35.5833	23.5167					R/V FILIA	2	Kokos Manorlis, tel. 0932 256939
4	?-11-97	1997-11-15	Gramvousa-Pontikonisi	35º 35' N	23º 31' E	35.5833	23.5167					R/V FILIA	2
5	1998-07-10	1998-07-10	Kefallonia-NW Zakynthos	37º 57' 37" N	20º 25' 36" E	37.9603	20.4267					A Gannier	1
6	1998-07-14	1998-07-14	Kefallonia-NW Zakynthos	37º 54' 06" N	20º 26' 30" E	37.9017	20.4417					A Gannier	7
7	1999-08-21	1999-08-21	Messiniakos gulf	36º 52' N	22º 06' E	36.8667	22.1					I. Papoulia, EKTHE	1
8	2000-06-29	2000-06-29		38º 00' 26" N	20º 19' 44" E	38.0072	20.3289					Gannier	5
9	2000-07-03	2000-07-03		35º 37' 40" N	23º 10' 47" E	35.6278	23.1797					Gannier	1
10	2002-05-06	2002-05-06	SE Crete, from Makrys Gialos to Koufonisia, 3 NM before Trachilos	34º 57' 00" N	26º 05' 00" E	34.95	26.0833					Dandalis Alexandros, 0937-030573 and 0810-360360 til 4.00pm:at work	1	We have photos
11	2002-09-20	2002-09-20	Antikythira (1NM E of Antikythira)	35º 55' 40" N	23º 13' 30" E	35.9278	23.225					Theod. Komninos	>10	They told that there were more than 20 individuals!
12	2004-07-27	2004-07-27		35º 27' 06" N	23º 24' 46" E	35.4517	23.4128					Odyssey	4-6 (2c)
13	2004-07-28	2004-07-28		35º 25' 00" N	23º 22' 47" E	35.4167	23.3797					Odyssey	10-12
14	2004-08-05	2004-08-05		35º 07' 03" N	24º 11' 40" E	35.1175	24.1944					Odyssey	8-9 (2j, 1c)
15	2004-08-06	2004-08-06		36º 02' 58" N	22º 41' 29" E	36.0494	22.6914					Odyssey	1
16	2004-08-07	2004-08-07		36º 12' 43" N	22º 34' 51" E	36.2119	22.5808					Odyssey	1
17	2004-08-07	2004-08-07		36º 39' 30" N	22º 11' 50" E	36.6583	22.1972					Odyssey	5 (2j)
18	2004-08-08	2004-08-08		36º 24' 38" N	21º 58' 15" E	36.4106	21.9708					Odyssey	1
19	2004-08-09	2004-08-09		35º 07' 10" N	24º 05' 13" E	35.1194	24.0869					Odyssey	6-7 (2c)
20	2004-08-11	2004-08-11		35º 11' 44" N	23º 43' 40" E	35.1956	23.7278					Odyssey	2
21	2004-08-14	2004-08-14		35º 13' 29" N	23º 27' 04" E	35.2247	23.4511					Odyssey	2
22	2004-08-14	2004-08-14		35º 11' 08" N	23º 37' 56" E	35.1856	23.6322					Odyssey	5 (2c)
23	2004-08-17	2004-08-17		35º 11' 27" N	23º 35' 46" E	35.1908	23.5961					Odyssey	1
24	2004-08-20	2004-08-20		37º 19' 51" N	20º 46' 00" E	37.3308	20.7667					Odyssey	6-7
25	2006-07-10	2006-07-10	SE of Trypiti, SW Crete	35º 13' 30" N	23º 53' 00" E	35.225	23.8833					Tzatzimakis Andreas, 28250-91383, Taverna Ag. Roumeli, gigilos@mycosmos.gr, andreas85.chania@gmail.com	9 (1n, 1c, 2j)	Said that photos originate from tourists onboard F/B Samaria, IPPOLY ZITA, CHROMAT, CHROMIK, CHROMIKI, CHROMAMOEBA, CHROMAMOEBINO
26	2007-05-31	2007-05-31	SW off Gramvousa	35º 34' N	23º 31' E	35.5667	23.5167					Christos Mylonakis, 6974-035378	>=3	We have photos. CHROMOUKI and 038-08
27	2007-05-19 15:50:45	2007-05-19 15:50:45	SW of Pontikonisi, W Crete	35º 31' 10" N	23º 24' 38" E	35.5194	23.4106					IFAW	many (>2)
28	2007-06-28 08:19:36	2007-06-28 08:19:36	NW of Chrysi islet, SE Crete	34º 55' 21" N	25º 34' 07" E	34.9225	25.5686					IFAW	1
29	2008-02-28	2008-02-28	West of Pylos	36º 50' 09" N	21º 36' 15" E	36.8358	21.6042					R/V Aegeo, V. Papathanassiou	>= 9	Photos and videos, possibly one adult male among them
30	2008-10-11	2008-10-11	South Crete between Sfakia and Gavdos	35º 08' N	24º 05' E	35.1333	24.0833					You Tube	4	We have 2 videos and 5 photo. We photo identified Cromo Whitefin
31	2009-07-05	2009-07-05	SE of Ag. Roumeli	35º 10' N	24º 00' E	35.1667	24					Christos Mylonakis, 6974-035378	>=3	We have video and photos. Unknown indiv., but low quality photos
32	2009-09-08	2009-09-08	NW of Agria Gramvousa	35º 40' 00" N	23º 31' 19" E	35.6667	23.5219					Kostas Papakonstantinou (captain EOE)	>=3	We have video and photos. Unknown indiv., but low quality photos
33	2010-07-03	2010-07-03	3 nm SW of Kaloi Limenes	34º 52' 28" N	24º 47' 09" E	34.8744	24.7858					Antonis Rasoulis, 2810-261962, rasoulis@hol.gr	6 (1 calf)	We have photos
34	2010-07-14	2010-07-14	2 nm off Sougia	34º 52' 28" N	24º 47' 09" E	34.8744	24.7858					Anna-Elena ANHE	7 (1 c, 2 j, 2 ad)	Elena sent photos. She was on board Sofia P
35	2010-08-16	2010-08-16	3 miles from Agia Roumeli	35º 09' 32" N	23º 57' 34" E	35.1589	23.9594					ekyriakakis Utube	5	we have video and photo.
36	2012-11-24	2012-11-24	off Sfakia	34º 52' 28" N	24º 47' 09" E	34.8744	24.7858					Ntamoulis Tsirintanis, 6947-270106, Notos Mare, thinos525@gmail.com	3	Video
37	2013-07-27	2013-07-27	off Sfakia	34º 52' 28" N	24º 47' 09" E	34.8744	24.7858					Ntamoulis Tsirintanis, 6947-270106, Notos Mare, thinos525@gmail.com	9-11	Photos and videos. IPPOLYTOX among them
38	2016-02-26	2016-02-26	West of Kythira		22º 50' E	#VALUE!	22.8333	36º 16' 02" N	22º 46' 14" E	36.2672	22.7706	Silvia Frey, OceanCare	1	We have photos and video. It has been named SILVIO
39	2016-06-29	2016-06-29	4-5 nm SSE of Sougia	35º 10' N	23º 50' E	35.1667	23.8333					Gavdos trips boat - facebook	>2	We have photos and video
40	1992-07-11	1992-07-11	Vrouleas bay	35º 15' N	23º 33' E	35.25	23.55					Gialinakis-Port police	3
41	1995-06-06	1995-06-06	SE Paleochora	35º 13' N	23º 43' E	35.2167	23.7167					Niaounakis-Neptune	1
42	1995-06-20	1995-06-20	Cape Tripiti	35º 13' N	23º 51' E	35.2167	23.85					Gialinakis	4
43	1995-09-18	1995-09-18	Cape Tripiti	35º 12' N	23º 52' E	35.2	23.8667					Gialinakis	2
44	1996-08-03	1996-08-03	Cape Kalotrividis	35º 11' N	23º 55' E	35.1833	23.9167					Gialinakis	3
45	1996-08-04	1996-08-04	Ag. Roumeli	35º 12' N	23º 57' E	35.2	23.95					Gialinakis	1
46	1996-08-15	1996-08-15	Sougia bay	35º 12' N	23º 49' E	35.2	23.8167					Gialinakis	1
47	1996-08-25	1996-08-25	Cape Kalotrividis	35º 12' N	23º 54' E	35.2	23.9					Gialinakis	1
48	1996-08-27	1996-08-27	Sougia bay	35º 12' N	23º 51' E	35.2	23.85					Gialinakis	1
49	1996-09-07	1996-09-07	Ag. Roumeli	35º 11' N	23º 58' E	35.1833	23.9667					Gialinakis	1
50	1997-04-01	1997-04-01	Pontikonisi	35º 32' N	23º 29' E	35.5333	23.4833					Gialinakis	1
51	1997-05-16	1997-05-16	Sougia bay	35º 12' N	23º 50' E	35.2	23.8333					Gialinakis	2
52	1997-06-15	1997-06-15	Cape Kalotrividis	35º 10' N	23º 56' E	35.1667	23.9333					Gialinakis	8
53	1997-06-28	1997-06-28	Cape Krios	35º 13' 30" N	23º 35' 00" E	35.225	23.5833					Gialinakis	1
54	1997-07-05	1997-07-05	SE Paleochora	35º 12' N	23º 45' E	35.2	23.75					Gialinakis	1
55	1997-08-23	1997-08-23	SE Paleochora	35º 11' N	23º 45' E	35.1833	23.75					Gialinakis	1
56	1997-10-12	1997-10-12	SE Paleochora	35º 13' 30" N	23º 42' 00" E	35.225	23.7					Gialinakis	1
57	1998-01-18	1998-01-18	SE Paleochora	35º 10' 30" N	23º 44' 00" E	35.175	23.7333					Gialinakis	1
58	1998-01-18	1998-01-18	N of Gavdopoula	34º 58' N	23º 54' E	34.9667	23.9					Gialinakis	1
59	1998-04-15	1998-04-15	SE Paleochora	35º 12' 30" N	23º 41' 30" E	35.2083	23.6917					Gialinakis	1
60	1998-05-07	1998-05-07	Sougia bay	35º 12' 30" N	23º 49' 30" E	35.2083	23.825					Gialinakis	1
61	1998-06-30	1998-06-30	SE Paleochora	35º 13' 00" N	23º 42' 30" E	35.2167	23.7083					Gialinakis	1
62	1998-07-01	1998-07-01	SE Paleochora	35º 11' 30" N	23º 43' 00" E	35.1917	23.7167					Gialinakis	1
63	1998-07-08	1998-07-08	SE Paleochora	35º 11' 00" N	23º 43' 00" E	35.1833	23.7167					Gialinakis	1
64	1998-07-14	1998-07-14	SE Paleochora	35º 12' 00" N	23º 43' 30" E	35.2	23.725					Gialinakis	1
65	1998-08-03	1998-08-03	SW Elyde	35º 12' 30" N	23º 45' 30" E	35.2083	23.7583					Gialinakis	1
66	1998-08-05	1998-08-05	SW Elyde	35º 11' 30" N	23º 45' 00" E	35.1917	23.75					Gialinakis	1
67	1998-08-16	1998-08-16	SE Paleochora	35º 12' 00" N	23º 51' 00" E	35.2	23.85					Gialinakis	5 probably 7)
68	1998-09-06	1998-09-06	Cape Krios	35º 13' 00" N	23º 35' 30" E	35.2167	23.5917					Gialinakis	1
69	1999-03-01	1999-03-01	SW Elyde	35º 12' 00" N	23º 45' 40" E	35.2	23.7611					Gialinakis	1
70	1999-05-15	1999-05-15	S Paleochora	35º 12' 00" N	23º 41' 00" E	35.2	23.6833					Gialinakis	6	3 calves (4m) and 1 juvenile, ¬7-8m.
71	1999-05-24	1999-05-24	Cape Kalotrividis	35º 10' 30" N	23º 55' 00" E	35.175	23.9167					Gialinakis	2	Heading West
72	1999-06-01	1999-06-01	S Paleochora	35º 13' 00" N	23º 41' 00" E	35.2167	23.6833					Gialinakis	7	One of them was calf, 4-5 m, heading west
73	1999-09-11	1999-09-11	S Elyde	35º 10' 00" N	23º 46' 00" E	35.1667	23.7667					Gialinakis	>=7	Three (3) were juveniles. Heading West
74	2000-05-16	2000-05-16	S Paleochora	35º 12' 40" N	23º 41' 30" E	35.2111	23.6917					Gialinakis	1
75	2000-10-17	2000-10-17	S Paleochora	35º 11' 49" N	23º 40' 33" E	35.1969	23.6758					Gialinakis	1
76	2001-04-15	2001-04-15	SW Crete	35º 12' 43" N	23º 43' 40" E	35.2119	23.7278					Gialinakis	1
77	2001-05-17	2001-05-17	SW Crete	35º 12' 43" N	23º 42' 43" E	35.2119	23.7119					Gialinakis	1	10-12 m, white lines on the head
78	2001-05-29	2001-05-29	SW Crete, 3,5 NM off Sougia	35º 11' N	23º 40' E	35.1833	23.6667					Gialinakis	1
79	2002-04-27	2002-04-27	Sougia bay	35º 09' 42" N	23º 46' 37" E	35.1617	23.7769					Gialinakis	7
80	2002-06-18	2002-06-18	S Crete, 3 NM off Sougia	35º 10' 30" N	23º 40' E	35.175	23.6667			35.175	23.6667	Gialinakis	1
81	2002-07-06	2002-07-06	SW Crete	35º 09' 36" N	23º 52' 41" E	35.16	23.8781					Gialinakis	3	More individuals were heard
82	2002-07-25	2002-07-25	SW Crete	35º 12' 48" N	23º 50' 43" E	35.2133	23.8453					Gialinakis	1	Small white spot in the base of the dorsal fin, to the right
83	2002-07-27	2002-07-27	SW Crete	35º 11' 17" N	23º 50' 05" E	35.1881	23.8347					Gialinakis	5	More individuals were heard
84	2003-07-03	2003-07-03	S Crete, 3 NM off Sougia	35º 13' 00" N	23º 49' 00" E	35.2167	23.8167					Gialinakis	6
85	2003-07-26	2003-07-26	SW Crete, 3 NM off Elyde	35º 10' 45" N	23º 46' 00" E	35.1792	23.7667					Gialinakis	3	2 adults, 1 calf
86	2003-07-27	2003-07-27	SW Crete, 2 NM off Paleochora	35º 11' 30" N	23º 41' 30" E	35.1917	23.6917					Gialinakis	1
87	2004-06-10	2004-06-10	SW Crete, 1-2 NM off Pachia Ammos	35º 12' N	23º 39' E	35.2	23.65					Gialinakis	7

## Sheet: Histogram
S3 File. Dates of 87 sperm whale sightings that originated from sources independent to our surveys.
	Date of sighting		Month	Number of sightings
1	1992-07-11		Jan	3
2	1992-09-10		Feb	2
3	1994-08-01		Mar	1
4	1995-06-06		Apr	3
5	1995-06-20		May	10
6	1995-09-18		Jun	11
7	1996-08-03		Jul	21
8	1996-08-04		Aug	23
9	1996-08-15		Sep	7
10	1996-08-25		Oct	4
11	1996-08-27		Nov	2
12	1996-09-07		Dec	0
13	1996-10-15
14	1997-04-01		Total	87
15	1997-05-16
16	1997-06-15
17	1997-06-28
18	1997-07-05
19	1997-08-23
20	1997-10-12
21	1997-11-15
22	1998-01-18
23	1998-01-18
24	1998-04-15
25	1998-05-07
26	1998-06-30
27	1998-07-01
28	1998-07-08
29	1998-07-10
30	1998-07-14
31	1998-07-14
32	1998-08-03
33	1998-08-05
34	1998-08-16
35	1998-09-06
36	1999-03-01
37	1999-05-15
38	1999-05-24
39	1999-06-01
40	1999-08-21
41	1999-09-11
42	2000-05-16
43	2000-06-29
44	2000-07-03
45	2000-10-17
46	2001-04-15
47	2001-05-17
48	2001-05-29
49	2002-04-27
50	2002-05-06
51	2002-06-18
52	2002-07-06
53	2002-07-25
54	2002-07-27
55	2002-09-20
56	2003-07-03
57	2003-07-26
58	2003-07-27
59	2004-06-10
60	2004-07-27
61	2004-07-28
62	2004-08-05
63	2004-08-06
64	2004-08-07
65	2004-08-07
66	2004-08-08
67	2004-08-09
68	2004-08-11
69	2004-08-14
70	2004-08-14
71	2004-08-17
72	2004-08-20
73	2006-07-10
74	2007-05-19 15:50:45
75	2007-05-31
76	2007-06-28 08:19:36
77	2008-02-28
78	2008-10-11
79	2009-07-05
80	2009-09-08
81	2010-07-03
82	2010-07-14
83	2010-08-16
84	2012-11-24
85	2013-07-27
86	2016-02-26
87	2016-06-29
