# Supplementary material for: Shipping routes through core habitat of endangered sperm whales along the Hellenic Trench, Greece: Can we reduce collision risks?
Source: PLoS One. 2019 Feb 27;14(2):e0212016. doi: 10.1371/journal.pone.0212016 (PMC6392247; doi:10.1371/journal.pone.0212016)
Supplement: S1 Table — (XLSX) [file pone.0212016.s005.xlsx]

## Sheet: Sperm whale detections
S1 Table. Analysis of recordings by the Passive Acoustic Listener PAL in PYLOS for year-round sperm whale detection
Sampling Period	Date	Sperm whale detection	wav files
11 Nov 2008 - 17-Sep-2009	2008-11-11	NO	-
	2008-11-12	YES	B317_1, 2, 4, 7, 8, 9
	2008-11-13	NO	-
	2008-11-14	NO	-
	2008-11-15	NO	-
	2008-11-16	NO	-
	2008-11-17	NO	-
	2008-11-18	NO	-
	2008-11-19	NO	-
	2008-11-20	NO	-
	2008-11-21	NO	-
	2008-11-22	NO	-
	2008-11-23	NO	-
	2008-11-24	NO	-
	2008-11-25	NO	-
	2008-11-26	NO	-
	2008-11-27	?	B332_ 4, 5
	2008-11-28	NO	-
	2008-11-29	NO	-
	2008-11-30	NO	-
	2008-12-01	NO	-
	2008-12-02	NO	-
	2008-12-03	NO	-
	2008-12-04	NO	-
	2008-12-05	NO	-
	2008-12-06	NO	-
	2008-12-07	NO	-
	2008-12-08	NO	-
	2008-12-09	NO	-
	2008-12-10	NO	-
	2008-12-11	NO	-
	2008-12-12	NO	-
	2008-12-13	?	B348_ 4, 8, 9, 10
	2008-12-14	YES	B349_ 6
	2008-12-15	NO	-
	2008-12-16	NO	-
	2008-12-17	NO	-
	2008-12-18	NO	-
	2008-12-19	NO	-
	2008-12-20	NO	-
	2008-12-21	NO	-
	2008-12-22	NO	-
	2008-12-23	NO	-
	2008-12-24	NO	-
	2008-12-25	NO	-
	2008-12-26	NO	-
	2008-12-27	NO	-
	2008-12-28	NO	-
	2008-12-29	NO	-
	2008-12-30	NO	-
	2008-12-31	?	B366_ 9
	2009-01-01	YES	B001_1, 2, 3, 4, 5
	2009-01-02	NO	-
	2009-01-03	NO	-
	2009-01-04	NO	-
	2009-01-05	NO	-
	2009-01-06	NO	-
	2009-01-07	NO	-
	2009-01-08	NO	-
	2009-01-09	NO	-
	2009-01-10	NO	-
	2009-01-11	NO	-
	2009-01-12	NO	-
	2009-01-13	NO	-
	2009-01-14	NO	-
	2009-01-15	NO	-
	2009-01-16	NO	-
	2009-01-17	YES	B017_7, 8
	2009-01-18	NO	-
	2009-01-19	NO	-
	2009-01-20	NO	-
	2009-01-21	NO	-
	2009-01-22	NO	-
	2009-01-23	NO	-
	2009-01-24	NO	-
	2009-01-25	NO	-
	2009-01-26	NO	-
	2009-01-27	NO	-
	2009-01-28	NO	-
	2009-01-29	NO	-
	2009-01-30	YES	B030_1, 2, 3, 4, 5, 6, 7, 8, 9, 10
	2009-01-31	NO	-
	2009-02-01	NO	-
	2009-02-02	NO	-
	2009-02-03	NO	-
	2009-02-04	NO	-
	2009-02-05	YES	B036_2
	2009-02-06	NO	-
	2009-02-07	NO	-
	2009-02-08	NO	-
	2009-02-09	NO	-
	2009-02-10	NO	-
	2009-02-11	NO	-
	2009-02-12	NO	-
	2009-02-13	NO	-
	2009-02-14	NO	-
	2009-02-15	NO	-
	2009-02-16	NO	-
	2009-02-17	NO	-
	2009-02-18	NO	-
	2009-02-19	NO	-
	2009-02-20	NO	-
	2009-02-21	NO	-
	2009-02-22	NO	-
	2009-02-23	NO	-
	2009-02-24	NO	-
	2009-02-25	NO	-
	2009-02-26	NO	-
	2009-02-27	NO	-
	2009-02-28	NO	-
	2009-03-01	NO	-
	2009-03-02	NO	-
	2009-03-03	NO	-
	2009-03-04	NO	-
	2009-03-05	NO	-
	2009-03-06	NO	-
	2009-03-07	NO	-
	2009-03-08	NO	-
	2009-03-09	NO	-
	2009-03-10	NO	-
	2009-03-11	NO	-
	2009-03-12	NO	-
	2009-03-13	YES	B072_1, 2, 3, 4, 5, 6, 7, 8, 9, 10
	2009-03-14	YES	B073_1, 2, 3, 5, 6, 7, 8, 9
	2009-03-15	NO	-
	2009-03-16	?	B075_6, 7, 8, 9,10
	2009-03-17	NO	-
	2009-03-18	NO	-
	2009-03-19	NO	-
	2009-03-20	NO	-
	2009-03-21	NO	-
	2009-03-22	NO	-
	2009-03-23	NO	-
	2009-03-24	NO	-
	2009-03-25	NO	-
	2009-03-26	NO	-
	2009-03-27	NO	-
	2009-03-28	NO	-
	2009-03-29	NO	-
	2009-03-30	NO	-
	2009-03-31	NO	-
	2009-04-01	NO	-
	2009-04-02	NO	-
	2009-04-03	?	B093_1,3,4
	2009-04-04	YES	B094_5, 6
	2009-04-05	YES	B095_1, 2, 3, 4, 5, 6, 10
	2009-04-06	NO	-
	2009-04-07	YES	B097_1, 2, 3, 4, 5, 6
	2009-04-08	NO	-
	2009-04-09	?	B099_1,5, 6
	2009-04-10	YES	B100_5, 8
	2009-04-11	NO	-
	2009-04-12	YES	B102_1, 2, 3, 4, 6, 7, 8, 9, 10
	2009-04-13	NO	-
	2009-04-14	NO	-
	2009-04-15	NO	-
	2009-04-16	NO	-
	2009-04-17	NO	-
	2009-04-18	NO	-
	2009-04-19	YES	B109_4, 5, 6, 9
	2009-04-20	NO	-
	2009-04-21	?	B111_10
	2009-04-22	NO	-
	2009-04-23	YES	B113_8,9
	2009-04-24	NO	-
	2009-04-25	NO	-
	2009-04-26	NO	-
	2009-04-27	NO	-
	2009-04-28	NO	-
	2009-04-29	NO	-
	2009-04-30	?	B120_7, 8,9
	2009-05-01	NO	-
	2009-05-02	NO	-
	2009-05-03	NO	-
	2009-05-04	NO	-
	2009-05-05	NO	-
	2009-05-06	NO	-
	2009-05-07	NO	-
	2009-05-08	NO	-
	2009-05-09	YES	B129_1, 3
	2009-05-10	YES	B130_6, 9, 10?
	2009-05-11	NO	-
	2009-05-12	NO	-
	2009-05-13	?	B133_2
	2009-05-14	NO	-
	2009-05-15	NO	-
	2009-05-16	NO	-
	2009-05-17	NO	-
	2009-05-18	NO	-
	2009-05-19	NO	-
	2009-05-20	NO	-
	2009-05-21	NO	-
	2009-05-22	NO	-
	2009-05-23	NO	-
	2009-05-24	NO	-
	2009-05-25	NO	-
	2009-05-26	NO	-
	2009-05-27	YES	B147_5, 6, 7
	2009-05-28	NO	-
	2009-05-29	NO	-
	2009-05-30	YES	B150_ 7
	2009-05-31	NO	-
	2009-06-01	NO	-
	2009-06-02	NO	-
	2009-06-03	NO	-
	2009-06-04	NO	-
	2009-06-05	NO	-
	2009-06-06	NO	-
	2009-06-07	NO	-
	2009-06-08	NO	-
	2009-06-09	NO	-
	2009-06-10	YES	B161_2, 3, 4, 5, 6, 7, 8, 9, 10
	2009-06-11	NO	-
	2009-06-12	NO	-
	2009-06-13	NO	-
	2009-06-14	NO	-
	2009-06-15	NO	-
	2009-06-16	NO	-
	2009-06-17	NO	-
	2009-06-18	NO	-
	2009-06-19	YES	B170_1, 5, 6, 7, 8
	2009-06-20	YES	B171_5, 7
	2009-06-21	NO	-
	2009-06-22	NO	-
	2009-06-23	NO	-
	2009-06-24	NO	-
	2009-06-25	NO	-
	2009-06-26	NO	-
	2009-06-27	NO	-
	2009-06-28	YES	B179_2, 3, 4, 5, 6, 9, 10
	2009-06-29	NO	-
	2009-06-30	YES	B181_1, 2, 3, 4, 5, 6, 7, 8, 9, 10
	2009-07-01	NO	-
	2009-07-02	?	B183_4, 5
	2009-07-03	YES	B184_2, 3, 4, 6, 7, 8, 9, 10
	2009-07-04	NO	-
	2009-07-05	NO	-
	2009-07-06	NO	-
	2009-07-07	NO	-
	2009-07-08	YES	B189_3, 4, 8
	2009-07-09	NO	-
	2009-07-10	NO	-
	2009-07-11	NO	-
	2009-07-12	NO	-
	2009-07-13	NO	-
	2009-07-14	NO	-
	2009-07-15	NO	-
	2009-07-16	NO	-
	2009-07-17	YES	B198_1, 3, 5, 6, 7, 8, 9, 10
	2009-07-18	NO	-
	2009-07-19	NO	-
	2009-07-20	NO	-
	2009-07-21	NO	-
	2009-07-22	NO	-
	2009-07-23	NO	-
	2009-07-24	NO	-
	2009-07-25	NO	-
	2009-07-26	NO	-
	2009-07-27	NO	-
	2009-07-28	NO	-
	2009-07-29	NO	-
	2009-07-30	NO	-
	2009-07-31	NO	-
	2009-08-01	NO	-
	2009-08-02	NO	-
	2009-08-03	NO	-
	2009-08-04	NO	-
	2009-08-05	NO	-
	2009-08-06	NO	-
	2009-08-07	NO	-
	2009-08-08	NO	-
	2009-08-09	NO	-
	2009-08-10	NO	-
	2009-08-11	NO	-
	2009-08-12	NO	-
	2009-08-13	NO	-
	2009-08-14	?	B226_4
	2009-08-15	NO	-
	2009-08-16	NO	-
	2009-08-17	NO	-
	2009-08-18	NO	-
	2009-08-19	NO	-
	2009-08-20	YES	B232_5
	2009-08-21	NO	-
	2009-08-22	NO	-
	2009-08-23	NO	-
	2009-08-24	NO	-
	2009-08-25	NO	-
	2009-08-26	?	B238_3
	2009-08-27	NO	-
	2009-08-28	NO	-
	2009-08-29	NO	-
	2009-08-30	?	B242_2
	2009-08-31	NO	-
	2009-09-01	NO	-
	2009-09-02	NO	-
	2009-09-03	NO	-
	2009-09-04	NO	-
	2009-09-05	YES	B248_1, 2, 3, 4, 5, 6, 7, 8, 9, 10
	2009-09-06	YES	B249_1, 2, 3, 4, 5, 6, 7, 8, 9, 10
	2009-09-07	NO	-
	2009-09-08	NO	-
	2009-09-09	NO	-
	2009-09-10	?	B253_1, 3
	2009-09-11	NO	-
	2009-09-12	NO	-
	2009-09-13	NO	-
	2009-09-14	NO	-
	2009-09-15	NO	-
	2009-09-16	NO	-
	2009-09-17	NO	-
29 Nov 2009 - 9-Jul-2010	2010-11-29	NO	-
	2010-11-30	NO	-
	2010-12-01	NO	-
	2010-12-02	NO	-
	2010-12-03	NO	-
	2010-12-04	NO	-
	2010-12-05	NO	-
	2010-12-06	NO	-
	2010-12-07	NO	-
	2010-12-08	NO	-
	2010-12-09	NO	-
	2010-12-10	NO	-
	2010-12-11	NO	-
	2010-12-12	NO	-
	2010-12-13	NO	-
	2010-12-14	NO	-
	2010-12-15	NO	-
	2010-12-16	NO	-
	2010-12-17	NO	-
	2010-12-18	NO	-
	2010-12-19	NO	-
	2010-12-20	NO	-
	2010-12-21	NO	-
	2010-12-22	NO	-
	2010-12-23	NO	-
	2010-12-24	NO	-
	2010-12-25	NO	-
	2010-12-26	NO	-
	2010-12-27	NO	-
	2010-12-28	NO	-
	2010-12-29	NO	-
	2010-12-30	NO	-
	2010-12-31	NO	-
	2011-01-01	NO	-
	2011-01-02	NO	-
	2011-01-03	NO	-
	2011-01-04	NO	-
	2011-01-05	NO	-
	2011-01-06	NO	-
	2011-01-07	NO	-
	2011-01-08	NO	-
	2011-01-09	NO	-
	2011-01-10	NO	-
	2011-01-11	NO	-
	2011-01-12	YES	B012_4, 5
	2011-01-13	NO	-
	2011-01-14	NO	-
	2011-01-15	NO	-
	2011-01-16	NO	-
	2011-01-17	NO	-
	2011-01-18	NO	-
	2011-01-19	NO	-
	2011-01-20	NO	-
	2011-01-21	NO	-
	2011-01-22	NO	-
	2011-01-23	NO	-
	2011-01-24	NO	-
	2011-01-25	NO	-
	2011-01-26	NO	-
	2011-01-27	NO	-
	2011-01-28	NO	-
	2011-01-29	NO	-
	2011-01-30	NO	-
	2011-01-31	NO	-
	2011-02-01	NO	-
	2011-02-02	NO	-
	2011-02-03	NO	-
	2011-02-04	YES	B035_2, 3, 4, 5, 6, 7
	2011-02-05	NO	-
	2011-02-06	NO	-
	2011-02-07	NO	-
	2011-02-08	NO	-
	2011-02-09	NO	-
	2011-02-10	NO	-
	2011-02-11	NO	-
	2011-02-12	NO	-
	2011-02-13	NO	-
	2011-02-14	NO	-
	2011-02-15	NO	-
	2011-02-16	YES	B047_3
	2011-02-17	NO	-
	2011-02-18	YES	B049_1, 6
	2011-02-19	NO	-
	2011-02-20	NO	-
	2011-02-21	NO	-
	2011-02-22	NO	-
	2011-02-23	NO	-
	2011-02-24	NO	-
	2011-02-25	NO	-
	2011-02-26	NO	-
	2011-02-27	NO	-
	2011-02-28	NO	-
	2011-03-01	NO	-
	2011-03-02	YES	B061_5
	2011-03-03	YES	B065_1, 2, 3, 4, 5, 6, 7
	2011-03-04	NO	-
	2011-03-05	NO	-
	2011-03-06	YES	B065_1, 2, 3, 4
	2011-03-07	NO	-
	2011-03-08	NO	-
	2011-03-09	NO	-
	2011-03-10	YES	B069_5
	2011-03-11	NO	-
	2011-03-12	YES	B071_1, 3, 6, 7
	2011-03-13	YES	B072_1, 2, 3, 4, 5, 6, 7
	2011-03-14	YES	B073_1, 3, 4, 6, 7
	2011-03-15	NO	-
	2011-03-16	NO	-
	2011-03-17	NO	-
	2011-03-18	NO	-
	2011-03-19	NO	-
	2011-03-20	?	B079_6, 7
	2011-03-21	YES	B080_1, 2, 3, 4, 5, 6, 7
	2011-03-22	NO	-
	2011-03-23	NO	-
	2011-03-24	NO	-
	2011-03-25	NO	-
	2011-03-26	NO	-
	2011-03-27	NO	-
	2011-03-28	NO	-
	2011-03-29	NO	-
	2011-03-30	NO	-
	2011-03-31	NO	-
	2011-04-01	NO	-
	2011-04-02	NO	-
	2011-04-03	NO	-
	2011-04-04	NO	-
	2011-04-05	NO	-
	2011-04-06	NO	-
	2011-04-07	NO	-
	2011-04-08	NO	-
	2011-04-09	NO	-
	2011-04-10	NO	-
	2011-04-11	NO	-
	2011-04-12	NO	-
	2011-04-13	NO	-
	2011-04-14	NO	-
	2011-04-15	NO	-
	2011-04-16	NO	-
	2011-04-17	YES	B107_6, 7
	2011-04-18	NO	-
	2011-04-19	NO	-
	2011-04-20	NO	-
	2011-04-21	NO	-
	2011-04-22	NO	-
	2011-04-23	NO	-
	2011-04-24	NO	-
	2011-04-25	NO	-
	2011-04-26	NO	-
	2011-04-27	NO	-
	2011-04-28	NO	-
	2011-04-29	NO	-
	2011-04-30	NO	-
	2011-05-01	NO	-
	2011-05-02	NO	-
	2011-05-03	NO	-
	2011-05-04	NO	-
	2011-05-05	NO	-
	2011-05-06	NO	-
	2011-05-07	NO	-
	2011-05-08	NO	-
	2011-05-09	NO	-
	2011-05-10	NO	-
	2011-05-11	NO	-
	2011-05-12	NO	-
	2011-05-13	NO	-
	2011-05-14	NO	-
	2011-05-15	NO	-
	2011-05-16	NO	-
	2011-05-17	NO	-
	2011-05-18	NO	-
	2011-05-19	NO	-
	2011-05-20	YES	B140_1, 2, 3, 5, 6
	2011-05-21	NO	-
	2011-05-22	NO	-
	2011-05-23	YES	B143_1, 2, 3, 4
	2011-05-24	YES	B144_6
	2011-05-25	YES	B145_7
	2011-05-26	NO	-
	2011-05-27	NO	-
	2011-05-28	NO	-
	2011-05-29	YES	B149_2, 3
	2011-05-30	NO	-
	2011-05-31	YES	B151_1
	2011-06-01	NO	-
	2011-06-02	NO	-
	2011-06-03	NO	-
	2011-06-04	NO	-
	2011-06-05	YES	B156_1, 2, 3, 4, 5, 6, 7
	2011-06-06	NO	-
	2011-06-07	NO	-
	2011-06-08	NO	-
	2011-06-09	?	B160_1, 4
	2011-06-10	NO	-
	2011-06-11	NO	-
	2011-06-12	NO	-
	2011-06-13	NO	-
	2011-06-14	NO	-
	2011-06-15	NO	-
	2011-06-16	NO	-
	2011-06-17	YES	B168_1, 2, 3, 4, 5, 6, 7
	2011-06-18	NO	-
	2011-06-19	YES	B170_6
	2011-06-20	NO	-
	2011-06-21	NO	-
	2011-06-22	YES	B173_5, 6, 7
	2011-06-23	NO	-
	2011-06-24	NO	-
	2011-06-25	NO	-
	2011-06-26	NO	-
	2011-06-27	NO	-
	2011-06-28	NO	-
	2011-06-29	NO	-
	2011-06-30	NO	-
	2011-07-01	NO	-
	2011-07-02	NO	-
	2011-07-03	NO	-
	2011-07-04	NO	-
	2011-07-05	NO	-
	2011-07-06	NO	-
	2011-07-07	NO	-
	2011-07-08	NO	-
	2011-07-09	NO	-
