# Supplementary material for: Shipping routes through core habitat of endangered sperm whales along the Hellenic Trench, Greece: Can we reduce collision risks?
Source: PLoS One. 2019 Feb 27;14(2):e0212016. doi: 10.1371/journal.pone.0212016 (PMC6392247; doi:10.1371/journal.pone.0212016)
Supplement: S2 Table — (XLSX) [file pone.0212016.s006.xlsx]

## Sheet: SupplementaryData_GridSquareRis
S2 Table. Sperm whale data used for the collision risk analysis
Geographical co-ordinates corespond to the SW corner of 1-km squares of the grid used. Squares where sperm whales have been encountered are in the table.
Latitude of grid square	Longitude of grid square	Total number of sperm whales encountered	Shipping density (km-1)	Zone as in Figure 1 and Table 5
35.0958	23.8701	1	170.2	Crete
35.2035	23.7563	2	7.81	Crete
35.2483	23.4998	1	57.34	Crete
35.1937	23.7595	2	5.49	Crete
35.1953	23.6853	3	5.39	Crete
35.1657	24.0652	8	0.2	Crete
35.166	23.9837	7	222.17	Crete
35.1637	24.108	4	2.34	Crete
35.051	23.9805	3	250.31	Crete
35.156	23.8672	2	16.18	Crete
35.178	23.9047	2	0.92	Crete
35.2077	23.6542	2	10.92	Crete
35.2128	23.6875	1	63.14	Crete
35.1582	23.9635	2	7.46	Crete
35.2213	23.6898	3	63.14	Crete
35.2195	23.7822	2	31.11	Crete
35.2015	23.6473	2	21.65	Crete
35.1857	23.8585	1	50.43	Crete
35.1312	24.0512	1	15.33	Crete
35.2137	23.7107	4	25.2	Crete
35.1667	23.7598	1	78.37	Crete
35.2132	23.671	9	104.43	Crete
35.1885	23.7747	1	5.56	Crete
35.167	24.1478	2	1.76	Crete
35.158	23.8262	1	69.31	Crete
35.1702	23.7815	9	15.71	Crete
35.139	24.0612	1	5.5	Crete
35.1788	23.8329	2	6.4	Crete
35.2022	23.7577	3	7.81	Crete
35.2167	23.7502	3	46.37	Crete
35.1813	23.7668	3	6.45	Crete
35.1846	23.8223	1	2.33	Crete
35.1975	23.7145	4	38.23	Crete
35.1833	23.8477	1	5.33	Crete
35.1927	23.7653	1	5.56	Crete
35.2115	23.6539	8	10.7	Crete
35.2043	23.7035	1	53.83	Crete
35.2137	23.6718	1	104.43	Crete
35.2148	23.7184	1	25.2	Crete
35.2285	23.703	1	352.09	Crete
35.2063	23.6587	1	10.92	Crete
35.2035	23.6443	4	21.65	Crete
35.1932	23.6583	1	37.71	Crete
35.2035	23.6533	3	21.65	Crete
35.2115	23.6698	2	11.31	Crete
35.2029	23.6826	4	5.39	Crete
35.1959	23.5953	2	96.55	Crete
35.1998	23.7503	1	5.74	Crete
35.1977	23.64	2	37.51	Crete
35.2173	23.7472	2	46.37	Crete
35.1964	23.6472	2	21.65	Crete
35.2235	23.6845	8	499.64	Crete
35.2163	23.7499	1	46.37	Crete
35.1733	23.7843	1	15.71	Crete
35.1718	23.7792	1	15.71	Crete
35.1872	23.8191	3	2.69	Crete
35.2068	23.5327	5	108.73	Crete
35.1566	23.6641	9	134.47	Crete
35.208	23.6708	4	11.31	Crete
35.1876	23.838	2	4.79	Crete
35.2178	23.7017	9	23.05	Crete
35.2033	23.6598	9	12.56	Crete
35.1784	23.7116	1	28.34	Crete
35.1942	23.6148	1	163.43	Crete
35.2055	23.6575	2	10.92	Crete
35.1718	23.7749	1	22.81	Crete
35.1911	23.6764	2	22.03	Crete
37.6264	20.8564	7	16.21	Zakynthos and W Peloponnese
37.6379	20.7742	7	24.5	Zakynthos and W Peloponnese
37.5797	20.9607	6	14.64	Zakynthos and W Peloponnese
36.0669	23.0284	2	102.88	Kythira Sea
35.802	23.2615	2	59	Kythira Sea
35.5176	23.4702	2	3.3	Crete
35.5886	23.5321	2	8.04	Crete
36.7929	21.6082	7	564.88	Zakynthos and W Peloponnese
36.9073	21.6537	6	4.28	Zakynthos and W Peloponnese
37.6371	20.8129	12	238.41	Zakynthos and W Peloponnese
35.1285	23.983	3	99.59	Crete
35.4193	23.4637	2	8.24	Crete
36.9178	21.6417	1	10.14	Zakynthos and W Peloponnese
37.3065	21.2369	6	70.26	Zakynthos and W Peloponnese
37.6614	20.874	12	159.56	Zakynthos and W Peloponnese
38.0286	20.3312	12	664.58	Zakynthos and W Peloponnese
38.0911	20.4412	12	41.15	Zakynthos and W Peloponnese
37.6268	20.8248	8	103.37	Zakynthos and W Peloponnese
37.6098	20.8073	7	49.51	Zakynthos and W Peloponnese
37.1161	21.4462	9	78.47	Zakynthos and W Peloponnese
36.9162	21.5247	9	207.08	Zakynthos and W Peloponnese
36.8284	21.5853	2	170.18	Zakynthos and W Peloponnese
36.5396	22.2865	2	31.96	Zakynthos and W Peloponnese
36.1083	22.8919	3	142.19	Kythira Sea
36.4177	22.3917	2	15.96	Zakynthos and W Peloponnese
37.6208	20.845	7	29.43	Zakynthos and W Peloponnese
37.6395	20.8365	7	1207.35	Zakynthos and W Peloponnese
38.1033	20.3781	7	78.4	Zakynthos and W Peloponnese
37.6983	20.572	7	264.1	Zakynthos and W Peloponnese
37.7374	20.4973	7	419.32	Zakynthos and W Peloponnese
37.7472	20.543	7	245.54	Zakynthos and W Peloponnese
37.8635	20.4939	7	930.07	Zakynthos and W Peloponnese
36.9191	21.6244	2	5.49	Zakynthos and W Peloponnese
36.9188	21.6156	12	9.58	Zakynthos and W Peloponnese
36.8924	21.5567	5	35.59	Zakynthos and W Peloponnese
36.639	21.8576	7	410.27	Zakynthos and W Peloponnese
36.4186	22.3511	2	1530.97	Zakynthos and W Peloponnese
35.1912	23.6974	6	14.07	Crete
35.1249	23.7046	6	245.02	Crete
35.2118	23.6529	9	10.7	Crete
35.8451	23.2077	6	23.08	Kythira Sea
38.1505	20.2298	7	614.15	Zakynthos and W Peloponnese
38.1403	20.3385	10	96.18	Zakynthos and W Peloponnese
37.9727	20.2481	10	184.19	Zakynthos and W Peloponnese
37.642	20.8116	11	507.66	Zakynthos and W Peloponnese
36.3351	22.4341	5	1581.65	Cape Tainaron
35.9826	22.9894	7	264.48	Kythira Sea
35.7678	23.1114	5	133.69	Kythira Sea
35.6004	23.5368	12	5.96	Crete
35.5097	23.4974	7	49.58	Crete
35.1449	23.825	7	64.66	Crete
34.881	25.0003	12	55.88	Crete
34.8995	24.7352	4	120.98	Crete
34.885	24.864	4	15.8	Crete
35.157	24.2917	7	0	Crete
35.1675	24.104	5	2.34	Crete
35.1281	24.1083	2	11.44	Crete
35.2248	23.4819	5	156.8	Crete
35.1177	24.1327	5	10.04	Crete
36.535	22.0294	15	1036.27	Zakynthos and W Peloponnese
36.6288	21.8749	3	622.67	Zakynthos and W Peloponnese
36.9177	21.6327	1	10.14	Zakynthos and W Peloponnese
37.6171	20.8419	1	11.76	Zakynthos and W Peloponnese
37.5996	20.8033	1	116.35	Zakynthos and W Peloponnese
37.6949	20.5404	1	269.47	Zakynthos and W Peloponnese
37.1988	21.2573	3	32.41	Zakynthos and W Peloponnese
36.8185	21.6075	3	37.17	Zakynthos and W Peloponnese
37.5983	20.9071	1	48.72	Zakynthos and W Peloponnese
37.6593	20.5793	1	342.72	Zakynthos and W Peloponnese
37.7918	20.4354	13	312.72	Zakynthos and W Peloponnese
37.6745	20.5155	13	289.76	Zakynthos and W Peloponnese
37.565	20.733	13	137.19	Zakynthos and W Peloponnese
37.4804	20.8653	13	921.18	Zakynthos and W Peloponnese
35.7251	23.1196	7	45.57	Kythira Sea
35.5714	23.4006	6	28.49	Crete
35.2795	23.5074	6	5.61	Crete
35.205	23.6443	12	10.7	Crete
35.1252	23.9032	5	50.46	Crete
35.1906	23.7574	5	5.49	Crete
35.2011	23.7301	5	13.61	Crete
35.1467	23.6971	15	136.08	Crete
37.5861	20.9135	14	17.58	Zakynthos and W Peloponnese
37.6268	20.7628	2	488.23	Zakynthos and W Peloponnese
37.124	21.0347	13	160.02	Zakynthos and W Peloponnese
37.9385	20.2663	10	235.5	Zakynthos and W Peloponnese
36.2796	22.5365	3	158.78	Cape Tainaron
36.4061	22.5419	12	35.7	Zakynthos and W Peloponnese
36.0335	23.0245	8	1174.37	Kythira Sea
35.1944	23.6007	7	146.31	Crete
35.1121	23.7634	9	170.59	Crete
36.0257	22.7777	13	494.7	Kythira Sea
36.4168	22.3621	2	258.41	Zakynthos and W Peloponnese
37.5681	20.8203	3	430.46	Zakynthos and W Peloponnese
37.5998	20.849	9	28.11	Zakynthos and W Peloponnese
37.604	20.8345	3	34.23	Zakynthos and W Peloponnese
37.5954	20.6385	12	216.19	Zakynthos and W Peloponnese
37.6036	20.9278	4	16.2	Zakynthos and W Peloponnese
37.6212	20.7874	12	23.88	Zakynthos and W Peloponnese
37.7495	20.6224	10	646.71	Zakynthos and W Peloponnese
37.5697	20.9465	4	24.32	Zakynthos and W Peloponnese
37.3432	20.9825	13	504.61	Zakynthos and W Peloponnese
36.9777	21.5406	4	138.16	Zakynthos and W Peloponnese
36.8817	21.4807	5	786.34	Zakynthos and W Peloponnese
35.0857	24.2055	6	0	Crete
35.186	24.0083	7	336	Crete
35.2843	23.5036	5	5.61	Crete
36.1939	22.7562	6	12.9	Kythira Sea
36.3345	22.4494	6	2291.54	Cape Tainaron
37.641	20.7657	7	60.21	Zakynthos and W Peloponnese
37.6818	20.6061	6	98.17	Zakynthos and W Peloponnese
38.0488	20.2995	6	743.76	Zakynthos and W Peloponnese
37.9751	20.2076	7	125.33	Zakynthos and W Peloponnese
